# Supplementary material for: The transcription factor OsSUF4 interacts with SDG725 in promoting H3K36me3 establishment
Source: Nat Commun. 2019 Jul 5;10:2999. doi: 10.1038/s41467-019-10850-5 (PMC6611904; doi:10.1038/s41467-019-10850-5)
Supplement: Supplementary file 4 — Supplementary Data 1 [file 41467_2019_10850_MOESM4_ESM.xlsx]

## Sheet: Sheet1
Primers used in this study
Name	Sequence	Gene name
Primers for RT-PCR
OsGI-F	5'-GTGGATGCGCTTTGTGACAT-3'	OsGI
OsGI-R	5'-GGCCTGCAGAACGATAGCA-3'
Ghd7-F	5'-AGGTGCTACGAGAAGCAAATCC-3'	Ghd7
Ghd7-R	5'-GGGCCTCATCTCGGCATAG-3'
Ehd2-F	5'-CGACGACAATAGCTCGATCGC-3'	Ehd2
Ehd2-R	5'-GTGCATGGTCACGGAGCCTT-3'
Hd1-F	5'-GAGTACTTTGATCTTGTCGGGTACA-3'	Hd1
Hd1-R	5'-ACATCTGATCTCTTGGCGAAAC-3'
Ehd1-F	5'-GAGCAAGTTGCCAGTC-3'	Ehd1
Ehd1-R	5'-CATGCACTCTGAGCCA-3'
Hd3a-F	5'-AGCCCAAGTGACCCTAACCT-3'	Hd3a
Hd3a-R	5'-GTTGTAGAGCTCGGCGAAGT-3'
RFT1-F	5'-ACCCTAACCTTAGGGAGTATCTACAC-3'	RFT1
RFT1-R	5'-GCCTGCATGCATATACAGCTAGGCAG-3'
OsMADS51-F	5'-TCCTGTGCATAAGTTTGGCAGT-3'	OsMADS51
OsMADS51-R	5'-TCTACCTGGGATCAATCAGTGG-3'
OsMADS50-F	5'-AAAGCTGACGCTGATGGTTTG-3'	OsMADS50
OsMADS50-R	5'-GTTTCGACATCCATGTTGTC-3'
OsSUF4-F	5'-AGAACCCATTTTCCCATTGT-3'	OsSUF4
OsSUF4-R	5'-CCTCTGAAACTGATTCTGCT-3'
SDG725-F	5'-CGATGACCGAATGGGTTGTAG-3'	SDG725
SDG725-R	5'-TGGACATGTACGTTTGGTGCAT-3'
AtSUF4-F	5'-ACCTCCAGCTGCCCATTTAG-3'	AtSUF4
AtSUF4-R	5'-ACTGGCATTGCAGGTGATGA-3'
FLC-F	5'-TGTGGATAGCAAGCTTGTGG-3'	FLC
FLC-R	5'-TAGTCACGGAGAGGGCAGTC-3'
GUS-F	5'-CCAATGGTGATGTCAGCGTT-3'	GUS
GUS-R	5'-ACAGCGAAGAGGCAGTCAAC-3'
Os02g08490-F	5'-AGTGCGACGATGCATTCAGA-3'	Os02g08490
Os02g08490-R	5'-GCACAATACGCTGTGCCAAT-3'
Os05g48810-F	5'-CGCCAGTGGGAAGACAATTC-3'	Os05g48810
Os05g48810-R	5'-GGTGATCTTGGTGCCCTTCT-3'
Os04g49660-F	5'-TACCTCGACATCTGCTTCCG-3'	Os04g49660
Os04g49660-R	5'-GAAGGGCATGTCACCTCTGT-3'
Os06g06490-F	5'-AGGCCATCAAGCACTACACC-3'	Os06g06490
Os06g06490-R	5'-CTCACGCACTCCTGGTACTG-3'
Os09g31486-F	5'-GGAGATGGCCACAGACAACA-3'	Os09g31486
Os09g31486-R	5'-ATGTAGCTCAGCCTCCCTCA-3'
Os12g21784-F	5'-ATGCCAACAGAATCGAGACCAT-3'	Os12g21784
Os12g21784-R	5'-CTTGTGCAGCACCTCTCAGTA-3'
Os12g01760-F	5'-CCAGCCATCATGAAGCTACAAA-3'	Os12g01760
Os12g01760-R	5'-TCAAGAACCTGTAGTGATTTGCT-3'
ACTIN2-F	5'-CTTGCACCAAGCAGCATGAA-3'	AtACTIN2
ACTIN2-R	5'-CCGATCCAGACACTGTACTTCCTT-3'
ubiqutin5-F	5'-ACCACTTTCGAACCGCCACTACT-3'	OsUbiquitin
ubiqutin5-R	5'-ACGCCTAAGCCTGCCTGGTT-3'
Primers for ChIP
RFT1-1F	5'-AAATCAACCCAAGCCGCTCTA-3'	RFT1
RFT1-1R	5'-ACAGAGCAAGACTGGGTGC-3'
RFT1-2F	5'-GGCCGGGAATAATGTCTAGC-3'	RFT1
RFT1-2R	5'-TGCATGCATATGTGGAGGAG-3'
RFT1-3F	5'-TCGCCTCTGTAAATGGGGTC-3'	RFT1
RFT1-3R	5'-CTCTCGCATGGCCCTTTCTA-3'
RFT1-4F	5'-GGATTGAACGGCAGGAGA-3'	RFT1
RFT1-4R	5'-GCTAACCCACTAACTTATGAA-3'
RFT1-5F	5'-AATGACATGAGGACGTTCTACAC-3'	RFT1
RFT1-5R	5'-ATTAAATAACTTCTGGTGGGTCT-3'
RFT1-6F	5'-GCCCAAGCAACCCTAACC-3'	RFT1
RFT1-6R	5'-CCAGCCTACAGACAGACAAAGA-3'
RFT1-7F	5'-CAAGAGGTGATGTGCTAC-3'	RFT1
RFT1-7R	5'-GCGAGCCGAGGTTGTAGAG-3'
Hd3a-8F	5'-AATGAGGATTGCAGATGGGC-3'	Hd3a
Hd3a-8R	5'-AACGGCATAGCTTACACAGG-3'
Hd3a-9F	5'-CACTTAAATTTTGGATGTGTGTTCG-3'	Hd3a
Hd3a-9R	5'-TGTATGACTGATCTGTT-3'
Hd3a-10F	5'-TTTCCAACGTTAGCATCCAC-3'	Hd3a
Hd3a-10R	5'-TTTATACCATTTCCGTACCGTTAG-3'
Hd3a-11F	5'-CCTACAGATTGGAGGCAGCA-3'	Hd3a
Hd3a-11R	5'-TGAAGTGAGGAGAGATGGGA-3'
Hd3a-12F	5'-ATGCAGTACACTGACCGAGC-3'	Hd3a
Hd3a-12R	5'-GAGAGTGAGATGGCCGCTTT-3'
Hd3a-13F	5'-TTGTGGTTGGTAGGGTTG-3'	Hd3a
Hd3a-13R	5'-AAGGGTGTAGAATGTCCTCATG-3'
Hd3a-14F	5'-GATATGTCGGCTTGGGCTTGG-3'	Hd3a
Hd3a-14R	5'-CGAATCATCCCGTCACTATCTT-3'
Hd3a-15F	5'-GGGTGGCGTCAGAACTTCA-3'	Hd3a
Hd3a-15R	5'-GGGATCATCGTTAGCTAGGGG-3'
Ehd1-1F	5'-GGAGCTTTAAAACCCTGCTGC-3'	Ehd1
Ehd1-1R	5'-TCACCTCCATGCATGAGCAA-3'
Ehd1-2F	5'-TCAGAAGTAAATCTTCCATGACTG-3'	Ehd1
Ehd1-2R-	5'-ATAATAATGGATCACCGAGAGCTG-3'
OsMADS51-1F	5'-GCATAGATCTGGAATGAGGG-3'	OsMADS51
OsMADS51-1R	5'-TCATGTGCATATGTGTCGAT-3'
OsMADS51-2F	5'-TTATGAGAGTCAGAGGCAGT-3'	OsMADS51
OsMADS51-2R	5'-GCATCATTTCGGTGTCATAC-3'
Os02g08490-F	5'-GAGGGAGGAAATTTCGAACCCAA-3'	Os02g08490
Os02g08490-R	5'-TCCGGCCCGTTTATTTCCGA-3'
Os05g48810-F	5'-TACCAACATGTAGCAGGATGTAT-3'	Os05g48810
Os05g48810-R	5'-CCTGCCGTACGAGGTAACTT-3'
Os04g49660-F	5'-ATTCACAAAACAGTGGAGGACT-3'	Os04g49660
Os04g49660-R	5'-GGGAGAAGCAACTCGGGTTTTA-3'
Os06g06490-F	5'-TTGAATTTCGGTCAGGACCGA-3'	Os06g06490
Os06g06490-R	5'-TCGGGTTTTATCATGGAGGGAG-3'
Os09g31486-F	5'-TCGAGAGCTAAGATGCGGTC-3'	Os09g31486
Os09g31486-R	5'-CCAGGGGCATTTCCGTCATT-3'
Os12g21784-F	5'-AGGACCCTTTAGGCCTTGTAA-3'	Os12g21784
Os12g21784-R	5'-ATTTCCGAAGAGAAAGCGGCG-3'
Os12g01760-F	5'-ATGCGTTCGATGGTGTATGT-3'	Os12g01760
Os12g01760-R	5'-CGTTCTCGCGACGATGATTT-3'
Ubiquitin-5	5'-AGTGCGGCCTCACCTACGT-3'	OsUbiquitin
Ubiquitin-3	5'-CCGCCCCCAAAGAACAG-3'
Primers for constructs
OsSUF4cDNA-F	5'-ATGGGGAAGAAGAAGAAGCGCGTGG-3'	OsSUF4
OsSUF4cDNA-R	5'-TTACACAATATTCCAGTTCAGAGCA-3'
OsSUF4RNAi1-1F	5'-GGGACTAGTGGTACCCCACTATGGAGAAGAGGAAGACC-3'	35S:OsSUF4RNAi
OsSUF4RNAi1-1R	5'-GGGGAGCTCGGATCCTTCCAGCAGATGTACTGACAGG-3'
OsSUF4RNAi1-2F	5'-TCTAGACCGTCCCCACTATGGAGAAGAGGAAGACC-3'	35S:OsSUF4RNAi
OsSUF4RNAi1-2R	5'-AAGCTTGGATCCTTCCAGCAGATGTACTGACAGG-3'
HA-OsSUF4-F	5'-GGGGTACCATGGTGAGCAAGGGCGAGGAG-3'	HA-OsSUF4
HA-OsSUF4-R	5'-CCCAAGCTTTTACTTGTACAGCTCGTCCATGCCG-3'
pGAD-SUF4-F	5'-GAATTCATGGGGAAGAAGAAGAAGCGCGTGG-3'	OsSUF4
pGAD-SUF4-R	5'-GGATCCTTACACAATATTCCAGTTCAGAGCA-3'
pGAD-SUF4N-F	5'-GGAGGCCAGTGAATTCATGGGGAAGAAGAAGAAGCG-3'	OsSUF4N
pGAD-SUF4N-R	5'-CGAGCTCGATGGATCCGGCTACCTTCGATGAAGGGT-3'
pGAD-SUF4C-F	5'-GGAGGCCAGTGAATTCGTCCTCCAGGTCCACAAGGAGT-3'	OsSUF4C
pGAD-SUF4C-R	5'-CGAGCTCGATGGATCCTTACACAATATTCCAGTTCAGA-3'
pGAD-ZNF207-F	5'-CGAGCTCGATGGATCCTTACACAATATTCCAGTTCAGA-3'	ZNF207
pGAD-ZNF207-R	5'-GGAATTCCATATGATGGGTCGCAAGAAGAAGAAGC-3'
pGBK-725C-F	5'-GAATTCTGTTACCTGCAGTTGTTGCT-3'	SDG725C
pGBK-725C-R	5'-GGATCCAAATCTTTGATTATTGTT-3'
pGBK-SETD2-F	5'-CATGCCATGGAGATGGGGATCCAAGATCAGGTAGA-3'	SETD2
pGBK-SETD2-R	5'-TCCCCCGGGTCACTCTAATTCAGGTCCTCTTT-3'
GST-725C-F	5'- CGCATATGTTACCTGCAGTTGTTGCT-3'	GST-SDG725C
GST-725C-R	5'-CGCCCGGGAAATCTTTGATTATTGTT -3'
His-OsSUF4-F	5'-CCCAAGCTTATGGGGAAGAAGAAGAAGCGCGTGG-3'	His-OsSUF4
His-OsSUF4-R	5'-CGGGATCCTTACACAATATTCCAGTTCAGAGCA-3'
pXY104-725C-F	5'-TCCCCCGGGATGGAGGAGCCTGACGGG-3'	SDG725C-cYFP
pXY104-725C-R	5'-GCGTCGACAAATCTTTGATTATTGTTAGG-3'
pXY103-OsSUF4-F	5'-TCCCCCGGGATGGGGAAGAAGAAGAAGC-3'	OsSUF4-nYFP
pXY103-OsSUF4-R	5'-CGGGATCCCACAATATTCCAGTTCAGAGCA-3'
pXY106-OsSUF4-F	5'-CGGGATCCATGGGGAAGAAGAAGAAGC-3'	OsSUF4-nYFP
pXY106-OsSUF4-R	5'-GCGTCGACTTACACAATATTCCAGTTCAG-3'
pGREEN0800-35s-Hd3a-F	5'-GGGGTACCACCTTTTTACAGGCATTAAA-3'	Hd3a-luciferase
pGREEN0800-35s-Hd3a-R	5'-CCCAAGCTTTATACCTCTGAATTTTAATT-3'
pGREEN0800-35s-RFT1-F	5'-GGGGTACCCTTAACCAAACATTGTATGA-3'	RFT1-luciferase
pGREEN0800-35s-RFT1-R	5'-CCCAAGCTTTTTTTCACCATACCTATTCT-3'
pCAMBIA1391z-RFT1-F	5'-TTGGCTGCAGGTCGACATCCATCAAGAAAATTCCTTTATCAATTCA-3'	PRFT1::GUS/PRFT1∆e::GUS
pCAMBIA1391z-RFT1-R	5'-CGGGATCCGTCAAATTAATAACCTCTAACTAAAAAC-3'
pCAMBIA1391z-Hd3a-F	5'-TTGGCTGCAGGTCGACGCTAATTGGCAGACATTCAAACAAATC-3'	PHd3a::GUS/PHd3a∆e::GUS
pCAMBIA1391z-Hd3a-R	5'-CCGGGGATCCGTCGACCGATCTTGCAAAAAACCCTGAAGGTTT-3'
pET28a-OsSUF410-110-F	5'-GGAATTCAAGGTGTTCTGCTACTACTGCG-3'	SUF4 10-110
pET28a-OsSUF410-110-R	5'-GCGTCGACTGGCACTTCCACTTTGGCTAC-3'
OsSUF4-mu18-F	5'-CGACGACGAGGCTATCCTCGTGCA-3'	SUF4 mu18
OsSUF4-mu18-R	5'-AACTCGCGGTCGCAGTAGTAGCA-3'
OsSUF4-mu24-F	5'-CTACTACTGCGACGCTGAGT-3'	SUF4 mu24
OsSUF4-mu24-R	5'-CAGAACACCTTCTCCACGCG-3'
OsSUF4-mu31-F	5'-CACCAGGCTGCCAAGCACTTC-3'	SUF4 mu31
OsSUF4-mu31-R	5'-CTGCACGAGGATCTTCTCGTCGT-3'
OsSUF4-mu33-F	5'-CAGAAGGCCGCTCACTTCAAGT-3'	SUF4 mu33
OsSUF4-mu33-R	5'-GTGCTGCACGAGGATCTTCT-3'
OsSUF4-mu36-F	5'-TTCGCTTGCCACGTCTGCCA-3'	SUF4 mu36
OsSUF4-mu36-R	5'-GTGCTTGGCCTTCTGGTGCT-3'
OsSUF4-mu43-F	5'-CCACAAGGCTCTCTCCACCG-3'	SUF4 mu43
OsSUF4-mu43-R	5'-CAGACGTGGCACTTGAAGTGCTT-3'
OsSUF4-4m-F	5'-TTCGCTTGCCACGTCTGCCACAAG-3'	SUF4 4m
OsSUF4-4m-R	5'-GTGAGCGGCCTTCTGGTGCTG-3'
pCAMBIA1300-Patsuf4-F	5'-GGGGTACCTACACTAGTCAAACTTACTTCAAA-3'	PAtSUF4:: HA-OsSUF4
pCAMBIA1300-Patsuf4-R	5'-GCGTCGACCACTAAATCTTTCTCCTATTTGTT-3'
pCAMBIA1300-HA-F	5'-GCGTCGACATGACTAGTTCTAGTTACCCATAC-3'
pCAMBIA1300-HA-R	5'-CGGATATCTCTAGTAGCGTAATCTGGAA-3'
pCAMBIA1300-OsSUF4-F	5'-CGGATATCATGGGGAAGAAGAAGAAGCG-3'
pCAMBIA1300-OsSUF4-R	5'-TCCCCCGGGTTACACAATATTCCAGTTCAGAGC-3'
pCAMBIA1300-Tatsuf4-F	5'-TCCCCCGGG AATTTGGCACCAAACCAAACCAGCG-3'
pCAMBIA1300-Tatsuf4-R	5'-GCTCTAGATTCGGCTGCGCTGAGTAAAATCG-3'
