# Supplementary material for: The transcription factor OsSUF4 interacts with SDG725 in promoting H3K36me3 establishment
Source: Nat Commun. 2019 Jul 5;10:2999. doi: 10.1038/s41467-019-10850-5 (PMC6611904; doi:10.1038/s41467-019-10850-5)
Supplement: Supplementary file 5 — Supplementary Data 2 [file 41467_2019_10850_MOESM5_ESM.xlsx]

## Sheet: 工作表1
Genes containing the 7-bp element (5¢-CGGAAAT-3¢) within the promoter region of the rice genome
Seqnames	TSS	TTS	Geneid	strand	Gene description
ChrSy	114438	116438	ChrSy.fgenesh.gene.20	-	hypothetical protein
ChrSy	157804	159804	ChrSy.fgenesh.gene.25	-	expressed protein
ChrSy	230226	232226	ChrSy.fgenesh.gene.32	-	hypothetical protein
ChrSy	289849	291849	ChrSy.fgenesh.gene.40	-	expressed protein
ChrSy	293731	295731	ChrSy.fgenesh.gene.41	-	expressed protein
ChrSy	441272	443272	ChrSy.fgenesh.gene.68	+	expressed protein
ChrSy	541130	543130	ChrSy.fgenesh.gene.79	-	hypothetical protein
ChrUn	107733	109733	ChrUn.fgenesh.gene.19	+	expressed protein
ChrUn	213967	215967	ChrUn.fgenesh.gene.33	-	expressed protein
ChrUn	246978	248978	ChrUn.fgenesh.gene.41	-	expressed protein
ChrUn	285235	287235	ChrUn.fgenesh.gene.47	-	expressed protein
ChrUn	284607	286607	ChrUn.fgenesh.gene.48	+	expressed protein
ChrUn	294178	296178	ChrUn.fgenesh.gene.49	-	hypothetical protein
ChrUn	363394	365394	ChrUn.fgenesh.gene.56	-	expressed protein
ChrUn	370143	372143	ChrUn.fgenesh.gene.58	-	expressed protein
ChrUn	422004	424004	ChrUn.fgenesh.gene.64	+	expressed protein
ChrUn	454836	456836	ChrUn.fgenesh.gene.70	+	expressed protein
ChrUn	475913	477913	ChrUn.fgenesh.gene.75	+	expressed protein
ChrUn	586985	588985	ChrUn.fgenesh.gene.90	+	expressed protein
ChrUn	611183	613183	ChrUn.fgenesh.gene.95	-	expressed protein
Chr1	93499	95499	LOC_Os01g01200	+	expressed protein
Chr1	132291	134291	LOC_Os01g01280	+	expressed protein
Chr1	160941	162941	LOC_Os01g01320	-	expressed protein
Chr1	214126	216126	LOC_Os01g01430	+	expressed protein
Chr1	291648	293648	LOC_Os01g01590	+	hypothetical protein
Chr1	369831	371831	LOC_Os01g01700	+	expressed protein
Chr1	435613	437613	LOC_Os01g01830	+	expressed protein
Chr1	522448	524448	LOC_Os01g01960	-	expressed protein
Chr1	644269	646269	LOC_Os01g02180	-	hypothetical protein
Chr1	646723	648723	LOC_Os01g02190	-	expressed protein
Chr1	788619	790619	LOC_Os01g02430	-	expressed protein
Chr1	841530	843530	LOC_Os01g02560	+	expressed protein
Chr1	1171130	1173130	LOC_Os01g03060	-	expressed protein
Chr1	1319863	1321863	LOC_Os01g03260	-	hypothetical protein
Chr1	1595486	1597486	LOC_Os01g03820	+	hypothetical protein
Chr1	1685880	1687880	LOC_Os01g03940	-	expressed protein
Chr1	1731945	1733945	LOC_Os01g04000	-	expressed protein
Chr1	1839194	1841194	LOC_Os01g04170	-	hypothetical protein
Chr1	1949587	1951587	LOC_Os01g04370	-	expressed protein
Chr1	1949928	1951928	LOC_Os01g04380	+	expressed protein
Chr1	2087226	2089226	LOC_Os01g04650	-	expressed protein
Chr1	2135763	2137763	LOC_Os01g04730	+	expressed protein
Chr1	2271051	2273051	LOC_Os01g04900	-	expressed protein
Chr1	2297737	2299737	LOC_Os01g04960	+	expressed protein
Chr1	2363814	2365814	LOC_Os01g05020	-	expressed protein
Chr1	2401270	2403270	LOC_Os01g05130	+	expressed protein
Chr1	2404438	2406438	LOC_Os01g05140	+	expressed protein
Chr1	2463466	2465466	LOC_Os01g05240	+	expressed protein
Chr1	2542732	2544732	LOC_Os01g05380	-	hypothetical protein
Chr1	2757369	2759369	LOC_Os01g05780	+	hypothetical protein
Chr1	2816401	2818401	LOC_Os01g05880	-	expressed protein
Chr1	2875647	2877647	LOC_Os01g06020	+	expressed protein
Chr1	2903619	2905619	LOC_Os01g06080	-	expressed protein
Chr1	2921319	2923319	LOC_Os01g06120	-	expressed protein
Chr1	2958443	2960443	LOC_Os01g06220	-	hypothetical protein
Chr1	2967154	2969154	LOC_Os01g06260	+	expressed protein
Chr1	3008411	3010411	LOC_Os01g06330	+	expressed protein
Chr1	3052465	3054465	LOC_Os01g06490	+	expressed protein
Chr1	3076707	3078707	LOC_Os01g06530	+	expressed protein
Chr1	3125325	3127325	LOC_Os01g06630	-	hypothetical protein
Chr1	3194986	3196986	LOC_Os01g06750	+	expressed protein
Chr1	3313273	3315273	LOC_Os01g07030	-	expressed protein
Chr1	3315609	3317609	LOC_Os01g07040	-	hypothetical protein
Chr1	3355066	3357066	LOC_Os01g07110	-	hypothetical protein
Chr1	3354383	3356383	LOC_Os01g07120	+	expressed protein
Chr1	3530859	3532859	LOC_Os01g07450	+	expressed protein
Chr1	3729284	3731284	LOC_Os01g07760	-	expressed protein
Chr1	3744539	3746539	LOC_Os01g07810	-	expressed protein
Chr1	3929447	3931447	LOC_Os01g08120	-	expressed protein
Chr1	3930329	3932329	LOC_Os01g08130	+	expressed protein
Chr1	3984612	3986612	LOC_Os01g08200	+	expressed protein
Chr1	4070372	4072372	LOC_Os01g08310	-	expressed protein
Chr1	4276871	4278871	LOC_Os01g08590	+	expressed protein
Chr1	4484478	4486478	LOC_Os01g08890	-	expressed protein
Chr1	4573712	4575712	LOC_Os01g09110	+	expressed protein
Chr1	4584690	4586690	LOC_Os01g09120	-	expressed protein
Chr1	4594060	4596060	LOC_Os01g09150	+	expressed protein
Chr1	4664301	4666301	LOC_Os01g09240	-	expressed protein
Chr1	4737606	4739606	LOC_Os01g09310	-	expressed protein
Chr1	4973555	4975555	LOC_Os01g09640	-	expressed protein
Chr1	4985143	4987143	LOC_Os01g09670	-	expressed protein
Chr1	5020150	5022150	LOC_Os01g09740	-	expressed protein
Chr1	5140925	5142925	LOC_Os01g09890	-	expressed protein
Chr1	5161291	5163291	LOC_Os01g09930	+	expressed protein
Chr1	5174246	5176246	LOC_Os01g09960	+	expressed protein
Chr1	5199862	5201862	LOC_Os01g09990	+	expressed protein
Chr1	5293325	5295325	LOC_Os01g10130	-	hypothetical protein
Chr1	5337330	5339330	LOC_Os01g10160	-	expressed protein
Chr1	5430614	5432614	LOC_Os01g10320	-	expressed protein
Chr1	5768150	5770150	LOC_Os01g10820	+	expressed protein
Chr1	5819207	5821207	LOC_Os01g10900	-	expressed protein
Chr1	5939527	5941527	LOC_Os01g11120	-	expressed protein
Chr1	5985875	5987875	LOC_Os01g11160	-	expressed protein
Chr1	6001524	6003524	LOC_Os01g11210	+	expressed protein
Chr1	6059109	6061109	LOC_Os01g11300	-	hypothetical protein
Chr1	6066798	6068798	LOC_Os01g11330	+	expressed protein
Chr1	6293991	6295991	LOC_Os01g11670	+	expressed protein
Chr1	6539005	6541005	LOC_Os01g12020	+	hypothetical protein
Chr1	6895557	6897557	LOC_Os01g12540	+	expressed protein
Chr1	6938383	6940383	LOC_Os01g12610	+	hypothetical protein
Chr1	6965620	6967620	LOC_Os01g12650	+	expressed protein
Chr1	7188038	7190038	LOC_Os01g12940	-	expressed protein
Chr1	7300368	7302368	LOC_Os01g13130	+	expressed protein
Chr1	7374369	7376369	LOC_Os01g13229	-	expressed protein
Chr1	7409640	7411640	LOC_Os01g13280	-	expressed protein
Chr1	7456090	7458090	LOC_Os01g13380	-	hypothetical protein
Chr1	7656854	7658854	LOC_Os01g13660	-	expressed protein
Chr1	7780803	7782803	LOC_Os01g13890	+	expressed protein
Chr1	7832217	7834217	LOC_Os01g13970	-	expressed protein
Chr1	8003010	8005010	LOC_Os01g14270	-	expressed protein
Chr1	8289337	8291337	LOC_Os01g14830	+	expressed protein
Chr1	8455426	8457426	LOC_Os01g15070	+	expressed protein
Chr1	8455959	8457959	LOC_Os01g15080	+	hypothetical protein
Chr1	8459072	8461072	LOC_Os01g15090	+	expressed protein
Chr1	8585369	8587369	LOC_Os01g15330	-	hypothetical protein
Chr1	9181984	9183984	LOC_Os01g16220	-	expressed protein
Chr1	9211788	9213788	LOC_Os01g16260	-	expressed protein
Chr1	9223213	9225213	LOC_Os01g16290	+	hypothetical protein
Chr1	9309845	9311845	LOC_Os01g16390	-	hypothetical protein
Chr1	9411395	9413395	LOC_Os01g16580	+	expressed protein
Chr1	9443679	9445679	LOC_Os01g16650	+	expressed protein
Chr1	9531161	9533161	LOC_Os01g16780	+	expressed protein
Chr1	9725698	9727698	LOC_Os01g16990	+	hypothetical protein
Chr1	9744728	9746728	LOC_Os01g17010	-	hypothetical protein
Chr1	9857350	9859350	LOC_Os01g17150	+	hypothetical protein
Chr1	10014226	10016226	LOC_Os01g17410	+	hypothetical protein
Chr1	10020376	10022376	LOC_Os01g17420	-	hypothetical protein
Chr1	10318509	10320509	LOC_Os01g18370	-	hypothetical protein
Chr1	10547148	10549148	LOC_Os01g18700	-	expressed protein
Chr1	10724539	10726539	LOC_Os01g18980	-	expressed protein
Chr1	10808081	10810081	LOC_Os01g19130	-	hypothetical protein
Chr1	10863321	10865321	LOC_Os01g19200	-	expressed protein
Chr1	10883891	10885891	LOC_Os01g19250	+	expressed protein
Chr1	10928720	10930720	LOC_Os01g19310	-	expressed protein
Chr1	10929624	10931624	LOC_Os01g19320	+	hypothetical protein
Chr1	10932895	10934895	LOC_Os01g19330	+	expressed protein
Chr1	10963000	10965000	LOC_Os01g19380	+	expressed protein
Chr1	11038870	11040870	LOC_Os01g19470	-	hypothetical protein
Chr1	11151458	11153458	LOC_Os01g19660	-	hypothetical protein
Chr1	11243197	11245197	LOC_Os01g19820	+	expressed protein
Chr1	11311851	11313851	LOC_Os01g19920	-	expressed protein
Chr1	11370793	11372793	LOC_Os01g20020	+	expressed protein
Chr1	11506103	11508103	LOC_Os01g20206	-	expressed protein
Chr1	11583607	11585607	LOC_Os01g20780	+	expressed protein
Chr1	11591477	11593477	LOC_Os01g20800	-	hypothetical protein
Chr1	11596334	11598334	LOC_Os01g20810	-	expressed protein
Chr1	11608848	11610848	LOC_Os01g20830	+	hypothetical protein
Chr1	11739377	11741377	LOC_Os01g21034	+	expressed protein
Chr1	11829607	11831607	LOC_Os01g21210	+	expressed protein
Chr1	11945637	11947637	LOC_Os01g21380	-	hypothetical protein
Chr1	12133198	12135198	LOC_Os01g21650	-	expressed protein
Chr1	12164080	12166080	LOC_Os01g21680	-	expressed protein
Chr1	12229162	12231162	LOC_Os01g21800	+	expressed protein
Chr1	12415808	12417808	LOC_Os01g22120	+	expressed protein
Chr1	12842746	12844746	LOC_Os01g22860	+	expressed protein
Chr1	12885551	12887551	LOC_Os01g22920	-	expressed protein
Chr1	13009650	13011650	LOC_Os01g23130	-	expressed protein
Chr1	13062645	13064645	LOC_Os01g23230	+	expressed protein
Chr1	13066686	13068686	LOC_Os01g23239	-	expressed protein
Chr1	13181066	13183066	LOC_Os01g23470	+	expressed protein
Chr1	13231310	13233310	LOC_Os01g23570	+	expressed protein
Chr1	13424642	13426642	LOC_Os01g23850	-	expressed protein
Chr1	13445074	13447074	LOC_Os01g23890	-	expressed protein
Chr1	13455887	13457887	LOC_Os01g23910	-	hypothetical protein
Chr1	13732218	13734218	LOC_Os01g24360	-	hypothetical protein
Chr1	13779786	13781786	LOC_Os01g24440	-	expressed protein
Chr1	13792686	13794686	LOC_Os01g24470	+	expressed protein
Chr1	13996831	13998831	LOC_Os01g24860	+	expressed protein
Chr1	14083834	14085834	LOC_Os01g24990	+	hypothetical protein
Chr1	14627937	14629937	LOC_Os01g25820	-	hypothetical protein
Chr1	14765283	14767283	LOC_Os01g26060	+	expressed protein
Chr1	14805795	14807795	LOC_Os01g26150	+	expressed protein
Chr1	14940346	14942346	LOC_Os01g26340	+	expressed protein
Chr1	15097900	15099900	LOC_Os01g27070	+	expressed protein
Chr1	15217959	15219959	LOC_Os01g27260	-	expressed protein
Chr1	15232445	15234445	LOC_Os01g27300	+	expressed protein
Chr1	15307068	15309068	LOC_Os01g27430	+	expressed protein
Chr1	15361951	15363951	LOC_Os01g27530	-	hypothetical protein
Chr1	15447001	15449001	LOC_Os01g27710	+	expressed protein
Chr1	15527606	15529606	LOC_Os01g27800	-	expressed protein
Chr1	15686522	15688522	LOC_Os01g28040	-	expressed protein
Chr1	15946776	15948776	LOC_Os01g28474	+	hypothetical protein
Chr1	16031395	16033395	LOC_Os01g28660	+	expressed protein
Chr1	16059947	16061947	LOC_Os01g28690	+	expressed protein
Chr1	16071430	16073430	LOC_Os01g28700	-	expressed protein
Chr1	16095120	16097120	LOC_Os01g28740	-	TBC domain containing protein, expressed
Chr1	16141134	16143134	LOC_Os01g28810	-	expressed protein
Chr1	16194930	16196930	LOC_Os01g28910	+	monocopper oxidase, putative, expressed
Chr1	16266013	16268013	LOC_Os01g29060	+	expressed protein
Chr1	16362894	16364894	LOC_Os01g29220	+	R3H domain containing protein, expressed
Chr1	16518660	16520660	LOC_Os01g29469	-	40S ribosomal protein S5, putative, expressed
Chr1	16557812	16559812	LOC_Os01g29530	-	expressed protein
Chr1	16570196	16572196	LOC_Os01g29570	+	decarboxylase, putative, expressed
Chr1	16671784	16673784	LOC_Os01g29750	-	retrotransposon protein, putative, unclassified, expressed
Chr1	16885541	16887541	LOC_Os01g30950	+	retrotransposon protein, putative, Ty3-gypsy subclass, expressed
Chr1	16937418	16939418	LOC_Os01g30980	-	expressed protein
Chr1	16974706	16976706	LOC_Os01g31040	+	pentatricopeptide, putative, expressed
Chr1	17491820	17493820	LOC_Os01g31940	-	enolase-phosphatase E1, putative, expressed
Chr1	17581645	17583645	LOC_Os01g32130	+	snurportin-1, putative, expressed
Chr1	17783779	17785779	LOC_Os01g32420	-	expressed protein
Chr1	17787754	17789754	LOC_Os01g32430	+	RNA recognition motif, putative, expressed
Chr1	17804029	17806029	LOC_Os01g32470	-	heat shock protein DnaJ, putative, expressed
Chr1	17815775	17817775	LOC_Os01g32490	+	expressed protein
Chr1	17818210	17820210	LOC_Os01g32500	+	expressed protein
Chr1	17885487	17887487	LOC_Os01g32610	-	phosphoesterase family protein, putative, expressed
Chr1	17920040	17922040	LOC_Os01g32680	+	retrotransposon protein, putative, unclassified, expressed
Chr1	18063975	18065975	LOC_Os01g32890	-	retrotransposon protein, putative, unclassified
Chr1	18148894	18150894	LOC_Os01g33040	+	transposon protein, putative, unclassified
Chr1	18245720	18247720	LOC_Os01g33136	-	retrotransposon protein, putative, Ty3-gypsy subclass
Chr1	18250109	18252109	LOC_Os01g33142	-	transposon protein, putative, unclassified, expressed
Chr1	18423445	18425445	LOC_Os01g33460	+	transposon protein, putative, unclassified, expressed
Chr1	18429961	18431961	LOC_Os01g33470	+	retrotransposon protein, putative, unclassified, expressed
Chr1	18439520	18441520	LOC_Os01g33500	+	expressed protein
Chr1	18453923	18455923	LOC_Os01g33530	+	histone-like transcription factor and archaeal histone, putative, expressed
Chr1	18528424	18530424	LOC_Os01g33670	+	expressed protein
Chr1	18893770	18895770	LOC_Os01g34270	-	shikimate kinase, putative, expressed
Chr1	19023912	19025912	LOC_Os01g34500	-	translocon-associated protein beta domain containing protein, expressed
Chr1	19171908	19173908	LOC_Os01g34770	+	retrotransposon protein, putative, Ty1-copia subclass, expressed
Chr1	19343637	19345637	LOC_Os01g34960	+	retrotransposon protein, putative, Ty1-copia subclass, expressed
Chr1	19545051	19547051	LOC_Os01g35320	+	retrotransposon protein, putative, Ty1-copia subclass, expressed
Chr1	19576720	19578720	LOC_Os01g35390	-	light-induced protein 1-like, putative, expressed
Chr1	19634539	19636539	LOC_Os01g35480	-	SNF7 domain containing protein, putative, expressed
Chr1	19825391	19827391	LOC_Os01g35800	+	peptide transporter PTR2, putative, expressed
Chr1	19853213	19855213	LOC_Os01g35860	+	3-beta-hydroxysteroid-Delta-isomerase, putative, expressed
Chr1	20143248	20145248	LOC_Os01g36320	-	expressed protein
Chr1	20188693	20190693	LOC_Os01g36380	-	expressed protein
Chr1	20210895	20212895	LOC_Os01g36410	+	expressed protein
Chr1	20302467	20304467	LOC_Os01g36580	-	TKL_IRAK_C-LEC.1 - TKL_IRAK_C-LEC has homology to C-type lectin receptors, expressed
Chr1	20319378	20321378	LOC_Os01g36620	-	expressed protein
Chr1	20558673	20560673	LOC_Os01g36900	-	No apical meristem protein, putative, expressed
Chr1	20758575	20760575	LOC_Os01g37170	+	expressed protein
Chr1	20945758	20947758	LOC_Os01g37480	-	stress responsive protein, putative, expressed
Chr1	20985760	20987760	LOC_Os01g37560	+	retrotransposon protein, putative, Ty3-gypsy subclass
Chr1	21146236	21148236	LOC_Os01g37800	-	no apical meristem protein, putative, expressed
Chr1	21242888	21244888	LOC_Os01g37920	-	light-mediated development protein DET1, putative, expressed
Chr1	21318242	21320242	LOC_Os01g38058	+	expressed protein
Chr1	21335080	21337080	LOC_Os01g38090	-	sas10/Utp3 family protein, expressed
Chr1	21605345	21607345	LOC_Os01g38430	-	transferase family protein, putative, expressed
Chr1	21613361	21615361	LOC_Os01g38460	+	transposon protein, putative, CACTA, En/Spm sub-class
Chr1	21887840	21889840	LOC_Os01g38960	-	retrotransposon protein, putative, unclassified, expressed
Chr1	21931264	21933264	LOC_Os01g39010	+	transposon protein, putative, CACTA, En/Spm sub-class, expressed
Chr1	22142756	22144756	LOC_Os01g39340	+	transposon protein, putative, unclassified, expressed
Chr1	22271628	22273628	LOC_Os01g39530	+	kinesin heavy chain, putative, expressed
Chr1	22320069	22322069	LOC_Os01g39580	+	expressed protein
Chr1	22505558	22507558	LOC_Os01g39910	-	hypothetical protein
Chr1	22574056	22576056	LOC_Os01g40010	-	ethylene-responsive protein related, putative, expressed
Chr1	22637560	22639560	LOC_Os01g40120	-	IscA-like iron-sulfur assembly protein, mitochondrial precursor, putative, expressed
Chr1	22653720	22655720	LOC_Os01g40160	-	kinase, pfkB family, putative, expressed
Chr1	22927243	22929243	LOC_Os01g40600	+	Rer1 protein, putative, expressed
Chr1	22946164	22948164	LOC_Os01g40620	+	isoflavone reductase homolog IRL, putative, expressed
Chr1	23008941	23010941	LOC_Os01g40720	-	isoflavone reductase, putative, expressed
Chr1	23013939	23015939	LOC_Os01g40730	-	expressed protein
Chr1	23028252	23030252	LOC_Os01g40760	+	expressed protein
Chr1	23050037	23052037	LOC_Os01g40790	-	phosphatidylinositol 3- and 4-kinase family protein, expressed
Chr1	23345750	23347750	LOC_Os01g41250	+	anaphase-promoting complex subunit 11, putative, expressed
Chr1	23462628	23464628	LOC_Os01g41440	-	1-deoxy-D-xylulose 5-phosphate reductoisomerase, chloroplast precursor, putative, expressed
Chr1	23507760	23509760	LOC_Os01g41522	-	pex14, putative, expressed
Chr1	23811557	23813557	LOC_Os01g41990	-	serine/arginine repetitive matrix protein 2, putative, expressed
Chr1	23908372	23910372	LOC_Os01g42170	-	protein kinase domain containing protein, expressed
Chr1	24061558	24063558	LOC_Os01g42360	-	expressed protein
Chr1	24310601	24312601	LOC_Os01g42730	+	ZOS1-01 - C2H2 zinc finger protein, expressed
Chr1	24423143	24425143	LOC_Os01g42920	-	exostosin family protein, putative, expressed
Chr1	24892538	24894538	LOC_Os01g43480	+	expressed protein
Chr1	24982666	24984666	LOC_Os01g43610	-	expressed protein
Chr1	24992769	24994769	LOC_Os01g43620	-	expressed protein
Chr1	25040160	25042160	LOC_Os01g43690	-	OsPOP1 - Putative Prolyl Oligopeptidase homologue, expressed
Chr1	25130885	25132885	LOC_Os01g43870	+	helix-loop-helix DNA-binding domain containing protein, expressed
Chr1	25218141	25220141	LOC_Os01g44020	+	transposon protein, putative, unclassified, expressed
Chr1	25286288	25288288	LOC_Os01g44120	+	transposon protein, putative, unclassified
Chr1	25597770	25599770	LOC_Os01g45100	-	helix-loop-helix DNA-binding domain containing protein, expressed
Chr1	25647224	25649224	LOC_Os01g45200	-	expressed protein
Chr1	25688339	25690339	LOC_Os01g45260	+	expressed protein
Chr1	25760489	25762489	LOC_Os01g45390	+	retrotransposon protein, putative, unclassified, expressed
Chr1	25771953	25773953	LOC_Os01g45430	+	expressed protein
Chr1	25801631	25803631	LOC_Os01g45480	+	HD domain containing protein 2, putative, expressed
Chr1	25834151	25836151	LOC_Os01g45520	+	expressed protein
Chr1	25843517	25845517	LOC_Os01g45530	-	expressed protein
Chr1	25924236	25926236	LOC_Os01g45640	+	expressed protein
Chr1	26034642	26036642	LOC_Os01g45840	+	expressed protein
Chr1	26284941	26286941	LOC_Os01g46200	-	transcriptional repressor, putative, expressed
Chr1	26332428	26334428	LOC_Os01g46310	-	expressed protein
Chr1	26362479	26364479	LOC_Os01g46340	+	expressed protein
Chr1	26512543	26514543	LOC_Os01g46570	+	expressed protein
Chr1	26525476	26527476	LOC_Os01g46580	+	phosphate transporter 1, putative, expressed
Chr1	26566189	26568189	LOC_Os01g46660	+	expressed protein
Chr1	26680317	26682317	LOC_Os01g46790	-	acetyl-CoA acetyltransferase, cytosolic, putative, expressed
Chr1	26688416	26690416	LOC_Os01g46800	-	retrotransposon protein, putative, unclassified, expressed
Chr1	26769190	26771190	LOC_Os01g46910	-	phosphoenolpyruvate carboxylase, putative, expressed
Chr1	26788276	26790276	LOC_Os01g46940	+	TOO MANY MOUTHS precursor, putative, expressed
Chr1	26809849	26811849	LOC_Os01g46980	+	invertase/pectin methylesterase inhibitor family protein, putative, expressed
Chr1	26834488	26836488	LOC_Os01g47000	+	peptidyl-prolyl cis-trans isomerase, putative, expressed
Chr1	26901644	26903644	LOC_Os01g47090	-	expressed protein
Chr1	27035765	27037765	LOC_Os01g47300	-	transposon protein, putative, unclassified, expressed
Chr1	27183842	27185842	LOC_Os01g47540	-	helix-loop-helix DNA-binding domain containing protein, expressed
Chr1	27488245	27490245	LOC_Os01g48030	+	osMFT2 MFT-Like2 homologous to Mother of FT and TFL1 gene; contains Pfam profile PF01161: Phosphatidylethanolamine-binding protein, expressed
Chr1	27580148	27582148	LOC_Os01g48170	+	expressed protein
Chr1	27585377	27587377	LOC_Os01g48180	+	expressed protein
Chr1	27681560	27683560	LOC_Os01g48300	-	sulfated surface glycoprotein 185 precursor, putative, expressed
Chr1	27723324	27725324	LOC_Os01g48380	+	hydroxyproline-rich glycoprotein family protein, putative, expressed
Chr1	27954653	27956653	LOC_Os01g48740	+	expressed protein
Chr1	28028426	28030426	LOC_Os01g48840	-	expressed protein
Chr1	28078392	28080392	LOC_Os01g48930	+	aquaporin protein, putative, expressed
Chr1	28134367	28136367	LOC_Os01g49000	+	armadillo/beta-catenin repeat family protein, putative, expressed
Chr1	28238069	28240069	LOC_Os01g49130	+	retrotransposon protein, putative, Ty3-gypsy subclass
Chr1	28343842	28345842	LOC_Os01g49310	+	retrotransposon protein, putative, Ty3-gypsy subclass, expressed
Chr1	28429913	28431913	LOC_Os01g49440	+	retrotransposon protein, putative, Ty3-gypsy subclass, expressed
Chr1	28442204	28444204	LOC_Os01g49450	-	transposon protein, putative, unclassified, expressed
Chr1	28511097	28513097	LOC_Os01g49580	+	RGA-1, putative, expressed
Chr1	28576674	28578674	LOC_Os01g49750	-	retrotransposon protein, putative, Ty3-gypsy subclass, expressed
Chr1	28648781	28650781	LOC_Os01g49880	+	expressed protein
Chr1	28667479	28669479	LOC_Os01g49920	+	Leucine Rich Repeat family protein, expressed
Chr1	28759294	28761294	LOC_Os01g50060	-	Ser/Thr receptor-like kinase, putative, expressed
Chr1	28796874	28798874	LOC_Os01g50120	+	receptor kinase ORK10, putative, expressed
Chr1	28833243	28835243	LOC_Os01g50170	+	expressed protein
Chr1	28849824	28851824	LOC_Os01g50200	-	protein kinase domain containing protein, expressed
Chr1	28950182	28952182	LOC_Os01g50430	+	expressed protein
Chr1	29117761	29119761	LOC_Os01g50700	+	receptor-like kinase ARK1AS, putative, expressed
Chr1	29133940	29135940	LOC_Os01g50720	-	resistance-related receptor-like kinase, putative, expressed
Chr1	29147152	29149152	LOC_Os01g50740	+	receptor-like kinase ARK1AS, putative, expressed
Chr1	29182737	29184737	LOC_Os01g50800	-	retrotransposon protein, putative, Ty3-gypsy subclass, expressed
Chr1	29223499	29225499	LOC_Os01g50870	-	protein kinase domain containing protein, expressed
Chr1	29315540	29317540	LOC_Os01g51030	+	protein kinase domain containing protein, expressed
Chr1	29362527	29364527	LOC_Os01g51120	+	protein kinase domain containing protein, expressed
Chr1	29429601	29431601	LOC_Os01g51200	+	protein kinase domain containing protein, expressed
Chr1	29477108	29479108	LOC_Os01g51280	+	TAK14, putative, expressed
Chr1	29499122	29501122	LOC_Os01g51300	+	Ser/Thr receptor-like kinase, putative, expressed
Chr1	29931487	29933487	LOC_Os01g52050	-	retrotransposon protein, putative, unclassified, expressed
Chr1	30405036	30407036	LOC_Os01g52880	+	receptor kinase LRK10, putative, expressed
Chr1	30476041	30478041	LOC_Os01g53030	-	expressed protein
Chr1	30514831	30516831	LOC_Os01g53100	+	retrotransposon protein, putative, unclassified
Chr1	30580485	30582485	LOC_Os01g53220	+	expressed protein
Chr1	30713844	30715844	LOC_Os01g53460	-	glutamyl-tRNA amidotransferase, putative, expressed
Chr1	30731238	30733238	LOC_Os01g53500	-	retrotransposon protein, putative, unclassified, expressed
Chr1	30736697	30738697	LOC_Os01g53520	+	retrotransposon protein, putative, unclassified, expressed
Chr1	30768399	30770399	LOC_Os01g53590	+	retrotransposon protein, putative, unclassified, expressed
Chr1	30886340	30888340	LOC_Os01g53730	-	retrotransposon protein, putative, unclassified, expressed
Chr1	31004026	31006026	LOC_Os01g53920	+	protein kinase domain containing protein, expressed
Chr1	31028969	31030969	LOC_Os01g53960	-	Ser/Thr receptor-like kinase, putative, expressed
Chr1	31219185	31221185	LOC_Os01g54260	-	protein kinase domain containing protein, expressed
Chr1	31254736	31256736	LOC_Os01g54300	-	protein kinase domain containing protein, expressed
Chr1	31256083	31258083	LOC_Os01g54310	-	receptor-like kinase, putative, expressed
Chr1	31312914	31314914	LOC_Os01g54420	-	Ser/Thr receptor-like kinase, putative, expressed
Chr1	31321848	31323848	LOC_Os01g54440	-	protein kinase domain containing protein, expressed
Chr1	31389261	31391261	LOC_Os01g54570	+	retrotransposon protein, putative, unclassified, expressed
Chr1	31457551	31459551	LOC_Os01g54670	-	retrotransposon protein, putative, unclassified, expressed
Chr1	31548655	31550655	LOC_Os01g54850	+	retrotransposon protein, putative, unclassified
Chr1	31609714	31611714	LOC_Os01g54960	-	retrotransposon protein, putative, Ty1-copia subclass, expressed
Chr1	31741861	31743861	LOC_Os01g55180	+	protein kinase domain containing protein, expressed
Chr1	31765103	31767103	LOC_Os01g55210	-	resistance-related receptor-like kinase, putative, expressed
Chr1	31793105	31795105	LOC_Os01g55240	+	protein kinase domain containing protein, expressed
Chr1	31804962	31806962	LOC_Os01g55260	+	LRk-type protein, putative, expressed
Chr1	31891433	31893433	LOC_Os01g55370	-	elongation factor Tu, putative, expressed
Chr1	31979931	31981931	LOC_Os01g55510	+	TAK14, putative, expressed
Chr1	32187931	32189931	LOC_Os01g55900	+	retrotransposon protein, putative, unclassified, expressed
Chr1	32214918	32216918	LOC_Os01g55920	-	protein kinase domain containing protein, expressed
Chr1	32216368	32218368	LOC_Os01g55930	-	receptor-like kinase, putative, expressed
Chr1	32459878	32461878	LOC_Os01g56330	+	resistance-related receptor-like kinase, putative, expressed
Chr1	32469262	32471262	LOC_Os01g56340	-	TAK33, putative, expressed
Chr1	32681407	32683407	LOC_Os01g56640	-	protein kinase domain containing protein, expressed
Chr1	32727445	32729445	LOC_Os01g56720	-	receptor-like kinase ARK1AS, putative, expressed
Chr1	32891379	32893379	LOC_Os01g56940	+	resistance-related receptor-like kinase, putative, expressed
Chr1	33201485	33203485	LOC_Os01g57450	-	receptor-like kinase ARK1AS, putative, expressed
Chr1	33256713	33258713	LOC_Os01g57560	-	resistance-related receptor-like kinase, putative, expressed
Chr1	33300679	33302679	LOC_Os01g57599	+	expressed protein
Chr1	33361794	33363794	LOC_Os01g57700	-	expressed protein
Chr1	33501866	33503866	LOC_Os01g57946	-	auxin-induced protein 5NG4, putative, expressed
Chr1	33534132	33536132	LOC_Os01g57990	+	fructose-bisphospate aldolase isozyme, putative, expressed
Chr1	33573100	33575100	LOC_Os01g58039	-	ATP-dependent RNA helicase DHX36, putative, expressed
Chr1	33657782	33659782	LOC_Os01g58240	+	phosphatidylserine synthase, putative, expressed
Chr1	33813405	33815405	LOC_Os01g58510	+	glycosyltransferase, putative, expressed
Chr1	33882290	33884290	LOC_Os01g58600	-	glycosyltransferase, putative, expressed
Chr1	33882920	33884920	LOC_Os01g58610	+	glycosyltransferase protein, putative, expressed
Chr1	33994188	33996188	LOC_Os01g58830	-	glycosyltransferase protein, putative, expressed
Chr1	34060334	34062334	LOC_Os01g58920	-	glycosyltransferase protein, putative, expressed
Chr1	34097444	34099444	LOC_Os01g59000	+	expressed protein
Chr1	34179798	34181798	LOC_Os01g59160	-	expressed protein
Chr1	34489811	34491811	LOC_Os01g59630	-	retrotransposon protein, putative, unclassified, expressed
Chr1	34522498	34524498	LOC_Os01g59680	+	expressed protein
Chr1	34587173	34589173	LOC_Os01g59800	-	expressed protein
Chr1	34655488	34657488	LOC_Os01g59930	-	expressed protein
Chr1	34664902	34666902	LOC_Os01g59950	-	tRNA synthetase class I, putative, expressed
Chr1	34680518	34682518	LOC_Os01g59990	+	alanyl-tRNA synthetase, putative, expressed
Chr1	34722561	34724561	LOC_Os01g60040	-	expressed protein
Chr1	34736321	34738321	LOC_Os01g60060	+	fruit protein PKIWI502, putative, expressed
Chr1	34830100	34832100	LOC_Os01g60220	-	splicing factor, putative, expressed
Chr1	34886313	34888313	LOC_Os01g60309	+	transposon protein, putative, unclassified, expressed
Chr1	34935720	34937720	LOC_Os01g60410	+	expressed protein
Chr1	35173498	35175498	LOC_Os01g60830	+	methyltransferase, putative, expressed
Chr1	35305739	35307739	LOC_Os01g61010	-	protein binding protein, putative, expressed
Chr1	35428856	35430856	LOC_Os01g61230	+	expressed protein
Chr1	35506867	35508867	LOC_Os01g61410	+	expressed protein
Chr1	35556148	35558148	LOC_Os01g61480	+	white-brown complex homolog protein 7, putative, expressed
Chr1	35592942	35594942	LOC_Os01g61540	+	xylosyltransferase, putative, expressed
Chr1	35603705	35605705	LOC_Os01g61570	+	seven in absentia protein family protein, expressed
Chr1	35712601	35714601	LOC_Os01g61730	+	retrotransposon protein, putative, unclassified, expressed
Chr1	35811148	35813148	LOC_Os01g61880	+	expressed protein
Chr1	35887803	35889803	LOC_Os01g62000	+	retrotransposon protein, putative, Ty1-copia subclass, expressed
Chr1	36309185	36311185	LOC_Os01g62700	+	expressed protein
Chr1	36315205	36317205	LOC_Os01g62720	+	expressed protein
Chr1	36318007	36320007	LOC_Os01g62730	+	retrotransposon protein, putative, unclassified, expressed
Chr1	36393486	36395486	LOC_Os01g62840	+	conserved hypothetical protein
Chr1	36442944	36444944	LOC_Os01g62910	-	hypothetical protein
Chr1	36477579	36479579	LOC_Os01g62970	+	expressed protein
Chr1	36765294	36767294	LOC_Os01g63460	-	expressed protein
Chr1	36979089	36981089	LOC_Os01g63750	+	hypothetical protein
Chr1	37019488	37021488	LOC_Os01g63810	+	seven in absentia protein family domain containing protein, expressed
Chr1	37121374	37123374	LOC_Os01g63940	-	seven in absentia protein family protein, expressed
Chr1	37338498	37340498	LOC_Os01g64320	-	BBTI1 - Bowman-Birk type bran trypsin inhibitor precursor, expressed
Chr1	37465484	37467484	LOC_Os01g64570	-	BBTI2 - Bowman-Birk type bran trypsin inhibitor precursor, expressed
Chr1	37503155	37505155	LOC_Os01g64620	+	BBTI3 - Bowman-Birk type bran trypsin inhibitor precursor, expressed
Chr1	37560104	37562104	LOC_Os01g64730	-	BBTI4 - Bowman-Birk type bran trypsin inhibitor precursor, expressed
Chr1	37563838	37565838	LOC_Os01g64740	-	expressed protein
Chr1	37662433	37664433	LOC_Os01g64880	-	BBTI5 - Bowman-Birk type bran trypsin inhibitor precursor, expressed
Chr1	37688300	37690300	LOC_Os01g64930	+	senescence-induced receptor-like serine/threonine-protein kinase precursor, putative, expressed
Chr1	37777509	37779509	LOC_Os01g65090	+	BBTI6 - Bowman-Birk type bran trypsin inhibitor precursor, putative, expressed
Chr1	37868060	37870060	LOC_Os01g65260	-	BBTI7 - Bowman-Birk type bran trypsin inhibitor precursor, expressed
Chr1	37946867	37948867	LOC_Os01g65380	+	E3 ubiquitin-protein ligase SINA-like 2, putative
Chr1	37992513	37994513	LOC_Os01g65460	+	ubiquitin, putative, expressed
Chr1	38062439	38064439	LOC_Os01g65580	+	seven in absentia protein family protein, putative, expressed
Chr1	38148019	38150019	LOC_Os01g65692	-	expressed protein
Chr1	38327179	38329179	LOC_Os01g66050	+	transposon protein, putative, unclassified, expressed
Chr1	38433670	38435670	LOC_Os01g66150	-	transposon protein, putative, unclassified, expressed
Chr1	38539818	38541818	LOC_Os01g66360	+	expressed protein
Chr1	38623836	38625836	LOC_Os01g66500	-	expressed protein
Chr1	38692621	38694621	LOC_Os01g66610	-	heavy-metal-associated domain-containing protein, putative, expressed
Chr1	38788403	38790403	LOC_Os01g66810	+	expressed protein
Chr1	39274996	39276996	LOC_Os01g67570	-	WD domain, G-beta repeat domain containing protein, expressed
Chr1	39407485	39409485	LOC_Os01g67800	-	ubiquitin conjugating enzyme protein, putative, expressed
Chr1	39418617	39420617	LOC_Os01g67830	-	multicopper oxidase domain containing protein, expressed
Chr1	39435713	39437713	LOC_Os01g67860	-	multi-copper oxidase type I family protein, putative, expressed
Chr1	39668739	39670739	LOC_Os01g68269	+	transcription factor X1, putative, expressed
Chr1	39802517	39804517	LOC_Os01g68500	-	transposon protein, putative, CACTA, En/Spm sub-class, expressed
Chr1	39808303	39810303	LOC_Os01g68510	+	transposon protein, putative, CACTA, En/Spm sub-class, expressed
Chr1	39999091	40001091	LOC_Os01g68840	-	retrotransposon protein, putative, Ty3-gypsy subclass, expressed
Chr1	40065821	40067821	LOC_Os01g68960	+	retrotransposon protein, putative, unclassified, expressed
Chr1	40099028	40101028	LOC_Os01g69020	-	multicopper oxidase domain containing protein, expressed
Chr1	40125415	40127415	LOC_Os01g69050	+	multicopper oxidase domain containing protein, expressed
Chr1	40446423	40448423	LOC_Os01g69940	-	multicopper oxidase domain containing protein, expressed
Chr1	40591302	40593302	LOC_Os01g70130	-	sufB/sufD domain containing protein, putative, expressed
Chr1	40599111	40601111	LOC_Os01g70140	-	MYB family transcription factor, putative, expressed
Chr1	40652188	40654188	LOC_Os01g70220	+	dihydroflavonol-4-reductase, putative, expressed
Chr1	41104628	41106628	LOC_Os01g71020	+	BBTI8 - Bowman-Birk type bran trypsin inhibitor precursor, expressed
Chr1	41360904	41362904	LOC_Os01g71370	+	TKL_IRAK_DUF26-lg.1 - DUF26 kinases have homology to DUF26 containing loci, expressed
Chr1	41522511	41524511	LOC_Os01g71640	+	mannose-6-phosphate isomerase, putative, expressed
Chr1	41523723	41525723	LOC_Os01g71650	+	MYB family transcription factor, putative, expressed
Chr1	41559339	41561339	LOC_Os01g71720	-	nuclease PA3, putative, expressed
Chr1	41583905	41585905	LOC_Os01g71800	+	nuclease PA3, putative, expressed
Chr1	41648971	41650971	LOC_Os01g71890	+	expressed protein
Chr1	41709881	41711881	LOC_Os01g71970	+	expressed protein
Chr1	41714009	41716009	LOC_Os01g71980	+	hypothetical protein
Chr1	41721574	41723574	LOC_Os01g71990	-	retrotransposon protein, putative, unclassified, expressed
Chr1	41842009	41844009	LOC_Os01g72140	+	retrotransposon protein, putative, unclassified
Chr1	41931602	41933602	LOC_Os01g72320	-	transposon protein, putative, Mutator sub-class, expressed
Chr1	41952633	41954633	LOC_Os01g72340	+	expressed protein
Chr1	42266880	42268880	LOC_Os01g72880	+	C2 domain containing protein, putative, expressed
Chr1	42421379	42423379	LOC_Os01g73140	-	retrotransposon protein, putative, unclassified, expressed
Chr1	42424864	42426864	LOC_Os01g73150	-	ZOS1-02 - C2H2 zinc finger protein, expressed
Chr1	42465067	42467067	LOC_Os01g73260	+	retrotransposon protein, putative, unclassified, expressed
Chr1	42802902	42804902	LOC_Os01g73870	+	expressed protein
Chr1	42947414	42949414	LOC_Os01g74146	+	retrotransposon protein, putative, Ty3-gypsy subclass
Chr1	42958106	42960106	LOC_Os01g74160	+	DUF260 domain containing protein, putative, expressed
Chr1	43141717	43143717	LOC_Os01g74500	+	expressed protein
Chr1	43223959	43225959	LOC_Os01g74640	+	cation efflux family protein, putative, expressed
Chr2	480204	482204	LOC_Os02g01860	-	expressed protein
Chr2	674466	676466	LOC_Os02g02200	+	expressed protein
Chr2	715857	717857	LOC_Os02g02240	+	glycosyl hydrolase, family 31, putative, expressed
Chr2	894074	896074	LOC_Os02g02520	+	expressed protein
Chr2	1076475	1078475	LOC_Os02g02830	+	expressed protein
Chr2	1173549	1175549	LOC_Os02g02980	-	expressed protein
Chr2	1230217	1232217	LOC_Os02g03100	-	expressed protein
Chr2	1235099	1237099	LOC_Os02g03120	+	hypothetical protein
Chr2	1293233	1295233	LOC_Os02g03240	+	expressed protein
Chr2	1332563	1334563	LOC_Os02g03310	+	expressed protein
Chr2	1373685	1375685	LOC_Os02g03390	+	AP2 domain containing protein, expressed
Chr2	1441125	1443125	LOC_Os02g03540	-	signal peptidase complex subunit 3, putative, expressed
Chr2	1664678	1666678	LOC_Os02g03920	+	BBTI11 - Bowman-Birk type bran trypsin inhibitor precursor, putative, expressed
Chr2	1753303	1755303	LOC_Os02g04030	-	BBTI12 - Bowman-Birk type bran trypsin inhibitor precursor, expressed
Chr2	1819855	1821855	LOC_Os02g04170	+	verticillium wilt disease resistance protein, putative, expressed
Chr2	1838804	1840804	LOC_Os02g04200	+	expressed protein
Chr2	1937611	1939611	LOC_Os02g04390	-	expressed protein
Chr2	1945719	1947719	LOC_Os02g04410	-	expressed protein
Chr2	2066200	2068200	LOC_Os02g04620	-	mediator of RNA polymerase II transcription subunit 22, putative, expressed
Chr2	2275044	2277044	LOC_Os02g04924	+	ZOS1-03 - C2H2 zinc finger protein, expressed
Chr2	2482075	2484075	LOC_Os02g05190	+	peptidyl-tRNA hydrolase, mitochondrial precursor protein, putative, expressed
Chr2	2536175	2538175	LOC_Os02g05270	-	transposon protein, putative, CACTA, En/Spm sub-class, expressed
Chr2	2654065	2656065	LOC_Os02g05490	+	transposon protein, putative, CACTA, En/Spm sub-class, expressed
Chr2	2991657	2993657	LOC_Os02g05990	-	expressed protein
Chr2	3047436	3049436	LOC_Os02g06110	-	expressed protein
Chr2	3070822	3072822	LOC_Os02g06140	-	retrotransposon protein, putative, unclassified, expressed
Chr2	3074495	3076495	LOC_Os02g06160	+	transporter family protein, putative, expressed
Chr2	3087074	3089074	LOC_Os02g06180	-	metallo-beta-lactamase family protein, putative, expressed
Chr2	3177477	3179477	LOC_Os02g06360	+	DNA binding protein, putative, expressed
Chr2	3202086	3204086	LOC_Os02g06410	+	DNA binding protein, putative, expressed
Chr2	3387277	3389277	LOC_Os02g06730	-	inactive receptor kinase At2g26730 precursor, putative, expressed
Chr2	3670705	3672705	LOC_Os02g07130	-	expressed protein
Chr2	3734139	3736139	LOC_Os02g07280	+	fatty acid hydroxylase, putative, expressed
Chr2	3736395	3738395	LOC_Os02g07290	+	hypothetical protein
Chr2	3796022	3798022	LOC_Os02g07360	+	calmodulin binding protein, putative, expressed
Chr2	3853737	3855737	LOC_Os02g07460	-	glycosyl hydrolase family 10 protein, putative, expressed
Chr2	4208370	4210370	LOC_Os02g08018	-	glycosyl hydrolase family 10 protein, putative, expressed
Chr2	4215194	4217194	LOC_Os02g08020	-	transposon protein, putative, unclassified
Chr2	4268845	4270845	LOC_Os02g08080	-	transposon protein, putative, unclassified, expressed
Chr2	4330272	4332272	LOC_Os02g08180	+	expressed protein
Chr2	4338102	4340102	LOC_Os02g08190	-	OsCML16 - Calmodulin-related calcium sensor protein, expressed
Chr2	4552377	4554377	LOC_Os02g08450	-	hsp20/alpha crystallin family protein, putative, expressed
Chr2	4573049	4575049	LOC_Os02g08490	-	hsp20/alpha crystallin family protein, putative, expressed
Chr2	4738044	4740044	LOC_Os02g09220	+	hsp20/alpha crystallin family protein, putative, expressed
Chr2	4780271	4782271	LOC_Os02g09280	-	hsp20/alpha crystallin family protein, putative, expressed
Chr2	4859073	4861073	LOC_Os02g09460	-	hsp20/alpha crystallin family protein, putative, expressed
Chr2	4942660	4944660	LOC_Os02g09620	+	expressed protein
Chr2	5052503	5054503	LOC_Os02g09790	-	OsWAK1 - OsWAK receptor-like cytoplasmic kinase OsWAK-RLCK, expressed
Chr2	5282626	5284626	LOC_Os02g10120	-	expressed protein
Chr2	5337008	5339008	LOC_Os02g10190	+	expressed protein
Chr2	5536941	5538941	LOC_Os02g10520	-	OsWAK2 - OsWAK receptor-like cytoplasmic kinase OsWAK-RLCK, expressed
Chr2	5753704	5755704	LOC_Os02g10840	-	Ser/Thr protein kinase, putative, expressed
Chr2	5806501	5808501	LOC_Os02g10920	-	expressed protein
Chr2	5993073	5995073	LOC_Os02g11660	-	expressed protein
Chr2	6081116	6083116	LOC_Os02g11780	+	Ser/Thr protein kinase, putative, expressed
Chr2	6165015	6167015	LOC_Os02g11910	+	expressed protein
Chr2	6173788	6175788	LOC_Os02g11920	-	expressed protein
Chr2	6195353	6197353	LOC_Os02g11960	+	Ser/Thr protein kinase, putative, expressed
Chr2	6212210	6214210	LOC_Os02g11980	-	expressed protein
Chr2	6237184	6239184	LOC_Os02g12020	-	serine/threonine-protein kinase At1g18390 precursor, putative, expressed
Chr2	6250599	6252599	LOC_Os02g12030	-	expressed protein
Chr2	6322091	6324091	LOC_Os02g12150	-	expressed protein
Chr2	6372629	6374629	LOC_Os02g12230	+	Ser/Thr protein kinase, putative, expressed
Chr2	6588245	6590245	LOC_Os02g12610	-	Ser/Thr protein kinase, putative, expressed
Chr2	6626383	6628383	LOC_Os02g12680	+	expressed protein
Chr2	6635973	6637973	LOC_Os02g12690	+	expressed protein
Chr2	6945845	6947845	LOC_Os02g13090	+	hypothetical protein
Chr2	7004064	7006064	LOC_Os02g13150	+	transposon protein, putative, unclassified, expressed
Chr2	7181309	7183309	LOC_Os02g13450	-	muconate cycloisomerase, putative, expressed
Chr2	7461932	7463932	LOC_Os02g13800	+	reticulon domain containing protein, putative, expressed
Chr2	7524563	7526563	LOC_Os02g13880	-	PB1 domain containing protein, expressed
Chr2	7610541	7612541	LOC_Os02g13960	+	lipid phosphatase protein, putative, expressed
Chr2	7641702	7643702	LOC_Os02g14000	+	expressed protein
Chr2	7672764	7674764	LOC_Os02g14040	-	retrotransposon protein, putative, unclassified, expressed
Chr2	7723687	7725687	LOC_Os02g14130	-	expressed protein
Chr2	7768038	7770038	LOC_Os02g14180	+	expressed protein
Chr2	7811508	7813508	LOC_Os02g14250	+	aspartic proteinase, putative, expressed
Chr2	7849980	7851980	LOC_Os02g14300	+	leucine-rich repeat protein-related, putative, expressed
Chr2	8039113	8041113	LOC_Os02g14580	+	ribosomal protein L24, putative, expressed
Chr2	8077510	8079510	LOC_Os02g14630	-	hypothetical protein
Chr2	8079481	8081481	LOC_Os02g14640	-	B3 DNA binding domain containing protein, expressed
Chr2	8297857	8299857	LOC_Os02g14900	+	hypothetical protein
Chr2	8348306	8350306	LOC_Os02g14970	+	retrotransposon protein, putative, unclassified
Chr2	8518271	8520271	LOC_Os02g15250	-	retrotransposon protein, putative, unclassified, expressed
Chr2	8715055	8717055	LOC_Os02g15540	-	retrotransposon protein, putative, unclassified
Chr2	8769281	8771281	LOC_Os02g15610	-	B3 DNA binding domain containing protein, expressed
Chr2	8871032	8873032	LOC_Os02g15750	+	vacuolar protein sorting-associating protein 4B, putative, expressed
Chr2	8914848	8916848	LOC_Os02g15780	-	expressed protein
Chr2	9181677	9183677	LOC_Os02g16140	+	vacuolar protein sorting-associating protein 4B, putative, expressed
Chr2	9208689	9210689	LOC_Os02g16210	+	retrotransposon protein, putative, unclassified, expressed
Chr2	9261256	9263256	LOC_Os02g16280	+	DUF647 domain containing protein, putative, expressed
Chr2	9301210	9303210	LOC_Os02g16350	+	WD domain, G-beta repeat domain containing protein, expressed
Chr2	9493107	9495107	LOC_Os02g16610	+	retrotransposon protein, putative, unclassified, expressed
Chr2	9728192	9730192	LOC_Os02g17020	+	peptidase M50 family protein, putative, expressed
Chr2	9782065	9784065	LOC_Os02g17090	-	TP53RK-binding protein, putative, expressed
Chr2	9834947	9836947	LOC_Os02g17170	+	glycosyl transferase, group 1 domain containing protein, expressed
Chr2	9836337	9838337	LOC_Os02g17180	+	MYB family transcription factor, putative, expressed
Chr2	9875605	9877605	LOC_Os02g17230	+	peptide transporter PTR2, putative, expressed
Chr2	9999464	10001464	LOC_Os02g17390	+	transposon protein, putative, unclassified, expressed
Chr2	10038862	10040862	LOC_Os02g17440	-	hypothetical protein
Chr2	10171444	10173444	LOC_Os02g17670	+	transposon protein, putative, unclassified
Chr2	10296467	10298467	LOC_Os02g17810	+	mitochondrial carrier protein, putative, expressed
Chr2	10384765	10386765	LOC_Os02g17930	-	expressed protein
Chr2	10481368	10483368	LOC_Os02g18064	+	mitochondrial glycoprotein, putative, expressed
Chr2	10721806	10723806	LOC_Os02g18420	-	expressed protein
Chr2	10801654	10803654	LOC_Os02g18540	+	transposon protein, putative, unclassified, expressed
Chr2	11114177	11116177	LOC_Os02g19040	+	expressed protein
Chr2	11385835	11387835	LOC_Os02g19490	+	mitochondrial glycoprotein, putative, expressed
Chr2	11546999	11548999	LOC_Os02g19740	+	mitochondrial glycoprotein, putative, expressed
Chr2	11630847	11632847	LOC_Os02g19840	-	expressed protein
Chr2	11885863	11887863	LOC_Os02g20170	-	expressed protein
Chr2	12121600	12123600	LOC_Os02g20550	+	thylakoid lumenal protein, putative, expressed
Chr2	12310586	12312586	LOC_Os02g20840	+	expressed protein
Chr2	12404925	12406925	LOC_Os02g20970	-	expressed protein
Chr2	12485772	12487772	LOC_Os02g21060	-	expressed protein
Chr2	12544141	12546141	LOC_Os02g21120	-	ubiquitin fusion degradation protein, putative, expressed
Chr2	12762238	12764238	LOC_Os02g21510	-	expressed protein
Chr2	12832637	12834637	LOC_Os02g21610	+	expressed protein
Chr2	12942749	12944749	LOC_Os02g21780	+	expressed protein
Chr2	13005816	13007816	LOC_Os02g21870	-	expressed protein
Chr2	13049841	13051841	LOC_Os02g21950	-	expressed protein
Chr2	13091980	13093980	LOC_Os02g22010	+	expressed protein
Chr2	13467584	13469584	LOC_Os02g22580	-	retrotransposon protein, putative, Ty1-copia subclass, expressed
Chr2	13553772	13555772	LOC_Os02g22770	+	hypothetical protein
Chr2	13770491	13772491	LOC_Os02g23824	-	expressed protein
Chr2	13773406	13775406	LOC_Os02g23826	-	retrotransposon protein, putative, unclassified
Chr2	13831762	13833762	LOC_Os02g23880	+	expressed protein
Chr2	13941638	13943638	LOC_Os02g24070	+	expressed protein
Chr2	14147613	14149613	LOC_Os02g24400	+	expressed protein
Chr2	14268096	14270096	LOC_Os02g24612	+	expressed protein
Chr2	14286627	14288627	LOC_Os02g24632	-	hypothetical protein
Chr2	14287636	14289636	LOC_Os02g24634	-	expressed protein
Chr2	14289590	14291590	LOC_Os02g24642	-	retrotransposon protein, putative, Ty1-copia subclass, expressed
Chr2	14306834	14308834	LOC_Os02g24660	-	expressed protein
Chr2	14331106	14333106	LOC_Os02g24700	+	expressed protein
Chr2	14335283	14337283	LOC_Os02g24710	-	expressed protein
Chr2	14353563	14355563	LOC_Os02g24740	+	expressed protein
Chr2	14392514	14394514	LOC_Os02g24810	+	retrotransposon protein, putative, unclassified, expressed
Chr2	14576790	14578790	LOC_Os02g25110	-	expressed protein
Chr2	14587887	14589887	LOC_Os02g25120	-	hypothetical protein
Chr2	14762657	14764657	LOC_Os02g25320	+	expressed protein
Chr2	15034532	15036532	LOC_Os02g25680	-	expressed protein
Chr2	15159147	15161147	LOC_Os02g25880	+	IWS1 C-terminus family protein, putative, expressed
Chr2	15254167	15256167	LOC_Os02g25970	-	OsRhmbd1 - Putative Rhomboid homologue, expressed
Chr2	15283410	15285410	LOC_Os02g26040	+	XH domain containing protein, expressed
Chr2	15344229	15346229	LOC_Os02g26120	+	expressed protein
Chr2	15422844	15424844	LOC_Os02g26260	-	expressed protein
Chr2	15445211	15447211	LOC_Os02g26300	+	transcription factor X1, putative, expressed
Chr2	15519497	15521497	LOC_Os02g26430	+	expressed protein
Chr2	15544246	15546246	LOC_Os02g26470	-	triosephosphate isomerase, cytosolic, putative, expressed
Chr2	15558193	15560193	LOC_Os02g26490	+	zinc finger protein, putative, expressed
Chr2	15647381	15649381	LOC_Os02g26650	-	expressed protein
Chr2	15668231	15670231	LOC_Os02g26690	+	expressed protein
Chr2	15703901	15705901	LOC_Os02g26740	+	expressed protein
Chr2	15712836	15714836	LOC_Os02g26760	+	expressed protein
Chr2	15889528	15891528	LOC_Os02g27030	+	expressed protein
Chr2	16072019	16074019	LOC_Os02g27290	+	expressed protein
Chr2	16154276	16156276	LOC_Os02g27420	+	expressed protein
Chr2	16272549	16274549	LOC_Os02g27500	-	Exo70 exocyst complex subunit family, putative, expressed
Chr2	16350266	16352266	LOC_Os02g27594	-	metallothionein, putative, expressed
Chr2	16399132	16401132	LOC_Os02g27674	-	retrotransposon protein, putative, unclassified, expressed
Chr2	16528223	16530223	LOC_Os02g27930	-	NBS-LRR disease resistance protein, putative, expressed
Chr2	16528749	16530749	LOC_Os02g27940	+	Core histone H2A/H2B/H3/H4 domain containing protein, putative, expressed
Chr2	16589597	16591597	LOC_Os02g28010	-	NBS-LRR disease resistance protein, putative, expressed
Chr2	16636284	16638284	LOC_Os02g28100	+	Core histone H2A/H2B/H3/H4 domain containing protein, putative, expressed
Chr2	16734631	16736631	LOC_Os02g28310	-	receptor-like protein kinase 5 precursor, putative, expressed
Chr2	16773450	16775450	LOC_Os02g28380	-	metallothionein, putative, expressed
Chr2	16810311	16812311	LOC_Os02g28420	-	expressed protein
Chr2	16852496	16854496	LOC_Os02g28500	+	3-oxo-5-alpha-steroid 4-dehydrogenase, putative, expressed
Chr2	17123267	17125267	LOC_Os02g28910	+	geranylgeranyl transferase type-1 subunit beta, putative, expressed
Chr2	17129937	17131937	LOC_Os02g28920	-	expressed protein
Chr2	17204631	17206631	LOC_Os02g29040	-	expressed protein
Chr2	17616302	17618302	LOC_Os02g29610	-	expressed protein
Chr2	17624922	17626922	LOC_Os02g29630	-	retrotransposon protein, putative, unclassified, expressed
Chr2	17632169	17634169	LOC_Os02g29640	-	expressed protein
Chr2	17668984	17670984	LOC_Os02g29690	+	PAS2, putative, expressed
Chr2	17702193	17704193	LOC_Os02g29760	+	expressed protein
Chr2	17797445	17799445	LOC_Os02g29940	-	expressed protein
Chr2	17825264	17827264	LOC_Os02g30000	-	SLT1 protein, putative, expressed
Chr2	18145203	18147203	LOC_Os02g30480	+	inner membrane protein, putative, expressed
Chr2	18166866	18168866	LOC_Os02g30530	-	gamma-glutamyltranspeptidase 1 precursor, putative, expressed
Chr2	18378620	18380620	LOC_Os02g30820	-	gamma-glutamyltranspeptidase 1 precursor, putative, expressed
Chr2	18811074	18813074	LOC_Os02g31850	+	expressed protein
Chr2	18880454	18882454	LOC_Os02g31950	+	oxidoreductase, short chain dehydrogenase/reductase family domain containing family, expressed
Chr2	19050877	19052877	LOC_Os02g32250	-	expressed protein
Chr2	19420793	19422793	LOC_Os02g32690	-	PPR repeat domain containing protein, putative, expressed
Chr2	19423950	19425950	LOC_Os02g32700	-	receptor kinase, putative, expressed
Chr2	19431610	19433610	LOC_Os02g32720	+	OsFBX1 - F-box domain containing protein, expressed
Chr2	19467622	19469622	LOC_Os02g32790	+	OsFBX2 - F-box domain containing protein, expressed
Chr2	19514935	19516935	LOC_Os02g32860	-	Core histone H2A/H2B/H3/H4 domain containing protein, putative, expressed
Chr2	19542175	19544175	LOC_Os02g32900	-	receptor kinase, putative, expressed
Chr2	19612036	19614036	LOC_Os02g32990	+	receptor kinase, putative, expressed
Chr2	19787145	19789145	LOC_Os02g33310	+	OsFBO1 - F-box and other domain containing protein, expressed
Chr2	19798718	19800718	LOC_Os02g33330	-	receptor kinase, putative, expressed
Chr2	19805922	19807922	LOC_Os02g33340	+	PPR repeat containing protein, expressed
Chr2	19836267	19838267	LOC_Os02g33390	+	Core histone H2A/H2B/H3/H4 domain containing protein, putative, expressed
Chr2	20161921	20163921	LOC_Os02g33810	+	aspartyl-tRNA synthetase, putative, expressed
Chr2	20172815	20174815	LOC_Os02g33840	+	expressed protein
Chr2	20224414	20226414	LOC_Os02g33930	-	expressed protein
Chr2	20225026	20227026	LOC_Os02g33944	+	expressed protein
Chr2	20322125	20324125	LOC_Os02g34020	-	gibberellin receptor GID1L2, putative, expressed
Chr2	20846214	20848214	LOC_Os02g34750	-	expressed protein
Chr2	21008409	21010409	LOC_Os02g35010	-	expressed protein
Chr2	21163035	21165035	LOC_Os02g35200	+	expressed protein
Chr2	21433187	21435187	LOC_Os02g35650	+	transposon protein, putative, unclassified, expressed
Chr2	21451117	21453117	LOC_Os02g35700	+	transposon protein, putative, unclassified, expressed
Chr2	21513638	21515638	LOC_Os02g35810	-	expressed protein
Chr2	21613272	21615272	LOC_Os02g35970	-	expressed protein
Chr2	21793284	21795284	LOC_Os02g36160	+	expressed protein
Chr2	21802996	21804996	LOC_Os02g36180	+	expressed protein
Chr2	21922459	21924459	LOC_Os02g36310	-	retrotransposon protein, putative, Ty3-gypsy subclass, expressed
Chr2	21928919	21930919	LOC_Os02g36330	-	retrotransposon protein, putative, unclassified, expressed
Chr2	22093970	22095970	LOC_Os02g36590	+	retrotransposon protein, putative, unclassified, expressed
Chr2	22094006	22096006	LOC_Os02g36595	+	retrotransposon protein, putative, unclassified, expressed
Chr2	22158358	22160358	LOC_Os02g36720	-	gibberellin receptor GID1L2, putative, expressed
Chr2	22181019	22183019	LOC_Os02g36780	-	gibberellin receptor GID1L2, putative, expressed
Chr2	22182818	22184818	LOC_Os02g36790	+	OsSAUR1 - Auxin-responsive SAUR gene family member, expressed
Chr2	22331281	22333281	LOC_Os02g36974	+	protein kinase, putative, expressed
Chr2	22484157	22486157	LOC_Os02g37210	+	dirigent, putative, expressed
Chr2	22639995	22641995	LOC_Os02g37510	-	expressed protein
Chr2	22660564	22662564	LOC_Os02g37570	+	expressed protein
Chr2	22826220	22828220	LOC_Os02g37830	-	TKL_IRAK_CrRLK1L-1.4 - The CrRLK1L-1 subfamily has homology to the CrRLK1L homolog, expressed
Chr2	22943822	22945822	LOC_Os02g37970	-	splicing factor, arginine/serine-rich, putative, expressed
Chr2	22997976	22999976	LOC_Os02g38080	+	transposon protein, putative, unclassified, expressed
Chr2	23066549	23068549	LOC_Os02g38130	-	glycine-rich cell wall structural protein precursor, putative, expressed
Chr2	23102744	23104744	LOC_Os02g38180	-	MYB family transcription factor, putative, expressed
Chr2	23106569	23108569	LOC_Os02g38190	-	retrotransposon protein, putative, unclassified, expressed
Chr2	23165760	23167760	LOC_Os02g38310	-	expressed protein
Chr2	23511152	23513152	LOC_Os02g38890	+	expressed protein
Chr2	23610643	23612643	LOC_Os02g39090	-	transposon protein, putative, unclassified, expressed
Chr2	23744109	23746109	LOC_Os02g39330	-	expressed protein
Chr2	23793669	23795669	LOC_Os02g39450	+	expressed protein
Chr2	23987750	23989750	LOC_Os02g39710	+	expressed protein
Chr2	24194057	24196057	LOC_Os02g40000	+	expressed protein
Chr2	24273675	24275675	LOC_Os02g40090	-	expressed protein
Chr2	24321432	24323432	LOC_Os02g40190	+	expressed protein
Chr2	24359094	24361094	LOC_Os02g40250	+	expressed protein
Chr2	24597772	24599772	LOC_Os02g40570	+	expressed protein
Chr2	24779637	24781637	LOC_Os02g40880	-	glycosyltransferase family 43 protein, putative, expressed
Chr2	24790065	24792065	LOC_Os02g40910	-	heat shock protein DnaJ, putative, expressed
Chr2	24913862	24915862	LOC_Os02g41550	+	uncharacterized Cys-rich domain containing protein, putative, expressed
Chr2	25009121	25011121	LOC_Os02g41680	-	expressed protein
Chr2	25454110	25456110	LOC_Os02g42314	-	OsSCP1 - Putative Serine Carboxypeptidase homologue, expressed
Chr2	25564587	25566587	LOC_Os02g42506	-	PHLOEM 2-LIKE A5, putative, expressed
Chr2	26269679	26271679	LOC_Os02g43540	+	arginyl-tRNA synthetase, putative, expressed
Chr2	26301334	26303334	LOC_Os02g43590	-	verticillium wilt disease resistance protein, putative, expressed
Chr2	26329443	26331443	LOC_Os02g43630	-	retrotransposon protein, putative, unclassified, expressed
Chr2	26345481	26347481	LOC_Os02g43660	-	PHD finger protein, putative, expressed
Chr2	26499299	26501299	LOC_Os02g43880	-	NF-X1-type zinc finger protein, putative, expressed
Chr2	26581754	26583754	LOC_Os02g44030	+	transcription factor HBP-1b, putative, expressed
Chr2	26636624	26638624	LOC_Os02g44106	+	expressed protein
Chr2	26993990	26995990	LOC_Os02g44550	-	fasciclin domain containing protein, expressed
Chr2	27087502	27089502	LOC_Os02g44704	-	zinc finger, C3HC4 type domain containing protein, expressed
Chr2	27191898	27193898	LOC_Os02g44890	-	glutaryl-CoA dehydrogenase, mitochondrial precursor, putative, expressed
Chr2	27242828	27244828	LOC_Os02g44980	+	retrotransposon protein, putative, Ty3-gypsy subclass, expressed
Chr2	27341836	27343836	LOC_Os02g45070	-	expressed protein
Chr2	27357013	27359013	LOC_Os02g45090	-	small hydrophilic plant seed protein, putative, expressed
Chr2	27557203	27559203	LOC_Os02g45344	+	basic helix-loop-helix, putative, expressed
Chr2	27619211	27621211	LOC_Os02g45420	+	retrotransposon protein, putative, unclassified, expressed
Chr2	27700873	27702873	LOC_Os02g45530	+	thiamine pyrophosphate enzyme, C-terminal TPP binding domain containing protein, expressed
Chr2	27720861	27722861	LOC_Os02g45550	-	hcr2-5D, putative, expressed
Chr2	27742016	27744016	LOC_Os02g45600	+	retrotransposon protein, putative, unclassified, expressed
Chr2	27749407	27751407	LOC_Os02g45620	+	retrotransposon protein, putative, unclassified, expressed
Chr2	27979810	27981810	LOC_Os02g45910	-	retrotransposon protein, putative, unclassified, expressed
Chr2	27994741	27996741	LOC_Os02g45940	-	retrotransposon protein, putative, unclassified, expressed
Chr2	27993118	27995118	LOC_Os02g45950	+	disease resistance protein SlVe2 precursor, putative, expressed
Chr2	27998549	28000549	LOC_Os02g45960	+	verticillium wilt disease resistance protein, putative, expressed
Chr2	28015364	28017364	LOC_Os02g45974	-	ribosome inactivating protein, putative, expressed
Chr2	28081773	28083773	LOC_Os02g46080	-	verticillium wilt disease resistance protein precursor, putative, expressed
Chr2	28128165	28130165	LOC_Os02g46150	-	verticillium wilt disease resistance protein Ve2, putative, expressed
Chr2	28316198	28318198	LOC_Os02g46460	-	retrotransposon protein, putative, Ty3-gypsy subclass, expressed
Chr2	28484137	28486137	LOC_Os02g46670	-	retrotransposon protein, putative, Ty3-gypsy subclass
Chr2	28587981	28589981	LOC_Os02g46860	-	disease resistance protein, putative, expressed
Chr2	28612566	28614566	LOC_Os02g46900	-	expressed protein
Chr2	28800793	28802793	LOC_Os02g47180	+	retrotransposon protein, putative, Ty1-copia subclass, expressed
Chr2	29001343	29003343	LOC_Os02g47480	+	hcr2-0B, putative, expressed
Chr2	29339254	29341254	LOC_Os02g47970	+	disease resistance protein SlVe2 precursor, putative, expressed
Chr2	29482600	29484600	LOC_Os02g48170	-	transposon protein, putative, unclassified, expressed
Chr2	29790863	29792863	LOC_Os02g48650	+	resistance protein SlVe1 precursor, putative, expressed
Chr2	29857237	29859237	LOC_Os02g48790	+	Cf-2, putative, expressed
Chr2	29876705	29878705	LOC_Os02g48820	-	expressed protein
Chr2	30033105	30035105	LOC_Os02g49110	-	leucine-rich repeat family protein, putative, expressed
Chr2	30039832	30041832	LOC_Os02g49120	-	verticillium wilt disease resistance protein Ve2, putative, expressed
Chr2	30085745	30087745	LOC_Os02g49210	-	expressed protein
Chr2	30218528	30220528	LOC_Os02g49450	+	resistance protein SlVe1 precursor, putative, expressed
Chr2	30264710	30266710	LOC_Os02g49520	+	POEI33 - Pollen Ole e I allergen and extensin family protein precursor, expressed
Chr2	30328002	30330002	LOC_Os02g49630	+	expressed protein
Chr2	30434086	30436086	LOC_Os02g49780	-	POEI34 - Pollen Ole e I allergen and extensin family protein precursor, putative, expressed
Chr2	30541113	30543113	LOC_Os02g49986	-	hypothetical protein
Chr2	30556252	30558252	LOC_Os02g50000	-	POEI35 - Pollen Ole e I allergen and extensin family protein precursor, putative, expressed
Chr2	30667185	30669185	LOC_Os02g50230	+	POEI36 - Pollen Ole e I allergen and extensin family protein precursor, putative, expressed
Chr2	30727063	30729063	LOC_Os02g50330	+	POEI37 - Pollen Ole e I allergen and extensin family protein precursor, putative, expressed
Chr2	30850057	30852057	LOC_Os02g50510	-	POEI38 - Pollen Ole e I allergen and extensin family protein precursor, putative, expressed
Chr2	30902778	30904778	LOC_Os02g50610	+	POEI39 - Pollen Ole e I allergen and extensin family protein precursor, putative, expressed
Chr2	30934291	30936291	LOC_Os02g50640	-	POEI40 - Pollen Ole e I allergen and extensin family protein precursor, expressed
Chr2	30984860	30986860	LOC_Os02g50740	+	POEI41 - Pollen Ole e I allergen and extensin family protein precursor, expressed
Chr2	30992374	30994374	LOC_Os02g50760	+	POEI42 - Pollen Ole e I allergen and extensin family protein precursor, expressed
Chr2	31062064	31064064	LOC_Os02g50840	+	POEI43 - Pollen Ole e I allergen and extensin family protein precursor, putative, expressed
Chr2	31074460	31076460	LOC_Os02g50845	+	transposon protein, putative, CACTA, En/Spm sub-class, expressed
Chr2	31093641	31095641	LOC_Os02g50870	-	DEAD-box ATP-dependent RNA helicase, putative, expressed
Chr2	31336108	31338108	LOC_Os02g51210	+	5-azacytidine resistance protein azr1, putative, expressed
Chr2	31465855	31467855	LOC_Os02g51380	-	expressed protein
Chr2	31595126	31597126	LOC_Os02g51580	-	BRCA2 repeat family protein, expressed
Chr2	31702168	31704168	LOC_Os02g51760	+	AP2 domain containing protein, expressed
Chr2	31716394	31718394	LOC_Os02g51780	-	expressed protein
Chr2	31779325	31781325	LOC_Os02g51890	+	kelch repeat-containing protein, putative, expressed
Chr2	31906532	31908532	LOC_Os02g52130	+	expressed protein
Chr2	31973598	31975598	LOC_Os02g52220	+	OsFBX3 - F-box domain containing protein, expressed
Chr2	32047210	32049210	LOC_Os02g52350	-	HORMA domain containing protein, putative, expressed
Chr2	32187251	32189251	LOC_Os02g52620	+	expressed protein
Chr2	32250180	32252180	LOC_Os02g52710	-	expressed protein
Chr2	32414736	32416736	LOC_Os02g52980	-	staphylococcal nuclease homologue, putative, expressed
Chr2	32439472	32441472	LOC_Os02g53010	+	staphylococcal nuclease homologue, putative, expressed
Chr2	32715394	32717394	LOC_Os02g53470	-	expressed protein
Chr2	32715059	32717059	LOC_Os02g53480	+	saposin-like type B, region 1 family protein, putative, expressed
Chr2	32991579	32993579	LOC_Os02g53880	+	expressed protein
Chr2	33032405	33034405	LOC_Os02g53950	+	transposon protein, putative, unclassified, expressed
Chr2	33095336	33097336	LOC_Os02g54030	+	disease resistance protein, putative, expressed
Chr2	33108413	33110413	LOC_Os02g54050	-	uncharacterized 50.6 kDa protein in the 5region of gyrA and gyrB, putative, expressed
Chr2	33175612	33177612	LOC_Os02g54130	-	transporter-related, putative, expressed
Chr2	33354230	33356230	LOC_Os02g54460	+	expressed protein
Chr2	33443948	33445948	LOC_Os02g54600	-	expressed protein
Chr2	33491421	33493421	LOC_Os02g54700	+	pentatricopeptide, putative, expressed
Chr2	33546538	33548538	LOC_Os02g54770	-	transposon protein, putative, unclassified, expressed
Chr2	33698414	33700414	LOC_Os02g55010	+	KIP1, putative, expressed
Chr2	33782696	33784696	LOC_Os02g55140	-	expressed protein
Chr2	33843647	33845647	LOC_Os02g55260	-	KIP1, putative, expressed
Chr2	33853794	33855794	LOC_Os02g55290	-	thioredoxin, putative, expressed
Chr2	34017304	34019304	LOC_Os02g55550	-	expressed protein
Chr2	34059033	34061033	LOC_Os02g55610	-	zinc finger, C3HC4 type family protein, expressed
Chr2	34078160	34080160	LOC_Os02g55640	-	WD40-like domain containing protein, putative, expressed
Chr2	34099927	34101927	LOC_Os02g55689	+	growth regulator related protein, putative, expressed
Chr2	34102062	34104062	LOC_Os02g55729	+	hydrolase, alpha/beta fold family protein, putative, expressed
Chr2	34156351	34158351	LOC_Os02g55790	+	myb-like DNA-binding domain containing protein, putative, expressed
Chr2	34221117	34223117	LOC_Os02g55910	+	MYB family transcription factor, putative, expressed
Chr2	34658098	34660098	LOC_Os02g56580	+	conserved hypothetical protein
Chr2	34669923	34671923	LOC_Os02g56590	-	hypothetical protein
Chr2	34898405	34900405	LOC_Os02g56930	+	DUF260 domain containing protein, putative, expressed
Chr2	34899628	34901628	LOC_Os02g56940	+	RST1, putative, expressed
Chr2	35050914	35052914	LOC_Os02g57210	+	alliin lyase precursor, putative, expressed
Chr2	35582961	35584961	LOC_Os02g58150	+	conserved hypothetical protein
Chr2	35688507	35690507	LOC_Os02g58340	-	proline-rich family protein, putative, expressed
Chr2	35802589	35804589	LOC_Os02g58570	+	uncharacterized glycosyltransferase, putative, expressed
Chr2	35858283	35860283	LOC_Os02g58680	-	G-patch domain containing protein, expressed
Chr2	35873161	35875161	LOC_Os02g58720	+	hypothetical protein
Chr3	217977	219977	LOC_Os03g01320	+	receptor-like protein kinase 2 precursor, putative, expressed
Chr3	359721	361721	LOC_Os03g01570	-	carboxyl-terminal proteinase, putative, expressed
Chr3	367356	369356	LOC_Os03g01580	-	universal stress protein domain containing protein, putative, expressed
Chr3	463178	465178	LOC_Os03g01730	+	expressed protein
Chr3	630634	632634	LOC_Os03g02010	+	PPR repeat domain containing protein, putative, expressed
Chr3	738381	740381	LOC_Os03g02210	+	expressed protein
Chr3	816858	818858	LOC_Os03g02340	+	BRASSINOSTEROID INSENSITIVE 1-associated receptor kinase 1 precursor, putative, expressed
Chr3	857160	859160	LOC_Os03g02410	-	ankyrin, putative, expressed
Chr3	1079382	1081382	LOC_Os03g02770	-	expressed protein
Chr3	1080191	1082191	LOC_Os03g02790	+	expressed protein
Chr3	1353502	1355502	LOC_Os03g03200	+	expressed protein
Chr3	1371815	1373815	LOC_Os03g03220	-	expressed protein
Chr3	1506050	1508050	LOC_Os03g03480	-	expressed protein
Chr3	1559153	1561153	LOC_Os03g03560	-	expressed protein
Chr3	1667804	1669804	LOC_Os03g03740	+	dolichyl-P-Man Man-PP-dolichyl mannosyltransferase, putative, expressed
Chr3	1671435	1673435	LOC_Os03g03750	-	phosphate/phosphoenolpyruvate translocator-related protein, putative, expressed
Chr3	1712572	1714572	LOC_Os03g03810	+	DEAD-box ATP-dependent RNA helicase 14, putative, expressed
Chr3	1868803	1870803	LOC_Os03g04080	+	expressed protein
Chr3	2022080	2024080	LOC_Os03g04400	-	phospholipase D, putative, expressed
Chr3	2095604	2097604	LOC_Os03g04500	+	peroxidase precursor, putative, expressed
Chr3	2137910	2139910	LOC_Os03g04580	+	embryo-specific 3, putative, expressed
Chr3	2168213	2170213	LOC_Os03g04630	+	polygalacturonase, putative, expressed
Chr3	2220803	2222803	LOC_Os03g04670	-	thiol-disulphide oxidoreductase DCC, putative, expressed
Chr3	2270965	2272965	LOC_Os03g04770	+	protein of unknown function domain containing protein, expressed
Chr3	2289432	2291432	LOC_Os03g04820	+	transposon protein, putative, CACTA, En/Spm sub-class, expressed
Chr3	2343175	2345175	LOC_Os03g04900	-	transposon protein, putative, CACTA, En/Spm sub-class, expressed
Chr3	2494782	2496782	LOC_Os03g05130	-	transposon protein, putative, CACTA, En/Spm sub-class, expressed
Chr3	2636904	2638904	LOC_Os03g05360	-	glyoxalase family protein, putative, expressed
Chr3	2682168	2684168	LOC_Os03g05420	-	retrotransposon protein, putative, unclassified, expressed
Chr3	2860232	2862232	LOC_Os03g05740	-	ABC transporter family protein, putative, expressed
Chr3	2868242	2870242	LOC_Os03g05750	-	transcription factor HY5, putative, expressed
Chr3	2868362	2870362	LOC_Os03g05760	+	expressed protein
Chr3	2956258	2958258	LOC_Os03g05890	-	expressed protein
Chr3	3004575	3006575	LOC_Os03g06010	-	NADH-cytochrome b5 reductase, putative, expressed
Chr3	3066969	3068969	LOC_Os03g06120	+	prolyl 4-hydroxylase, putative, expressed
Chr3	3101834	3103834	LOC_Os03g06190	+	zinc finger C-x8-C-x5-C-x3-H type family protein, expressed
Chr3	3108724	3110724	LOC_Os03g06200	+	AGC_PVPK_like_kin82y.3 - ACG kinases include homologs to PKA, PKG and PKC, expressed
Chr3	3379340	3381340	LOC_Os03g06674	-	OsGrx_S15.2 - glutaredoxin subgroup II, expressed
Chr3	3940818	3942818	LOC_Os03g07750	-	acyl-protein thioesterase, putative, expressed
Chr3	4080084	4082084	LOC_Os03g07980	-	expressed protein
Chr3	4150165	4152165	LOC_Os03g08130	-	ankyrin, putative, expressed
Chr3	4200735	4202735	LOC_Os03g08250	-	retrotransposon protein, putative, unclassified, expressed
Chr3	4571025	4573025	LOC_Os03g08834	-	fibronectin type 3 and ankyrin repeat domains 1 protein, putative, expressed
Chr3	4852968	4854968	LOC_Os03g09290	+	expressed protein
Chr3	5159510	5161510	LOC_Os03g10180	+	boron transporter protein, putative, expressed
Chr3	5173138	5175138	LOC_Os03g10200	+	hypothetical protein
Chr3	5251474	5253474	LOC_Os03g10300	+	transposon protein, putative, CACTA, En/Spm sub-class, expressed
Chr3	5255134	5257134	LOC_Os03g10310	+	transposon protein, putative, CACTA, En/Spm sub-class, expressed
Chr3	5368101	5370101	LOC_Os03g10530	-	flavonol-3-O-glycoside-7-O-glucosyltransferase 1, putative, expressed
Chr3	5398960	5400960	LOC_Os03g10600	+	flavonol-3-O-glycoside-7-O-glucosyltransferase 1, putative, expressed
Chr3	5540321	5542321	LOC_Os03g10810	-	flavonol-3-O-glycoside-7-O-glucosyltransferase 1, putative, expressed
Chr3	5592525	5594525	LOC_Os03g10880	-	pentatricopeptide, putative, expressed
Chr3	5620727	5622727	LOC_Os03g10940	-	phototropic-responsive NPH3 family protein, putative, expressed
Chr3	5775776	5777776	LOC_Os03g11230	+	phototropic-responsive NPH3 family protein, putative, expressed
Chr3	5821515	5823515	LOC_Os03g11320	+	expressed protein
Chr3	6247317	6249317	LOC_Os03g11910	-	MYB family transcription factor, putative, expressed
Chr3	6319298	6321298	LOC_Os03g12040	-	expressed protein
Chr3	6337016	6339016	LOC_Os03g12080	+	BRASSINAZOLE-RESISTANT 2, putative, expressed
Chr3	6626083	6628083	LOC_Os03g12510	-	transcriptional corepressor LEUNIG, putative, expressed
Chr3	6655604	6657604	LOC_Os03g12570	+	ubiquitin carboxyl-terminal hydrolase 14, putative, expressed
Chr3	6752271	6754271	LOC_Os03g12670	+	gibberellin 3-beta-dioxygenase 2-2, putative, expressed
Chr3	7004231	7006231	LOC_Os03g12960	-	hypothetical protein
Chr3	7010523	7012523	LOC_Os03g12980	-	retrotransposon protein, putative, unclassified, expressed
Chr3	7207414	7209414	LOC_Os03g13360	+	pleiotropic drug resistance protein 4, putative, expressed
Chr3	7503851	7505851	LOC_Os03g13850	+	aminotransferase, classes I and II, domain containing protein, expressed
Chr3	7512102	7514102	LOC_Os03g13860	+	expressed protein
Chr3	7553491	7555491	LOC_Os03g13920	-	transmembrane protein, putative, expressed
Chr3	7613918	7615918	LOC_Os03g14040	+	expressed protein
Chr3	7786739	7788739	LOC_Os03g14300	+	serine/threonine protein phosphatase 2A 59 kDa regulatory subunit Bgamma isoform, putative, expressed
Chr3	7827421	7829421	LOC_Os03g14380	-	OsIAA1 - Auxin-responsive Aux/IAA gene family member, expressed
Chr3	7858760	7860760	LOC_Os03g14470	+	aspartic proteinase nepenthesin-1 precursor, putative, expressed
Chr3	8126084	8128084	LOC_Os03g14900	-	zinc finger family protein, putative, expressed
Chr3	8136274	8138274	LOC_Os03g14920	-	ATP synthase subunit alpha, mitochondrial, putative, expressed
Chr3	8229776	8231776	LOC_Os03g15060	-	hypothetical protein
Chr3	8245614	8247614	LOC_Os03g15090	+	symbiosis-related disease resistance protein, putative, expressed
Chr3	8246554	8248554	LOC_Os03g15100	+	transferase family protein, putative, expressed
Chr3	8306264	8308264	LOC_Os03g15180	-	hypothetical protein
Chr3	8421263	8423263	LOC_Os03g15400	+	syntaxin, putative, expressed
Chr3	8432789	8434789	LOC_Os03g15420	+	early fruit mRNA, putative, expressed
Chr3	8556745	8558745	LOC_Os03g15550	+	EMB2410, putative, expressed
Chr3	8759498	8761498	LOC_Os03g15880	+	expressed protein
Chr3	8834377	8836377	LOC_Os03g16020	-	UDP-glucoronosyl and UDP-glucosyl transferase domain containing protein, expressed
Chr3	8875401	8877401	LOC_Os03g16090	-	ras-related protein, putative, expressed
Chr3	8931661	8933661	LOC_Os03g16200	-	TMS membrane protein/tumour differentially expressed protein, putative, expressed
Chr3	8947981	8949981	LOC_Os03g16220	-	expressed protein
Chr3	9092442	9094442	LOC_Os03g16490	-	retrotransposon protein, putative, unclassified, expressed
Chr3	9130796	9132796	LOC_Os03g16570	+	retrotransposon protein, putative, Ty1-copia subclass, expressed
Chr3	9295113	9297113	LOC_Os03g16770	-	conserved hypothetical protein
Chr3	9323760	9325760	LOC_Os03g16812	+	transposon protein, putative, Pong sub-class, expressed
Chr3	9368159	9370159	LOC_Os03g16860	+	MAR-binding filament-like protein 1, putative, expressed
Chr3	9373951	9375951	LOC_Os03g16874	+	DUF581 domain containing protein, expressed
Chr3	9387439	9389439	LOC_Os03g16890	-	retrotransposon protein, putative, unclassified, expressed
Chr3	9850473	9852473	LOC_Os03g17700	-	DNA mismatch repair protein MSH6-2, putative, expressed
Chr3	9880930	9882930	LOC_Os03g17760	-	aminoacyl-tRNA synthetase, putative, expressed
Chr3	9891421	9893421	LOC_Os03g17780	+	DnaK family protein, putative, expressed
Chr3	10022221	10024221	LOC_Os03g18000	+	2-oxoglutarate and iron-dependent oxygenase domain-containing protein2, putative, expressed
Chr3	10161441	10163441	LOC_Os03g18150	+	frigida, putative, expressed
Chr3	10364999	10366999	LOC_Os03g18490	+	expressed protein
Chr3	10581980	10583980	LOC_Os03g18890	+	expressed protein
Chr3	10675696	10677696	LOC_Os03g19070	+	hAT dimerisation domain-containing protein, putative, expressed
Chr3	10722042	10724042	LOC_Os03g19140	+	expressed protein
Chr3	10744821	10746821	LOC_Os03g19160	-	expressed protein
Chr3	10749553	10751553	LOC_Os03g19170	-	transposon protein, putative, unclassified
Chr3	10832340	10834340	LOC_Os03g19260	-	expressed protein
Chr3	10959835	10961835	LOC_Os03g19480	-	aquaporin protein, putative, expressed
Chr3	11083185	11085185	LOC_Os03g19700	-	expressed protein
Chr3	11176285	11178285	LOC_Os03g19880	+	myb/SANT domain protein, putative, expressed
Chr3	11247480	11249480	LOC_Os03g19970	-	holocarboxylase synthetase, putative, expressed
Chr3	11543467	11545467	LOC_Os03g20400	-	GIGANTEA, putative, expressed
Chr3	11670559	11672559	LOC_Os03g20610	-	WRKY102, expressed
Chr3	12201487	12203487	LOC_Os03g21320	-	transposon protein, putative, CACTA, En/Spm sub-class, expressed
Chr3	12226100	12228100	LOC_Os03g21380	-	transposon protein, putative, CACTA, En/Spm sub-class, expressed
Chr3	12318856	12320856	LOC_Os03g21560	+	expressed protein
Chr3	12330577	12332577	LOC_Os03g21590	-	expressed protein
Chr3	12470602	12472602	LOC_Os03g21820	-	choline/ethanolamine kinase, putative, expressed
Chr3	12619618	12621618	LOC_Os03g22020	-	WD domain, G-beta repeat domain containing protein, expressed
Chr3	12659453	12661453	LOC_Os03g22090	-	endonuclease/exonuclease/phosphatase family domain containing protein, expressed
Chr3	12757497	12759497	LOC_Os03g22240	-	histone-like transcription factor and archaeal histone, putative, expressed
Chr3	13071473	13073473	LOC_Os03g22634	-	cytochrome P450, putative, expressed
Chr3	13150960	13152960	LOC_Os03g22770	+	cytochrome P450, putative, expressed
Chr3	13157404	13159404	LOC_Os03g22780	-	expressed protein
Chr3	13169376	13171376	LOC_Os03g22800	-	PHD-finger domain containing protein, putative, expressed
Chr3	13251868	13253868	LOC_Os03g22930	+	OsFBDUF1 - F-box and DUF domain containing protein, expressed
Chr3	13254889	13256889	LOC_Os03g22940	+	expressed protein
Chr3	13291955	13293955	LOC_Os03g23030	+	expressed protein
Chr3	13764364	13766364	LOC_Os03g24210	+	hsp20/alpha crystallin family protein, putative, expressed
Chr3	13875887	13877887	LOC_Os03g24370	-	expressed protein
Chr3	13913989	13915989	LOC_Os03g24430	+	expressed protein
Chr3	13990090	13992090	LOC_Os03g24540	-	expressed protein
Chr3	14008165	14010165	LOC_Os03g24600	+	DEAD-box ATP-dependent RNA helicase, putative, expressed
Chr3	14029222	14031222	LOC_Os03g24630	-	expressed protein
Chr3	14071112	14073112	LOC_Os03g24690	-	expressed protein
Chr3	14087566	14089566	LOC_Os03g24720	+	phosducin-like protein 3, putative, expressed
Chr3	14132069	14134069	LOC_Os03g24800	-	SSRP1-like FACT complex subunit, putative, expressed
Chr3	14141989	14143989	LOC_Os03g24820	+	expressed protein
Chr3	14145678	14147678	LOC_Os03g24830	+	expressed protein
Chr3	14405667	14407667	LOC_Os03g25200	-	glutaminyl-tRNA synthetase, putative, expressed
Chr3	14467692	14469692	LOC_Os03g25330	+	transferase family protein, putative, expressed
Chr3	14508562	14510562	LOC_Os03g25374	-	WD domain, G-beta repeat domain containing protein, expressed
Chr3	14551102	14553102	LOC_Os03g25480	+	2-aminoethanethiol dioxygenase, putative, expressed
Chr3	14698884	14700884	LOC_Os03g25680	-	retrotransposon protein, putative, Ty1-copia subclass, expressed
Chr3	14785712	14787712	LOC_Os03g25840	-	retrotransposon protein, putative, Ty1-copia subclass
Chr3	14892714	14894714	LOC_Os03g25990	+	WRKY107, expressed
Chr3	14934675	14936675	LOC_Os03g26070	+	expressed protein
Chr3	15138946	15140946	LOC_Os03g26510	-	WRKY10, expressed
Chr3	15236070	15238070	LOC_Os03g26680	-	retrotransposon protein, putative, unclassified
Chr3	15323993	15325993	LOC_Os03g26860	-	Twin LOV 1, putative, expressed
Chr3	15434488	15436488	LOC_Os03g26980	-	expressed protein
Chr3	15458737	15460737	LOC_Os03g27010	+	expressed protein
Chr3	15491347	15493347	LOC_Os03g27070	+	expressed protein
Chr3	15502379	15504379	LOC_Os03g27080	+	transposon protein, putative, unclassified, expressed
Chr3	15624526	15626526	LOC_Os03g27260	-	transposon protein, putative, unclassified, expressed
Chr3	15632465	15634465	LOC_Os03g27280	-	transposon protein, putative, unclassified
Chr3	15773174	15775174	LOC_Os03g27484	-	expressed protein
Chr3	15930524	15932524	LOC_Os03g27780	+	AGC_AGC_other_NDRh_TRCd.1 - ACG kinases include homologs to PKA, PKG and PKC, expressed
Chr3	16024705	16026705	LOC_Os03g27910	+	retrotransposon protein, putative, Ty1-copia subclass
Chr3	16034468	16036468	LOC_Os03g27920	-	retrotransposon protein, putative, Ty1-copia subclass, expressed
Chr3	16417986	16419986	LOC_Os03g28950	-	transposon protein, putative, CACTA, En/Spm sub-class, expressed
Chr3	16578151	16580151	LOC_Os03g29180	+	expressed protein
Chr3	16605204	16607204	LOC_Os03g29212	+	retrotransposon protein, putative, LINE subclass
Chr3	16922462	16924462	LOC_Os03g29680	-	glycine-rich protein, putative, expressed
Chr3	16939146	16941146	LOC_Os03g29740	+	WD domain, G-beta repeat domain containing protein, expressed
Chr3	17090120	17092120	LOC_Os03g29980	+	cytokinin dehydrogenase precursor, putative, expressed
Chr3	17138991	17140991	LOC_Os03g30050	+	expressed protein
Chr3	17157503	17159503	LOC_Os03g30084	+	myb-related transcription activator, putative, expressed
Chr3	17165174	17167174	LOC_Os03g30088	-	transposon protein, putative, unclassified, expressed
Chr3	17271992	17273992	LOC_Os03g30264	-	oxidoreductase, putative, expressed
Chr3	17283861	17285861	LOC_Os03g30290	+	EMB1895, putative, expressed
Chr3	17432387	17434387	LOC_Os03g30550	+	EMB1895, putative, expressed
Chr3	17474886	17476886	LOC_Os03g30650	-	NADP-dependent malic enzyme, chloroplast precursor, putative, expressed
Chr3	17579151	17581151	LOC_Os03g30850	+	expressed protein
Chr3	17736066	17738066	LOC_Os03g31150	+	expressed protein
Chr3	17752817	17754817	LOC_Os03g31180	+	hypothetical protein
Chr3	17772339	17774339	LOC_Os03g31210	+	expressed protein
Chr3	17844363	17846363	LOC_Os03g31310	-	ankyrin repeat domain-containing protein 28, putative, expressed
Chr3	17883645	17885645	LOC_Os03g31390	-	ankyrin repeat domain containing protein, putative, expressed
Chr3	18051010	18053010	LOC_Os03g31630	+	retrotransposon protein, putative, Ty3-gypsy subclass, expressed
Chr3	18175388	18177388	LOC_Os03g31770	-	expressed protein
Chr3	18388470	18390470	LOC_Os03g32140	-	expressed protein
Chr3	18479353	18481353	LOC_Os03g32290	-	expressed protein
Chr3	18517508	18519508	LOC_Os03g32370	-	expressed protein
Chr3	18517392	18519392	LOC_Os03g32380	+	OsIAA2 - Auxin-responsive Aux/IAA gene family member, expressed
Chr3	18570433	18572433	LOC_Os03g32480	+	hexokinase, putative, expressed
Chr3	18633876	18635876	LOC_Os03g32580	+	IQ calmodulin-binding motif family protein, expressed
Chr3	18694989	18696989	LOC_Os03g32642	-	hypothetical protein
Chr3	19033208	19035208	LOC_Os03g33270	-	transposon protein, putative, unclassified, expressed
Chr3	19041489	19043489	LOC_Os03g33300	+	expressed protein
Chr3	19054392	19056392	LOC_Os03g33319	+	60S acidic ribosomal protein, putative, expressed
Chr3	19091864	19093864	LOC_Os03g33384	-	transposon protein, putative, unclassified, expressed
Chr3	19143160	19145160	LOC_Os03g33509	+	transposon protein, putative, unclassified, expressed
Chr3	19145007	19147007	LOC_Os03g33520	+	HAD superfamily phosphatase, putative, expressed
Chr3	19160624	19162624	LOC_Os03g33530	-	no apical meristem protein, putative, expressed
Chr3	19259057	19261057	LOC_Os03g33680	+	mitochondrial-processing peptidase subunit alpha, mitochondrial precursor, putative, expressed
Chr3	19291763	19293763	LOC_Os03g33750	+	6-phosphofructokinase, putative, expressed
Chr3	19319067	19321067	LOC_Os03g33800	-	CAMK_CAMK_like_Aur_like.1 - CAMK includes calcium/calmodulin depedent protein kinases, expressed
Chr3	19350528	19352528	LOC_Os03g33880	-	myb-like DNA-binding domain containing protein, putative, expressed
Chr3	19351660	19353660	LOC_Os03g33890	-	retrotransposon protein, putative, Ty3-gypsy subclass, expressed
Chr3	19765004	19767004	LOC_Os03g35690	+	retrotransposon protein, putative, Ty3-gypsy subclass, expressed
Chr3	19807947	19809947	LOC_Os03g35750	-	zinc finger/CCCH transcription factor, putative, expressed
Chr3	19955842	19957842	LOC_Os03g35970	-	Myb transcription factor, putative, expressed
Chr3	19993846	19995846	LOC_Os03g36050	+	expressed protein
Chr3	20005922	20007922	LOC_Os03g36060	-	expressed protein
Chr3	20170135	20172135	LOC_Os03g36380	+	expressed protein
Chr3	20219513	20221513	LOC_Os03g36520	+	pollen-specific protein SF21, putative, expressed
Chr3	20272348	20274348	LOC_Os03g36570	+	expressed protein
Chr3	20325729	20327729	LOC_Os03g36650	-	hypothetical protein
Chr3	20348235	20350235	LOC_Os03g36684	-	aminotransferase, classes I and II, domain containing protein, expressed
Chr3	20491235	20493235	LOC_Os03g36920	-	expressed protein
Chr3	20504194	20506194	LOC_Os03g36970	-	dof zinc finger domain containing protein, putative, expressed
Chr3	20747318	20749318	LOC_Os03g37411	-	expressed protein
Chr3	20752804	20754804	LOC_Os03g37430	+	F-box/LRR-repeat protein, putative, expressed
Chr3	20911035	20913035	LOC_Os03g37710	-	RNA methyltransferase protein, putative, expressed
Chr3	20934925	20936925	LOC_Os03g37750	-	DIRP family protein, putative, expressed
Chr3	21038297	21040297	LOC_Os03g37878	-	expressed protein
Chr3	21048297	21050297	LOC_Os03g37900	+	IQ calmodulin-binding motif domain containing protein, expressed
Chr3	21240862	21242862	LOC_Os03g38260	-	BTBA1 - Bric-a-Brac,Tramtrack, Broad Complex BTB domain with Ankyrin repeat region, expressed
Chr3	21306129	21308129	LOC_Os03g38375	-	uncharacterized UPF0114 domain containing protein, expressed
Chr3	21699041	21701041	LOC_Os03g39040	+	OsGrx_A2 - glutaredoxin subgroup III, expressed
Chr3	21818163	21820163	LOC_Os03g39270	-	ZOS1-04 - C2H2 zinc finger protein, expressed
Chr3	21928475	21930475	LOC_Os03g39460	-	retrotransposon protein, putative, unclassified, expressed
Chr3	22244649	22246649	LOC_Os03g40040	-	expressed protein
Chr3	22259154	22261154	LOC_Os03g40070	-	harpin-induced protein 1 domain containing protein, expressed
Chr3	22371345	22373345	LOC_Os03g40250	-	translation initiation factor SUI1, putative, expressed
Chr3	22423738	22425738	LOC_Os03g40320	-	helix-loop-helix DNA-binding domain containing protein, expressed
Chr3	22424841	22426841	LOC_Os03g40330	-	helix-loop-helix DNA-binding domain containing protein, expressed
Chr3	22512545	22514545	LOC_Os03g40490	-	expressed protein
Chr3	22797865	22799865	LOC_Os03g41010	-	expressed protein
Chr3	23046222	23048222	LOC_Os03g41419	+	transposon protein, putative, unclassified, expressed
Chr3	23159127	23161127	LOC_Os03g41675	-	expressed protein
Chr3	23170084	23172084	LOC_Os03g41700	-	expressed protein
Chr3	23199176	23201176	LOC_Os03g41780	+	helix-loop-helix DNA-binding domain containing protein, expressed
Chr3	23219212	23221212	LOC_Os03g41810	-	expressed protein
Chr3	23235754	23237754	LOC_Os03g41840	-	prenylated rab acceptor, putative, expressed
Chr3	23260074	23262074	LOC_Os03g41890	+	ectonucleotide pyrophosphatase/phosphodiesterase family member 1, putative, expressed
Chr3	23294912	23296912	LOC_Os03g41940	-	expressed protein
Chr3	23692358	23694358	LOC_Os03g42569	+	cytochrome P450, putative, expressed
Chr3	23943060	23945060	LOC_Os03g42930	-	DEAD-box ATP-dependent RNA helicase, putative, expressed
Chr3	23955825	23957825	LOC_Os03g42960	+	expressed protein
Chr3	24053785	24055785	LOC_Os03g43114	-	expressed protein
Chr3	24087718	24089718	LOC_Os03g43190	-	expressed protein
Chr3	24108456	24110456	LOC_Os03g43235	+	pentatricopeptide, putative, expressed
Chr3	24339231	24341231	LOC_Os03g43570	+	expressed protein
Chr3	24345498	24347498	LOC_Os03g43580	+	cytokinin dehydrogenase precursor, putative, expressed
Chr3	24413883	24415883	LOC_Os03g43670	+	retrotransposon protein, putative, Ty3-gypsy subclass
Chr3	24474011	24476011	LOC_Os03g43760	+	RNA-dependent RNA polymerase, putative, expressed
Chr3	24634783	24636783	LOC_Os03g43900	-	RNA-dependent RNA polymerase, putative, expressed
Chr3	24665117	24667117	LOC_Os03g43950	-	CK1_CaseinKinase_1a.1 - CK1 includes the casein kinase 1 kinases, expressed
Chr3	24698160	24700160	LOC_Os03g43980	-	latency associated nuclear antigen, putative, expressed
Chr3	24763495	24765495	LOC_Os03g44050	-	expressed protein
Chr3	25001664	25003664	LOC_Os03g44440	+	avr9/Cf-9 rapidly elicited protein 146, putative, expressed
Chr3	25056828	25058828	LOC_Os03g44510	-	expressed protein
Chr3	25059417	25061417	LOC_Os03g44520	+	hypothetical protein
Chr3	25184786	25186786	LOC_Os03g44690	+	lachrymatory factor synthase, putative, expressed
Chr3	25376720	25378720	LOC_Os03g44944	-	lachrymatory factor synthase, putative, expressed
Chr3	25489196	25491196	LOC_Os03g45140	-	urate anion exchanger, putative, expressed
Chr3	25530702	25532702	LOC_Os03g45210	-	hydrolase, alpha/beta fold family domain containing protein, expressed
Chr3	25556486	25558486	LOC_Os03g45260	-	expressed protein
Chr3	25822800	25824800	LOC_Os03g45734	-	expressed protein
Chr3	25861088	25863088	LOC_Os03g45779	-	phosphoribosylaminoimidazole carboxylase, chloroplast precursor, putative, expressed
Chr3	25866564	25868564	LOC_Os03g45800	-	autophagy-related protein 3, putative, expressed
Chr3	25882304	25884304	LOC_Os03g45830	+	expressed protein
Chr3	25973470	25975470	LOC_Os03g45960	-	expressed protein
Chr3	26062173	26064173	LOC_Os03g46080	-	class III HD-Zip protein 8, putative, expressed
Chr3	26076622	26078622	LOC_Os03g46110	-	expressed protein
Chr3	26084189	26086189	LOC_Os03g46130	-	MPPN domain containing protein, expressed
Chr3	26195921	26197921	LOC_Os03g46320	+	AP2 domain containing protein, expressed
Chr3	26397459	26399459	LOC_Os03g46640	-	transposon protein, putative, CACTA, En/Spm sub-class, expressed
Chr3	26464179	26466179	LOC_Os03g46790	+	transposon protein, putative, CACTA, En/Spm sub-class, expressed
Chr3	26494076	26496076	LOC_Os03g46830	-	expressed protein
Chr3	26674677	26676677	LOC_Os03g47130	-	transposon protein, putative, unclassified
Chr3	26722640	26724640	LOC_Os03g47210	-	expressed protein
Chr3	26730768	26732768	LOC_Os03g47240	+	protein kinase family protein, putative, expressed
Chr3	26780715	26782715	LOC_Os03g47350	+	xylosyltransferase, putative, expressed
Chr3	26798669	26800669	LOC_Os03g47390	-	protein kinase domain containing protein, expressed
Chr3	26903834	26905834	LOC_Os03g47574	-	expressed protein
Chr3	27079160	27081160	LOC_Os03g47749	+	RALFL17 - Rapid ALkalinization Factor RALF family protein precursor, expressed
Chr3	27177930	27179930	LOC_Os03g47830	-	plastocyanin-like domain containing protein, putative, expressed
Chr3	27285853	27287853	LOC_Os03g48000	+	keratin, type I cytoskeletal 9, putative, expressed
Chr3	27312273	27314273	LOC_Os03g48050	+	OsMADS3 - MADS-box family gene with MIKCc type-box, expressed
Chr3	27508164	27510164	LOC_Os03g48310	+	expressed protein
Chr3	27521492	27523492	LOC_Os03g48320	-	expressed protein
Chr3	27532870	27534870	LOC_Os03g48364	+	DEFL35 - Defensin and Defensin-like DEFL family, expressed
Chr3	27767124	27769124	LOC_Os03g48710	-	transposon protein, putative, unclassified
Chr3	27916687	27918687	LOC_Os03g49010	+	B-box zinc finger family protein, putative, expressed
Chr3	27991227	27993227	LOC_Os03g49140	-	osFTL8 FT-Like8 homologous to Flowering Locus T gene; contains Pfam profile PF01161: Phosphatidylethanolamine-binding protein, expressed
Chr3	28043992	28045992	LOC_Os03g49250	+	aquaporin protein, putative, expressed
Chr3	28104903	28106903	LOC_Os03g49380	+	BES1/BZR1 homolog protein, putative, expressed
Chr3	28259880	28261880	LOC_Os03g49620	-	expressed protein
Chr3	28361854	28363854	LOC_Os03g49810	+	expressed protein
Chr3	28615872	28617872	LOC_Os03g50180	+	hypothetical protein
Chr3	28650341	28652341	LOC_Os03g50260	-	expressed protein
Chr3	28684958	28686958	LOC_Os03g50310	+	expressed protein
Chr3	28716214	28718214	LOC_Os03g50330	-	GIL1, putative, expressed
Chr3	28828826	28830826	LOC_Os03g50500	+	POLD3 - Putative DNA polymerase delta complex subunit, expressed
Chr3	28898024	28900024	LOC_Os03g50610	+	D-mannose binding lectin family protein, expressed
Chr3	29050318	29052318	LOC_Os03g50860	+	receptor-like protein kinase, putative, expressed
Chr3	29165219	29167219	LOC_Os03g51020	-	retrotransposon protein, putative, unclassified, expressed
Chr3	29303420	29305420	LOC_Os03g51230	+	expressed protein
Chr3	29477234	29479234	LOC_Os03g51530	+	expressed protein
Chr3	29566023	29568023	LOC_Os03g51650	-	expressed protein
Chr3	29953906	29955906	LOC_Os03g52170	-	expressed protein
Chr3	29974490	29976490	LOC_Os03g52210	-	expressed protein
Chr3	30104596	30106596	LOC_Os03g52460	-	WD domain, G-beta repeat domain containing protein, expressed
Chr3	30153564	30155564	LOC_Os03g52570	-	pentatricopeptide, putative, expressed
Chr3	30234663	30236663	LOC_Os03g52740	-	rho termination factor, N-terminal domain containing protein, expressed
Chr3	30375105	30377105	LOC_Os03g52950	-	ribosomal protein L5, putative, expressed
Chr3	30428733	30430733	LOC_Os03g53060	+	carnitine racemase like protein, putative, expressed
Chr3	30696037	30698037	LOC_Os03g53520	-	CGMC_GSK.2 - CGMC includes CDA, MAPK, GSK3, and CLKC kinases, expressed
Chr3	30762586	30764586	LOC_Os03g53660	+	peroxidase precursor, putative, expressed
Chr3	31025479	31027479	LOC_Os03g54150	+	expressed protein
Chr3	31163686	31165686	LOC_Os03g54820	+	CAMK_KIN1/SNF1/Nim1_like.7 - CAMK includes calcium/calmodulin depedent protein kinases, expressed
Chr3	31171386	31173386	LOC_Os03g54840	+	expressed protein
Chr3	31174590	31176590	LOC_Os03g54850	+	CAMK_KIN1/SNF1/Nim1_like.8 - CAMK includes calcium/calmodulin depedent protein kinases, expressed
Chr3	31194381	31196381	LOC_Os03g54870	-	MRH1, putative, expressed
Chr3	31212471	31214471	LOC_Os03g54900	-	transposon protein, putative, unclassified, expressed
Chr3	31274458	31276458	LOC_Os03g55000	+	peptide-N4-asparagine amidase A, putative, expressed
Chr3	31341308	31343308	LOC_Os03g55094	+	peptide-N4-asparagine amidase A, putative, expressed
Chr3	31342934	31344934	LOC_Os03g55100	+	S-adenosylmethionine synthetase 2, putative, expressed
Chr3	31360474	31362474	LOC_Os03g55120	-	peptide-N4-asparagine amidase A, putative, expressed
Chr3	31434331	31436331	LOC_Os03g55230	+	peptide-N4-asparagine amidase A, putative, expressed
Chr3	31663961	31665961	LOC_Os03g55610	-	auxin-induced protein 5NG4, putative, expressed
Chr3	31707807	31709807	LOC_Os03g55690	-	auxin-induced protein 5NG4, putative, expressed
Chr3	31844491	31846491	LOC_Os03g55920	-	integral membrane protein DUF6 containing protein, expressed
Chr3	31847238	31849238	LOC_Os03g55930	-	transposon protein, putative, unclassified, expressed
Chr3	31851872	31853872	LOC_Os03g55950	+	peptide-N4-asparagine amidase A, putative, expressed
Chr3	31945140	31947140	LOC_Os03g56080	+	expressed protein
Chr3	31974170	31976170	LOC_Os03g56130	+	SCAR-like protein 2, putative, expressed
Chr3	32062251	32064251	LOC_Os03g56260	+	phosphoenolpyruvate carboxylase, putative, expressed
Chr3	32206880	32208880	LOC_Os03g56540	+	Alg9-like mannosyltransferase protein, putative, expressed
Chr3	32240951	32242951	LOC_Os03g56590	-	transposable element protein, putative, containing Pfam profile: PF03732, Retrotrans_gag, expressed
Chr3	32289947	32291947	LOC_Os03g56690	+	14-3-3 protein, putative, expressed
Chr3	32348256	32350256	LOC_Os03g56781	-	CID11, putative, expressed
Chr3	32515996	32517996	LOC_Os03g57040	-	RNA recognition motif containing protein, putative, expressed
Chr3	32526501	32528501	LOC_Os03g57060	-	retrotransposon protein, putative, unclassified, expressed
Chr3	32565104	32567104	LOC_Os03g57110	-	gibberellin 2-beta-dioxygenase, putative, expressed
Chr3	32760635	32762635	LOC_Os03g57460	-	amino acid permease family protein, putative, expressed
Chr3	32907737	32909737	LOC_Os03g57740	-	expressed protein
Chr3	32937659	32939659	LOC_Os03g57808	+	expressed protein
Chr3	32950895	32952895	LOC_Os03g57830	-	transforming protein myb, putative, expressed
Chr3	32976913	32978913	LOC_Os03g57890	-	expressed protein
Chr3	33008955	33010955	LOC_Os03g57950	+	hydrolase, acting on carbon-nitrogen, putative, expressed
Chr3	33047410	33049410	LOC_Os03g58050	-	SOUL heme-binding protein, putative, expressed
Chr3	33089454	33091454	LOC_Os03g58120	+	DUF538 domain containing protein, putative, expressed
Chr3	33302497	33304497	LOC_Os03g58470	+	potassium channel KAT1, putative, expressed
Chr3	33393615	33395615	LOC_Os03g58630	-	phospho-N-acetylmuramoyl-pentapeptide-transferase, putative, expressed
Chr3	33739501	33741501	LOC_Os03g59250	-	cytochrome P450, putative, expressed
Chr3	33796940	33798940	LOC_Os03g59380	+	cytochrome P450, putative, expressed
Chr3	33950297	33952297	LOC_Os03g59630	+	cytochrome P450, putative, expressed
Chr3	33953198	33955198	LOC_Os03g59640	+	transposon protein, putative, Pong sub-class, expressed
Chr3	34048446	34050446	LOC_Os03g59790	+	transposon protein, putative, Pong sub-class
Chr3	34079199	34081199	LOC_Os03g59860	-	retrotransposon protein, putative, unclassified, expressed
Chr3	34206308	34208308	LOC_Os03g60150	-	cytochrome P450, putative, expressed
Chr3	34405093	34407093	LOC_Os03g60530	+	bZIP transcription factor domain containing protein, expressed
Chr3	34411422	34413422	LOC_Os03g60540	-	expressed protein
Chr3	34500945	34502945	LOC_Os03g60710	+	ATP-dependent RNA helicase, putative, expressed
Chr3	34560824	34562824	LOC_Os03g60820	-	expressed protein
Chr3	34635264	34637264	LOC_Os03g60950	-	hypothetical protein
Chr3	34749243	34751243	LOC_Os03g61180	-	sodium/calcium exchanger protein, putative, expressed
Chr3	34828944	34830944	LOC_Os03g61360	-	expressed protein
Chr3	34829262	34831262	LOC_Os03g61370	+	retrotransposon protein, putative, Ty1-copia subclass, expressed
Chr3	34849600	34851600	LOC_Os03g61400	-	zinc finger, C3HC4 type domain containing protein, expressed
Chr3	34921276	34923276	LOC_Os03g61590	+	expressed protein
Chr3	34930350	34932350	LOC_Os03g61620	+	zinc finger, C3HC4 type domain containing protein, expressed
Chr3	35243970	35245970	LOC_Os03g62220	-	zinc finger, C3HC4 type domain containing protein, expressed
Chr3	35324760	35326760	LOC_Os03g62350	+	zinc finger, C3HC4 type domain containing protein, expressed
Chr3	35349027	35351027	LOC_Os03g62400	-	OsMADS91 - MADS-box family gene with M-beta type-box, expressed
Chr3	35385192	35387192	LOC_Os03g62490	-	RING-H2 finger protein, putative, expressed
Chr3	35392062	35394062	LOC_Os03g62500	-	TCP family transcription factor, putative, expressed
Chr3	35405552	35407552	LOC_Os03g62530	+	GDSL-like lipase/acylhydrolase, putative, expressed
Chr3	35420069	35422069	LOC_Os03g62570	+	bromodomain containing protein, expressed
Chr3	35443615	35445615	LOC_Os03g62620	-	uncharacterized protein HI0077, putative, expressed
Chr3	35472092	35474092	LOC_Os03g62690	+	expressed protein
Chr3	35644349	35646349	LOC_Os03g63030	-	GDSL-like lipase/acylhydrolase, putative, expressed
Chr3	35645669	35647669	LOC_Os03g63040	+	expressed protein
Chr3	35666982	35668982	LOC_Os03g63074	-	GDSL-like lipase/acylhydrolase, putative, expressed
Chr3	35828359	35830359	LOC_Os03g63420	+	GDSL-like lipase/acylhydrolase, putative, expressed
Chr3	35971550	35973550	LOC_Os03g63700	+	OsSCP2 - Putative Serine Carboxypeptidase homologue, expressed
Chr3	35986962	35988962	LOC_Os03g63740	-	transposon protein, putative, unclassified, expressed
Chr3	36098250	36100250	LOC_Os03g63880	-	expressed protein
Chr3	36122015	36124015	LOC_Os03g63930	-	GDSL-like lipase/acylhydrolase, putative, expressed
Chr3	36186427	36188427	LOC_Os03g64030	-	hypothetical protein
Chr3	36240813	36242813	LOC_Os03g64130	-	GDSL-like lipase/acylhydrolase, putative, expressed
Chr3	36259499	36261499	LOC_Os03g64170	-	transposable element protein, putative, containing Pfam profile: PF03004, Transposase_24, expressed
Chr3	36316345	36318345	LOC_Os03g64280	+	GDSL-like lipase/acylhydrolase, putative, expressed
Chr3	36407564	36409564	LOC_Os03g64420	+	GDSL-like lipase/acylhydrolase, putative, expressed
Chr4	222825	224825	LOC_Os04g01290	-	GDSL-like lipase/acylhydrolase, putative, expressed
Chr4	331687	333687	LOC_Os04g01490	+	GDSL-like lipase/acylhydrolase, putative, expressed
Chr4	360450	362450	LOC_Os04g01520	-	expressed protein
Chr4	496116	498116	LOC_Os04g01780	+	expressed protein
Chr4	535367	537367	LOC_Os04g01850	+	GDSL-like lipase/acylhydrolase, putative, expressed
Chr4	542420	544420	LOC_Os04g01860	-	retrotransposon protein, putative, unclassified, expressed
Chr4	782359	784359	LOC_Os04g02250	-	powdery mildew resistant protein 5, putative, expressed
Chr4	903391	905391	LOC_Os04g02500	+	expressed protein
Chr4	982543	984543	LOC_Os04g02620	+	oryzain alpha chain precursor, putative, expressed
Chr4	1224493	1226493	LOC_Os04g03010	+	xylem cysteine proteinase 2 precursor, putative, expressed
Chr4	1379680	1381680	LOC_Os04g03250	+	expressed protein
Chr4	1442093	1444093	LOC_Os04g03360	+	DJ-1 family protein, putative, expressed
Chr4	1469274	1471274	LOC_Os04g03420	-	expressed protein
Chr4	1572698	1574698	LOC_Os04g03579	-	DJ-1 family protein, putative, expressed
Chr4	1696305	1698305	LOC_Os04g03790	-	hhH-GPD superfamily base excision DNA repair protein, expressed
Chr4	1806469	1808469	LOC_Os04g03970	+	basic helix-loop-helix, putative, expressed
Chr4	1851594	1853594	LOC_Os04g04010	-	retrotransposon protein, putative, unclassified, expressed
Chr4	1869629	1871629	LOC_Os04g04040	+	osFTL1 FT-Like1 homologous to Flowering Locus T gene; contains Pfam profile PF01161: Phosphatidylethanolamine-binding protein, expressed
Chr4	1939082	1941082	LOC_Os04g04160	-	ABC transporter, ATP-binding protein, putative, expressed
Chr4	1941887	1943887	LOC_Os04g04170	-	histone-lysine N-methyltransferase ATX5, putative, expressed
Chr4	2284999	2286999	LOC_Os04g04750	-	histone-lysine N-methyltransferase ATX5, putative, expressed
Chr4	2319126	2321126	LOC_Os04g04820	+	expressed protein
Chr4	2721015	2723015	LOC_Os04g05420	-	SFT2, putative, expressed
Chr4	3086888	3088888	LOC_Os04g05970	+	expressed protein
Chr4	3099347	3101347	LOC_Os04g05980	-	expressed protein
Chr4	3141318	3143318	LOC_Os04g06050	-	hypothetical protein
Chr4	3299480	3301480	LOC_Os04g06300	-	LTPL18 - Protease inhibitor/seed storage/LTP family protein precursor, expressed
Chr4	3312300	3314300	LOC_Os04g06360	+	endoglucanase precursor, putative, expressed
Chr4	3486172	3488172	LOC_Os04g06610	-	transposon protein, putative, unclassified, expressed
Chr4	3613651	3615651	LOC_Os04g06850	-	expressed protein
Chr4	3943406	3945406	LOC_Os04g07420	+	endoglucanase precursor, putative, expressed
Chr4	4111464	4113464	LOC_Os04g07730	+	plant-specific domain TIGR01589 family protein, putative, expressed
Chr4	4181297	4183297	LOC_Os04g07860	+	ribosomal protein S6 family protein, putative, expressed
Chr4	4272885	4274885	LOC_Os04g08034	+	expressed protein
Chr4	4490101	4492101	LOC_Os04g08390	-	expressed protein
Chr4	4571423	4573423	LOC_Os04g08470	-	expressed protein
Chr4	4579567	4581567	LOC_Os04g08480	-	nodulin MtN3 family protein, putative, expressed
Chr4	4736375	4738375	LOC_Os04g08740	+	expressed protein
Chr4	4949088	4951088	LOC_Os04g09320	-	expressed protein
Chr4	5126095	5128095	LOC_Os04g09550	+	OsGH3.3 - Probable indole-3-acetic acid-amido synthetase, expressed
Chr4	5220253	5222253	LOC_Os04g09730	+	retrotransposon protein, putative, unclassified, expressed
Chr4	5274500	5276500	LOC_Os04g09820	-	expressed protein
Chr4	5275361	5277361	LOC_Os04g09830	+	expressed protein
Chr4	5375262	5377262	LOC_Os04g09990	+	expressed protein
Chr4	5482768	5484768	LOC_Os04g10160	+	aluminum-activated malate transporter, putative, expressed
Chr4	5532957	5534957	LOC_Os04g10250	+	uncharacterized protein family UPF0016 domain containing protein, expressed
Chr4	5565553	5567553	LOC_Os04g10300	-	peptidase C45, acyl-coenzyme A/6-aminopenicillanic acid acyl-transferase, putative, expressed
Chr4	5578510	5580510	LOC_Os04g10330	-	hypothetical protein
Chr4	5725999	5727999	LOC_Os04g10530	+	expressed protein
Chr4	5944768	5946768	LOC_Os04g10960	+	vacuolar ATP synthase subunit E, putative, expressed
Chr4	5975794	5977794	LOC_Os04g10990	-	expressed protein
Chr4	6038371	6040371	LOC_Os04g11090	-	hAT dimerisation domain-containing protein, putative, expressed
Chr4	6117548	6119548	LOC_Os04g11220	+	S-locus lectin protein kinase family protein, putative, expressed
Chr4	6191880	6193880	LOC_Os04g11340	-	esterase, putative, expressed
Chr4	6282574	6284574	LOC_Os04g11480	-	histone deacetylase 19, putative, expressed
Chr4	6298189	6300189	LOC_Os04g11510	-	GDSL-like lipase/acylhydrolase, putative, expressed
Chr4	6320119	6322119	LOC_Os04g11540	+	expressed protein
Chr4	6323854	6325854	LOC_Os04g11550	+	retrotransposon protein, putative, unclassified, expressed
Chr4	6376760	6378760	LOC_Os04g11640	+	retrotransposon protein, putative, unclassified, expressed
Chr4	6399220	6401220	LOC_Os04g11670	+	retrotransposon protein, putative, unclassified, expressed
Chr4	6469799	6471799	LOC_Os04g11810	+	expressed protein
Chr4	6565884	6567884	LOC_Os04g11980	+	GDSL-like lipase/acylhydrolase, putative, expressed
Chr4	6783745	6785745	LOC_Os04g12290	+	inactive receptor kinase At2g26730 precursor, putative, expressed
Chr4	6850829	6852829	LOC_Os04g12410	+	S-locus lectin protein kinase family protein, putative, expressed
Chr4	6871850	6873850	LOC_Os04g12440	+	receptor-like protein kinase, putative, expressed
Chr4	6969039	6971039	LOC_Os04g12580	-	receptor-like protein kinase, putative, expressed
Chr4	7047997	7049997	LOC_Os04g12744	-	receptor-like protein kinase, putative, expressed
Chr4	7262700	7264700	LOC_Os04g13160	-	AP2 domain containing protein, expressed
Chr4	7341138	7343138	LOC_Os04g13250	+	expressed protein
Chr4	7361056	7363056	LOC_Os04g13280	-	CHCH domain containing protein, expressed
Chr4	7588231	7590231	LOC_Os04g13580	-	mitochondrial carrier protein, putative, expressed
Chr4	7725860	7727860	LOC_Os04g13860	+	expressed protein
Chr4	7779076	7781076	LOC_Os04g13930	+	flavin monooxygenase, putative, expressed
Chr4	7792007	7794007	LOC_Os04g13950	+	expressed protein
Chr4	7858958	7860958	LOC_Os04g14080	-	expressed protein
Chr4	8054542	8056542	LOC_Os04g14390	-	mitochondrial carrier protein, putative, expressed
Chr4	8470980	8472980	LOC_Os04g15570	-	smr domain containing protein, expressed
Chr4	8586650	8588650	LOC_Os04g15820	+	GTPase of unknown function domain containing protein, putative, expressed
Chr4	8687447	8689447	LOC_Os04g16010	+	expressed protein
Chr4	8748795	8750795	LOC_Os04g16120	+	3-methyl-2-oxobutanoate hydroxymethyltransferase, putative, expressed
Chr4	8820179	8822179	LOC_Os04g16250	+	3-methyl-2-oxobutanoate hydroxymethyltransferase, putative, expressed
Chr4	8850900	8852900	LOC_Os04g16300	+	late embryogenesis abundant protein, putative, expressed
Chr4	8944911	8946911	LOC_Os04g16440	-	retrotransposon protein, putative, unclassified, expressed
Chr4	8950028	8952028	LOC_Os04g16450	-	retrotransposon protein, putative, unclassified, expressed
Chr4	8953206	8955206	LOC_Os04g16459	-	expressed protein
Chr4	8961876	8963876	LOC_Os04g16490	+	retrotransposon protein, putative, unclassified
Chr4	9092075	9094075	LOC_Os04g16722	+	expressed protein
Chr4	9105118	9107118	LOC_Os04g16734	+	reticulon domain containing protein, putative, expressed
Chr4	9149883	9151883	LOC_Os04g16782	+	AAA-type ATPase family protein, putative, expressed
Chr4	9139692	9141692	LOC_Os04g16812	-	expressed protein
Chr4	9157040	9159040	LOC_Os04g16838	+	C4-dicarboxylate transporter/malic acid transport protein, expressed
Chr4	9157535	9159535	LOC_Os04g16842	+	plant-specific domain TIGR01568 family protein, expressed
Chr4	9174355	9176355	LOC_Os04g16872	+	MYB family transcription factor, putative
Chr4	9175364	9177364	LOC_Os04g16874	+	oxidoreductase, short chain dehydrogenase/reductase family domain containing protein, expressed
Chr4	9317821	9319821	LOC_Os04g17020	+	protein kinase domain containing protein, expressed
Chr4	9395834	9397834	LOC_Os04g17140	+	ras-related protein, putative, expressed
Chr4	9437498	9439498	LOC_Os04g17220	+	cytochrome P450, putative, expressed
Chr4	9442010	9444010	LOC_Os04g17230	+	cytochrome P450, putative, expressed
Chr4	9486420	9488420	LOC_Os04g17310	-	cytochrome P450, putative, expressed
Chr4	9486331	9488331	LOC_Os04g17320	+	cytochrome P450, putative, expressed
Chr4	9592747	9594747	LOC_Os04g17540	-	expressed protein
Chr4	9610774	9612774	LOC_Os04g17590	+	receptor protein kinase, putative, expressed
Chr4	9613619	9615619	LOC_Os04g17600	+	peroxisomal membrane protein, putative, expressed
Chr4	9733000	9735000	LOC_Os04g17760	-	retrotransposon protein, putative, unclassified, expressed
Chr4	9752527	9754527	LOC_Os04g17789	-	harpin-induced protein, putative, expressed
Chr4	9956327	9958327	LOC_Os04g18030	-	erythronate-4-phosphate dehydrogenase domain containing protein, expressed
Chr4	10053522	10055522	LOC_Os04g18190	+	expressed protein
Chr4	10129129	10131129	LOC_Os04g18350	+	hypothetical protein
Chr4	10289419	10291419	LOC_Os04g18610	+	MYB family transcription factor, putative, expressed
Chr4	10307528	10309528	LOC_Os04g18640	-	eukaryotic translation initiation factor 3 subunit E-interacting protein, putative, expressed
Chr4	10317403	10319403	LOC_Os04g18650	-	VHS and GAT domain containing protein, expressed
Chr4	10460024	10462024	LOC_Os04g18810	-	expressed protein
Chr4	10575765	10577765	LOC_Os04g19050	+	ras-related protein, putative, expressed
Chr4	10632299	10634299	LOC_Os04g19150	+	thioesterase family protein, putative, expressed
Chr4	10651123	10653123	LOC_Os04g19170	-	thioesterase family protein, putative, expressed
Chr4	10704896	10706896	LOC_Os04g19260	-	U-box domain containing protein, expressed
Chr4	10822110	10824110	LOC_Os04g19420	-	phosphorylase domain containing protein, putative, expressed
Chr4	10975843	10977843	LOC_Os04g19670	-	ubiquitin-conjugating enzyme, putative, expressed
Chr4	11034867	11036867	LOC_Os04g19750	-	expressed protein
Chr4	11069848	11071848	LOC_Os04g19830	-	ethylene-responsive protein related, putative, expressed
Chr4	11119925	11121925	LOC_Os04g19950	+	expressed protein
Chr4	11175257	11177257	LOC_Os04g20054	-	expressed protein
Chr4	11208152	11210152	LOC_Os04g20110	-	expressed protein
Chr4	11328631	11330631	LOC_Os04g20270	-	OsIAA3 - Auxin-responsive Aux/IAA gene family member, expressed
Chr4	11397717	11399717	LOC_Os04g20360	-	expressed protein
Chr4	11423034	11425034	LOC_Os04g20420	-	long cell-linked locus protein, putative, expressed
Chr4	11567104	11569104	LOC_Os04g20670	-	CK1_CaseinKinase_1.1 - CK1 includes the casein kinase 1 kinases, expressed
Chr4	11725913	11727913	LOC_Os04g20890	-	expressed protein
Chr4	11748217	11750217	LOC_Os04g20940	+	60S acidic ribosomal protein, putative, expressed
Chr4	11846741	11848741	LOC_Os04g21080	-	nucleic acid binding protein, putative, expressed
Chr4	11933132	11935132	LOC_Os04g21190	+	KH domain containing protein, putative, expressed
Chr4	12045020	12047020	LOC_Os04g21340	+	aquaporin protein, putative, expressed
Chr4	12149111	12151111	LOC_Os04g21480	-	aquaporin protein, putative, expressed
Chr4	12150567	12152567	LOC_Os04g21490	-	WD domain, G-beta repeat domain containing protein, expressed
Chr4	12209882	12211882	LOC_Os04g21590	+	metallo-beta-lactamase family protein, putative, expressed
Chr4	12276700	12278700	LOC_Os04g21705	-	expressed protein
Chr4	12318999	12320999	LOC_Os04g21770	-	ubiquitin-conjugating enzyme E2, putative, expressed
Chr4	12521107	12523107	LOC_Os04g22100	-	expressed protein
Chr4	12583366	12585366	LOC_Os04g22210	+	histidinol dehydrogenase, chloroplast precursor, putative, expressed
Chr4	13012445	13014445	LOC_Os04g22930	+	abscisic acid insensitive 8, putative, expressed
Chr4	13060775	13062775	LOC_Os04g23000	-	salt stress root protein RS1, putative, expressed
Chr4	13122405	13124405	LOC_Os04g23090	+	cyclin-A1, putative, expressed
Chr4	13243542	13245542	LOC_Os04g23230	+	sarcoma antigen NY-SAR-91, putative, expressed
Chr4	13421992	13423992	LOC_Os04g23470	-	cyclin-A1, putative, expressed
Chr4	13437023	13439023	LOC_Os04g23510	+	AGC_PVPK_like_kin82y.4 - ACG kinases include homologs to PKA, PKG and PKC, expressed
Chr4	14237637	14239637	LOC_Os04g24790	+	ubiquitin conjugating enzyme protein, putative, expressed
Chr4	14394801	14396801	LOC_Os04g24980	-	expressed protein
Chr4	14505037	14507037	LOC_Os04g25110	-	B3 DNA binding domain containing protein, expressed
Chr4	14599209	14601209	LOC_Os04g25260	-	DNA topoisomerase 2, putative, expressed
Chr4	14652467	14654467	LOC_Os04g25330	+	pectinesterase, putative, expressed
Chr4	15044709	15046709	LOC_Os04g25880	-	expressed protein
Chr4	15160854	15162854	LOC_Os04g26070	+	harpin-induced protein 1 domain containing protein, expressed
Chr4	15254527	15256527	LOC_Os04g26160	+	25.3 kDa vesicle transport protein, putative, expressed
Chr4	15352064	15354064	LOC_Os04g26330	-	phosphatidylinositol 3- and 4-kinase family protein, putative, expressed
Chr4	15601114	15603114	LOC_Os04g26710	-	seven in absentia protein family domain containing protein, expressed
Chr4	16032210	16034210	LOC_Os04g27092	-	hypothetical protein
Chr4	16048620	16050620	LOC_Os04g27160	-	expressed protein
Chr4	16369092	16371092	LOC_Os04g27690	+	ATP binding protein, putative, expressed
Chr4	16430046	16432046	LOC_Os04g27810	+	SOUL heme-binding protein, putative, expressed
Chr4	16528280	16530280	LOC_Os04g27990	+	importin-alpha re-exporter, putative, expressed
Chr4	16549643	16551643	LOC_Os04g28030	+	pollen allergen Cyn d 23, putative, expressed
Chr4	16551185	16553185	LOC_Os04g28040	+	expressed protein
Chr4	16783970	16785970	LOC_Os04g28360	+	helix-loop-helix DNA-binding domain containing protein, expressed
Chr4	17157117	17159117	LOC_Os04g28940	-	KH domain containing protein, putative, expressed
Chr4	17267040	17269040	LOC_Os04g29100	+	glutaredoxin, putative, expressed
Chr4	17317196	17319196	LOC_Os04g29210	+	expressed protein
Chr4	17671411	17673411	LOC_Os04g29680	-	expressed protein
Chr4	17756605	17758605	LOC_Os04g29800	+	expressed protein
Chr4	18005396	18007396	LOC_Os04g30160	-	auxin response factor 1, putative, expressed
Chr4	18084056	18086056	LOC_Os04g30280	-	ABIL2, putative, expressed
Chr4	18094179	18096179	LOC_Os04g30320	+	NIN, putative, expressed
Chr4	18255951	18257951	LOC_Os04g30560	-	beta-amylase, putative, expressed
Chr4	18366200	18368200	LOC_Os04g30720	-	membrane associated DUF588 domain containing protein, putative, expressed
Chr4	18424719	18426719	LOC_Os04g30820	-	phosphoglycerate mutase, putative, expressed
Chr4	18457897	18459897	LOC_Os04g30900	+	isoflavone reductase homolog IRL, putative, expressed
Chr4	18488353	18490353	LOC_Os04g30930	+	nmrA-like family domain containing protein, expressed
Chr4	18536357	18538357	LOC_Os04g31020	+	isoflavone reductase homolog IRL, putative, expressed
Chr4	18673930	18675930	LOC_Os04g31210	+	retrotransposon protein, putative, unclassified, expressed
Chr4	18693867	18695867	LOC_Os04g31250	+	retrotransposon protein, putative, unclassified, expressed
Chr4	18700706	18702706	LOC_Os04g31270	+	retrotransposon, putative, centromere-specific, expressed
Chr4	18752060	18754060	LOC_Os04g31340	-	retrotransposon protein, putative, unclassified, expressed
Chr4	18784420	18786420	LOC_Os04g31410	+	expressed protein
Chr4	18931790	18933790	LOC_Os04g31620	+	expressed protein
Chr4	18967361	18969361	LOC_Os04g31660	-	expressed protein
Chr4	18992442	18994442	LOC_Os04g31710	+	ligA, putative, expressed
Chr4	18993866	18995866	LOC_Os04g31720	+	DNA-binding protein-related, putative, expressed
Chr4	19040703	19042703	LOC_Os04g31804	+	transposon protein, putative, unclassified, expressed
Chr4	19120564	19122564	LOC_Os04g31924	+	expressed protein
Chr4	19297268	19299268	LOC_Os04g32180	-	WD domain, G-beta repeat domain containing protein, expressed
Chr4	19301811	19303811	LOC_Os04g32200	+	myb-like DNA-binding domain containing protein, expressed
Chr4	19688552	19690552	LOC_Os04g32670	+	dnaJ domain containing protein, expressed
Chr4	19722000	19724000	LOC_Os04g32720	+	DUF250 domain containing protein, putative, expressed
Chr4	19764026	19766026	LOC_Os04g32770	+	expressed protein
Chr4	19867384	19869384	LOC_Os04g32890	-	receptor-like protein kinase 5 precursor, putative, expressed
Chr4	19942156	19944156	LOC_Os04g32980	-	expressed protein
Chr4	20122227	20124227	LOC_Os04g33260	-	retrotransposon protein, putative, unclassified, expressed
Chr4	20389986	20391986	LOC_Os04g33670	+	expressed protein
Chr4	20469276	20471276	LOC_Os04g33790	-	PE-PGRS family protein, putative, expressed
Chr4	20482158	20484158	LOC_Os04g33810	+	expressed protein
Chr4	20596141	20598141	LOC_Os04g34010	-	expressed protein
Chr4	20722238	20724238	LOC_Os04g34200	+	expressed protein
Chr4	20788085	20790085	LOC_Os04g34330	+	expressed protein
Chr4	20952476	20954476	LOC_Os04g34630	+	retrotransposon protein, putative, unclassified, expressed
Chr4	20978308	20980308	LOC_Os04g34680	-	retrotransposon protein, putative, unclassified, expressed
Chr4	21018556	21020556	LOC_Os04g34700	+	expressed protein
Chr4	21212944	21214944	LOC_Os04g34910	+	cysteine protease, putative, expressed
Chr4	21256335	21258335	LOC_Os04g34976	+	expressed protein
Chr4	21285260	21287260	LOC_Os04g35020	-	expressed protein
Chr4	21465044	21467044	LOC_Os04g35290	-	OsGrx_A1 - glutaredoxin subgroup III, expressed
Chr4	21627566	21629566	LOC_Os04g35530	+	retrotransposon protein, putative, unclassified, expressed
Chr4	21698631	21700631	LOC_Os04g35590	-	retrotransposon protein, putative, Ty3-gypsy subclass, expressed
Chr4	21935002	21937002	LOC_Os04g35980	+	retrotransposon protein, putative, unclassified
Chr4	22180599	22182599	LOC_Os04g36720	+	retrotransposon protein, putative, unclassified, expressed
Chr4	22230571	22232571	LOC_Os04g36820	-	expressed protein
Chr4	22351707	22353707	LOC_Os04g37570	+	ZOS1-05 - C2H2 zinc finger protein, expressed
Chr4	22624439	22626439	LOC_Os04g38010	+	expressed protein
Chr4	22801441	22803441	LOC_Os04g38320	-	DUF260 domain containing protein, putative, expressed
Chr4	22980380	22982380	LOC_Os04g38690	+	D-tyrosyl-tRNA, putative, expressed
Chr4	22981741	22983741	LOC_Os04g38700	+	C2 domain containing protein, putative, expressed
Chr4	23060944	23062944	LOC_Os04g38790	-	expressed protein
Chr4	23081438	23083438	LOC_Os04g38810	-	60S ribosomal protein L18a-1, putative, expressed
Chr4	23087964	23089964	LOC_Os04g38820	-	lipase class 3 family protein, putative, expressed
Chr4	23327864	23329864	LOC_Os04g39230	+	kinesin motor domain containing protein, putative, expressed
Chr4	23372741	23374741	LOC_Os04g39280	-	BT1 family protein, putative, expressed
Chr4	23631990	23633990	LOC_Os04g39660	-	expressed protein
Chr4	23707348	23709348	LOC_Os04g39780	-	expressed protein
Chr4	23710423	23712423	LOC_Os04g39800	-	expressed protein
Chr4	23752767	23754767	LOC_Os04g39880	-	X8 domain containing protein, expressed
Chr4	23777181	23779181	LOC_Os04g39930	+	retrotransposon, putative, centromere-specific, expressed
Chr4	23847329	23849329	LOC_Os04g40060	+	expressed protein
Chr4	23920878	23922878	LOC_Os04g40200	-	expressed protein
Chr4	24051142	24053142	LOC_Os04g40470	-	transposon protein, putative, unclassified, expressed
Chr4	24113918	24115918	LOC_Os04g40630	+	retrotransposon protein, putative, unclassified, expressed
Chr4	24178976	24180976	LOC_Os04g40730	-	expressed protein
Chr4	24478757	24480757	LOC_Os04g41260	+	expressed protein
Chr4	24510414	24512414	LOC_Os04g41310	+	expressed protein
Chr4	24571704	24573704	LOC_Os04g41460	-	hypothetical protein
Chr4	24710476	24712476	LOC_Os04g41690	+	expressed protein
Chr4	24742697	24744697	LOC_Os04g41750	+	transposon protein, putative, Ac/Ds sub-class
Chr4	24744954	24746954	LOC_Os04g41759	+	OsFBX4 - F-box domain containing protein, expressed
Chr4	24794732	24796732	LOC_Os04g41840	-	expressed protein
Chr4	24823293	24825293	LOC_Os04g41880	-	transposon protein, putative, unclassified
Chr4	24842183	24844183	LOC_Os04g41930	+	transposon protein, putative, CACTA, En/Spm sub-class, expressed
Chr4	24881728	24883728	LOC_Os04g42000	-	expressed protein
Chr4	25060518	25062518	LOC_Os04g42360	+	expressed protein
Chr4	25205809	25207809	LOC_Os04g42610	+	expressed protein
Chr4	25525401	25527401	LOC_Os04g43120	-	expressed protein
Chr4	25579680	25581680	LOC_Os04g43220	-	expressed protein
Chr4	25858364	25860364	LOC_Os04g43700	+	histone acetyltransferase HAC5, putative, expressed
Chr4	25902365	25904365	LOC_Os04g43750	-	expressed protein
Chr4	26011418	26013418	LOC_Os04g43910	+	expressed protein
Chr4	26085411	26087411	LOC_Os04g44020	+	expressed protein
Chr4	26109637	26111637	LOC_Os04g44100	+	early light-induced protein, chloroplast precursor, putative, expressed
Chr4	26282657	26284657	LOC_Os04g44400	+	RWP-RK domain-containing protein, putative, expressed
Chr4	26373704	26375704	LOC_Os04g44560	+	DNA binding protein, putative, expressed
Chr4	26535961	26537961	LOC_Os04g44820	-	WRKY1, expressed
Chr4	26757287	26759287	LOC_Os04g45280	-	retrotransposon protein, putative, Ty3-gypsy subclass, expressed
Chr4	26800253	26802253	LOC_Os04g45330	-	retrotransposon protein, putative, Ty3-gypsy subclass, expressed
Chr4	26920646	26922646	LOC_Os04g45490	-	retrotransposon protein, putative, Ty3-gypsy subclass
Chr4	26975405	26977405	LOC_Os04g45600	+	retrotransposon protein, putative, unclassified, expressed
Chr4	27109170	27111170	LOC_Os04g45800	+	BRASSINOSTEROID INSENSITIVE 1 precursor, putative, expressed
Chr4	27434629	27436629	LOC_Os04g46300	-	expressed protein
Chr4	27479717	27481717	LOC_Os04g46350	-	C4-dicarboxylate transporter/malic acid transport protein domain containing protein, expressed
Chr4	27530289	27532289	LOC_Os04g46430	-	AWPM-19-like membrane family protein, putative, expressed
Chr4	27561230	27563230	LOC_Os04g46460	+	STIGL1 - Stigma-specific Stig1 family protein precursor, expressed
Chr4	27572716	27574716	LOC_Os04g46480	-	pathogen-related protein, putative, expressed
Chr4	27664027	27666027	LOC_Os04g46670	+	retrotransposon protein, putative, unclassified, expressed
Chr4	27860876	27862876	LOC_Os04g47000	-	dehydrogenase, putative, expressed
Chr4	28073558	28075558	LOC_Os04g47290	+	pathogen-related protein, putative, expressed
Chr4	28106757	28108757	LOC_Os04g47360	+	PSF2 - Putative GINS complex subunit, expressed
Chr4	28112866	28114866	LOC_Os04g47370	+	expressed protein
Chr4	28129106	28131106	LOC_Os04g47410	+	polyprenyl synthetase, putative, expressed
Chr4	28218208	28220208	LOC_Os04g47570	-	expressed protein
Chr4	28516287	28518287	LOC_Os04g47960	+	expansin precursor, putative, expressed
Chr4	28595747	28597747	LOC_Os04g48050	-	expansin precursor, putative, expressed
Chr4	28904440	28906440	LOC_Os04g48484	-	Cupin domain containing protein, expressed
Chr4	29134682	29136682	LOC_Os04g48850	-	Lg106, putative, expressed
Chr4	29181665	29183665	LOC_Os04g48930	-	expressed protein
Chr4	29203967	29205967	LOC_Os04g48970	-	transcription regulator, putative, expressed
Chr4	29257182	29259182	LOC_Os04g49080	+	retrotransposon protein, putative, unclassified
Chr4	29292229	29294229	LOC_Os04g49130	-	expressed protein
Chr4	29491928	29493928	LOC_Os04g49430	+	expressed protein
Chr4	29570387	29572387	LOC_Os04g49570	-	retrotransposon protein, putative, unclassified, expressed
Chr4	29611143	29613143	LOC_Os04g49660	-	hypothetical protein
Chr4	29855538	29857538	LOC_Os04g50060	+	expressed protein
Chr4	29973848	29975848	LOC_Os04g50212	-	expressed protein
Chr4	29991068	29993068	LOC_Os04g50670	-	5-nucleotidase domain-containing protein, putative, expressed
Chr4	30030685	30032685	LOC_Os04g50770	-	expressed protein
Chr4	30154252	30156252	LOC_Os04g50940	+	ribosomal protein L3, putative, expressed
Chr4	30207131	30209131	LOC_Os04g51030	+	ZOS1-06 - C2H2 zinc finger protein, expressed
Chr4	30239588	30241588	LOC_Os04g51080	+	MFS18 protein precursor, putative, expressed
Chr4	30401934	30403934	LOC_Os04g51330	-	CGMC_GSK.1 - CGMC includes CDA, MAPK, GSK3, and CLKC kinases, expressed
Chr4	30483492	30485492	LOC_Os04g51460	-	zinc finger matrin-type protein 5, putative, expressed
Chr4	30561964	30563964	LOC_Os04g51590	+	expressed protein
Chr4	30597917	30599917	LOC_Os04g51630	+	expressed protein
Chr4	30628372	30630372	LOC_Os04g51690	-	glycerol-3-phosphate acyltransferase, putative, expressed
Chr4	30701645	30703645	LOC_Os04g51796	-	expressed protein
Chr4	30925631	30927631	LOC_Os04g52074	+	zinc knuckle family protein, putative, expressed
Chr4	31022637	31024637	LOC_Os04g52220	+	protein kinase domain containing protein, expressed
Chr4	31067545	31069545	LOC_Os04g52280	+	NAK-like ser/thr protein kinase, putative, expressed
Chr4	31213136	31215136	LOC_Os04g52500	+	invertase/pectin methylesterase inhibitor family protein, putative, expressed
Chr4	31435955	31437955	LOC_Os04g52800	-	importin subunit alpha, putative, expressed
Chr4	31472374	31474374	LOC_Os04g52850	+	expressed protein
Chr4	31747103	31749103	LOC_Os04g53300	+	expressed protein
Chr4	31775218	31777218	LOC_Os04g53360	+	RPA3 - Putative single-stranded DNA binding complex subunit 3, expressed
Chr4	31846912	31848912	LOC_Os04g53480	-	GCRP6 - Glycine and cysteine rich family protein precursor, putative, expressed
Chr4	31893252	31895252	LOC_Os04g53530	+	lipase, putative, expressed
Chr4	31993412	31995412	LOC_Os04g53680	+	miro, putative, expressed
Chr4	32007327	32009327	LOC_Os04g53700	-	lissencephaly type-1-like homology motif, putative, expressed
Chr4	32022727	32024727	LOC_Os04g53740	-	expressed protein
Chr4	32057781	32059781	LOC_Os04g53790	-	pectinesterase, putative, expressed
Chr4	32057521	32059521	LOC_Os04g53800	+	expressed protein
Chr4	32152103	32154103	LOC_Os04g53960	-	retrotransposon protein, putative, unclassified
Chr4	32267919	32269919	LOC_Os04g54160	-	hypothetical protein
Chr4	32432681	32434681	LOC_Os04g54520	-	retrotransposon protein, putative, unclassified
Chr4	32439478	32441478	LOC_Os04g54540	-	expressed protein
Chr4	32598309	32600309	LOC_Os04g54820	+	syntaxin, putative, expressed
Chr4	32767559	32769559	LOC_Os04g55110	+	hydrolase, alpha/beta fold family domain containing protein, expressed
Chr4	32771399	32773399	LOC_Os04g55120	+	hydrolase, alpha/beta fold family domain containing protein, expressed
Chr4	32798049	32800049	LOC_Os04g55170	-	expressed protein
Chr4	32818646	32820646	LOC_Os04g55210	+	expressed protein
Chr4	32869943	32871943	LOC_Os04g55300	+	retrotransposon protein, putative, Ty3-gypsy subclass, expressed
Chr4	33020716	33022716	LOC_Os04g55510	+	retrotransposon protein, putative, unclassified, expressed
Chr4	33116674	33118674	LOC_Os04g55630	-	hypothetical protein
Chr4	33204415	33206415	LOC_Os04g55780	+	expressed protein
Chr4	33243194	33245194	LOC_Os04g55840	+	expressed protein
Chr4	33549713	33551713	LOC_Os04g56280	+	expressed protein
Chr4	33591841	33593841	LOC_Os04g56350	-	expressed protein
Chr4	33674317	33676317	LOC_Os04g56490	+	expressed protein
Chr4	33752009	33754009	LOC_Os04g56600	+	dynein light chain type 1 domain containing protein, expressed
Chr4	34015425	34017425	LOC_Os04g57080	+	expressed protein
Chr4	34058040	34060040	LOC_Os04g57160	+	transposon protein, putative, unclassified, expressed
Chr4	34078603	34080603	LOC_Os04g57200	+	ribosomal L18p/L5e family protein, putative, expressed
Chr4	34090681	34092681	LOC_Os04g57220	-	zinc finger helicase family protein, putative, expressed
Chr4	34104884	34106884	LOC_Os04g57270	-	LSM domain containing protein, expressed
Chr4	34134438	34136438	LOC_Os04g57340	-	RALFL9 - Rapid ALkalinization Factor RALF family protein precursor, expressed
Chr4	34233373	34235373	LOC_Os04g57530	-	expressed protein
Chr4	34391144	34393144	LOC_Os04g57739	+	flowering promoting factor-like 1, putative, expressed
Chr4	34413187	34415187	LOC_Os04g57780	-	zinc finger C-x8-C-x5-C-x3-H type family protein, expressed
Chr4	34454341	34456341	LOC_Os04g57860	-	retrotransposon protein, putative, Ty3-gypsy subclass
Chr4	34463775	34465775	LOC_Os04g57870	-	transposon protein, putative, unclassified, expressed
Chr4	34559559	34561559	LOC_Os04g58020	-	expressed protein
Chr4	34630276	34632276	LOC_Os04g58150	+	expressed protein
Chr4	34647540	34649540	LOC_Os04g58180	+	conserved hypothetical protein
Chr4	34735984	34737984	LOC_Os04g58390	+	retrotransposon protein, putative, Ty3-gypsy subclass, expressed
Chr4	34785126	34787126	LOC_Os04g58470	-	retrotransposon protein, putative, unclassified
Chr4	34948466	34950466	LOC_Os04g58760	+	expressed protein
Chr4	34954444	34956444	LOC_Os04g58770	+	zinc finger C-x8-C-x5-C-x3-H type family protein, expressed
Chr4	35028169	35030169	LOC_Os04g58880	-	protein kinase, putative, expressed
Chr4	35309081	35311081	LOC_Os04g59390	-	EMB3013, putative, expressed
Chr5	2003	4003	LOC_Os05g00988	+	phosphoadenosine phosphosulfate, putative, expressed
Chr5	85820	87820	LOC_Os05g01070	-	expressed protein
Chr5	444349	446349	LOC_Os05g01730	+	expressed protein
Chr5	509386	511386	LOC_Os05g01880	-	tetratricopeptide-like helical, putative, expressed
Chr5	709549	711549	LOC_Os05g02240	+	kinesin motor domain containing protein, putative, expressed
Chr5	791711	793711	LOC_Os05g02400	-	expressed protein
Chr5	910965	912965	LOC_Os05g02620	+	expressed protein
Chr5	1049365	1051365	LOC_Os05g02880	-	retrotransposon protein, putative, unclassified
Chr5	1101004	1103004	LOC_Os05g02960	-	disease resistance protein RGA2, putative, expressed
Chr5	1132428	1134428	LOC_Os05g03000	-	expressed protein
Chr5	1302199	1304199	LOC_Os05g03210	-	PUR ALPHA-1, putative, expressed
Chr5	1301753	1303753	LOC_Os05g03220	+	expressed protein
Chr5	1473286	1475286	LOC_Os05g03490	+	transposon protein, putative, unclassified, expressed
Chr5	1491974	1493974	LOC_Os05g03530	+	zinc finger, C3HC4 type domain containing protein, expressed
Chr5	1697256	1699256	LOC_Os05g03810	-	no apical meristem protein, putative, expressed
Chr5	1800175	1802175	LOC_Os05g04010	-	transposon protein, putative, unclassified, expressed
Chr5	1945133	1947133	LOC_Os05g04290	+	NAD dependent epimerase/dehydratase family protein, putative, expressed
Chr5	2002870	2004870	LOC_Os05g04370	-	transferase, putative, expressed
Chr5	2381838	2383838	LOC_Os05g04940	-	retrotransposon protein, putative, unclassified, expressed
Chr5	2468079	2470079	LOC_Os05g05070	-	transposon protein, putative, Pong sub-class, expressed
Chr5	2471103	2473103	LOC_Os05g05090	+	transferase family protein, putative, expressed
Chr5	2534554	2536554	LOC_Os05g05210	+	tobamovirus movement protein containing protein, expressed
Chr5	2794435	2796435	LOC_Os05g05620	+	expressed protein
Chr5	2983007	2985007	LOC_Os05g05970	+	retrotransposon protein, putative, unclassified, expressed
Chr5	3127443	3129443	LOC_Os05g06210	-	retrotransposon protein, putative, unclassified, expressed
Chr5	3216343	3218343	LOC_Os05g06290	-	transmembrane protein 136, putative, expressed
Chr5	3289028	3291028	LOC_Os05g06420	+	glycosyl transferase, group 1 domain containing protein, expressed
Chr5	3422472	3424472	LOC_Os05g06620	-	expressed protein
Chr5	3487166	3489166	LOC_Os05g06700	+	expressed protein
Chr5	3533336	3535336	LOC_Os05g06770	+	peroxidase precursor, putative, expressed
Chr5	4285735	4287735	LOC_Os05g07920	+	peroxidase precursor, putative, expressed
Chr5	4387104	4389104	LOC_Os05g08060	+	PPR repeat containing protein, expressed
Chr5	4400975	4402975	LOC_Os05g08080	-	expressed protein
Chr5	4476544	4478544	LOC_Os05g08230	+	pre-mRNA-processing factor 6, putative, expressed
Chr5	4607413	4609413	LOC_Os05g08430	-	transposon protein, putative, unclassified, expressed
Chr5	4643188	4645188	LOC_Os05g08500	-	retrotransposon protein, putative, unclassified, expressed
Chr5	4777978	4779978	LOC_Os05g08720	+	expressed protein
Chr5	4923212	4925212	LOC_Os05g08900	+	UTP--glucose-1-phosphate uridylyltransferase, putative, expressed
Chr5	5171324	5173324	LOC_Os05g09260	+	expressed protein
Chr5	5172389	5174389	LOC_Os05g09270	+	retrotransposon protein, putative, unclassified, expressed
Chr5	5299909	5301909	LOC_Os05g09450	+	hypothetical protein
Chr5	5327581	5329581	LOC_Os05g09480	+	retrotransposon protein, putative, unclassified, expressed
Chr5	5331726	5333726	LOC_Os05g09490	+	expressed protein
Chr5	5403493	5405493	LOC_Os05g09570	+	gb protein, putative, expressed
Chr5	5412937	5414937	LOC_Os05g09580	+	expressed protein
Chr5	5468805	5470805	LOC_Os05g09700	+	CRAL/TRIO domain containing protein, expressed
Chr5	5500770	5502770	LOC_Os05g09720	+	BCAS2 protein, putative, expressed
Chr5	5671409	5673409	LOC_Os05g10414	+	FAD binding domain containing protein, expressed
Chr5	5694508	5696508	LOC_Os05g10460	-	ADP-ribosylation factor, putative, expressed
Chr5	6010231	6012231	LOC_Os05g10850	-	mitochondrial carrier protein, putative, expressed
Chr5	6088801	6090801	LOC_Os05g10940	+	transposon protein, putative, unclassified, expressed
Chr5	6196093	6198093	LOC_Os05g11060	-	expressed protein
Chr5	6331454	6333454	LOC_Os05g11200	-	expressed protein
Chr5	6373220	6375220	LOC_Os05g11290	-	expressed protein
Chr5	6588691	6590691	LOC_Os05g11630	+	RNA binding protein, putative, expressed
Chr5	6601953	6603953	LOC_Os05g11640	+	translin, putative, expressed
Chr5	6876217	6878217	LOC_Os05g12030	+	la domain containing protein, putative, expressed
Chr5	7099406	7101406	LOC_Os05g12350	-	zinc finger, C3HC4 type domain containing protein, expressed
Chr5	7318101	7320101	LOC_Os05g12750	+	retrotransposon protein, putative, unclassified, expressed
Chr5	7429054	7431054	LOC_Os05g13380	-	retrotransposon protein, putative, unclassified, expressed
Chr5	7475698	7477698	LOC_Os05g13470	-	expressed protein
Chr5	7534664	7536664	LOC_Os05g13580	-	phenazine biosynthesis protein, putative, expressed
Chr5	7647407	7649407	LOC_Os05g13800	+	peroxiredoxin, putative, expressed
Chr5	7711230	7713230	LOC_Os05g13880	+	retrotransposon protein, putative, unclassified, expressed
Chr5	7891701	7893701	LOC_Os05g14130	+	PQ loop repeat domain containing protein, expressed
Chr5	8158633	8160633	LOC_Os05g14450	+	MT-A70 domain containing protein, expressed
Chr5	8193720	8195720	LOC_Os05g14500	+	26S proteasome non-ATPase regulatory subunit 14, putative, expressed
Chr5	8429407	8431407	LOC_Os05g14820	-	serpin domain containing protein, putative, expressed
Chr5	8439475	8441475	LOC_Os05g14850	-	uncharacterized Cys-rich domain containing protein, putative, expressed
Chr5	8578414	8580414	LOC_Os05g15120	+	Sad1 / UNC-like C-terminal domain containing protein, putative, expressed
Chr5	8782541	8784541	LOC_Os05g15520	-	TKL_IRAK_CR4L.2 - The CR4L subfamily has homology with Crinkly4, expressed
Chr5	8843081	8845081	LOC_Os05g15620	+	OsCam1-3 - Calmodulin, expressed
Chr5	9092130	9094130	LOC_Os05g16090	+	expressed protein
Chr5	9135917	9137917	LOC_Os05g16160	+	major facilitator superfamily antiporter, putative, expressed
Chr5	9243827	9245827	LOC_Os05g16320	+	retrotransposon protein, putative, Ty1-copia subclass, expressed
Chr5	9258635	9260635	LOC_Os05g16350	+	expressed protein
Chr5	9350152	9352152	LOC_Os05g16470	+	DNA gyrase subunit B, chloroplast/mitochondrial precursor, putative, expressed
Chr5	9393311	9395311	LOC_Os05g16570	+	hypothetical protein
Chr5	9940569	9942569	LOC_Os05g17340	+	glycosyl hydrolase, family 31, putative, expressed
Chr5	9967731	9969731	LOC_Os05g17370	-	plant-specific domain TIGR01570 family protein, expressed
Chr5	10011169	10013169	LOC_Os05g17440	+	OsRhmbd2 - Putative Rhomboid homologue, expressed
Chr5	10272600	10274600	LOC_Os05g17860	-	expressed protein
Chr5	10276215	10278215	LOC_Os05g17870	-	hydroxymethylglutaryl-CoA lyase, putative, expressed
Chr5	10289428	10291428	LOC_Os05g17900	+	rab GDP dissociation inhibitor alpha, putative, expressed
Chr5	10921556	10923556	LOC_Os05g18800	-	disease resistance protein, putative, expressed
Chr5	11175627	11177627	LOC_Os05g19240	-	NBS-LRR type disease resistance protein, putative, expressed
Chr5	11220080	11222080	LOC_Os05g19310	+	expressed protein
Chr5	11270540	11272540	LOC_Os05g19410	+	NB-ARC domain containing protein, expressed
Chr5	11528943	11530943	LOC_Os05g19750	-	NB-ARC domain containing protein, expressed
Chr5	11730472	11732472	LOC_Os05g20060	-	actin, putative, expressed
Chr5	11793713	11795713	LOC_Os05g20160	+	cysteine proteinase inhibitor precursor protein, putative, expressed
Chr5	11932606	11934606	LOC_Os05g20360	+	expressed protein
Chr5	11990844	11992844	LOC_Os05g20430	-	peroxidase precursor, putative, expressed
Chr5	12023462	12025462	LOC_Os05g20480	-	expressed protein
Chr5	12028159	12030159	LOC_Os05g20490	-	phosphatidylinositol kinase, putative, expressed
Chr5	12159808	12161808	LOC_Os05g20720	-	retrotransposon protein, putative, unclassified, expressed
Chr5	12164414	12166414	LOC_Os05g20730	-	retrotransposon protein, putative, unclassified, expressed
Chr5	12347652	12349652	LOC_Os05g20990	+	retrotransposon protein, putative, unclassified, expressed
Chr5	12436491	12438491	LOC_Os05g21140	+	expressed protein
Chr5	12558236	12560236	LOC_Os05g21230	-	glutamyl-tRNA synthetase, cytoplasmic, putative, expressed
Chr5	12842318	12844318	LOC_Os05g22630	+	OsClp1 - Putative Clp protease homologue, expressed
Chr5	12887861	12889861	LOC_Os05g22712	-	NEDD8-activating enzyme E1 catalytic subunit, putative, expressed
Chr5	12951646	12953646	LOC_Os05g22830	+	expressed protein
Chr5	13025560	13027560	LOC_Os05g22920	+	antifreeze glycoprotein, putative, expressed
Chr5	13078101	13080101	LOC_Os05g22940	-	retrotransposon protein, putative, unclassified
Chr5	13102370	13104370	LOC_Os05g22980	-	retrotransposon protein, putative, unclassified
Chr5	13238034	13240034	LOC_Os05g23200	-	expressed protein
Chr5	13261888	13263888	LOC_Os05g23240	-	expressed protein
Chr5	13323442	13325442	LOC_Os05g23340	-	plastocyanin-like domain containing protein, putative, expressed
Chr5	13566559	13568559	LOC_Os05g23650	-	expressed protein
Chr5	13957523	13959523	LOC_Os05g24170	-	expressed protein
Chr5	14014244	14016244	LOC_Os05g24230	-	split hand/foot malformation type 1, putative, expressed
Chr5	14048330	14050330	LOC_Os05g24290	+	ubiquitin-conjugating enzyme, putative, expressed
Chr5	14090446	14092446	LOC_Os05g24360	-	transposon protein, putative, unclassified, expressed
Chr5	14090699	14092699	LOC_Os05g24370	+	BSD domain-containing protein, putative, expressed
Chr5	14095051	14097051	LOC_Os05g24380	+	retrotransposon protein, putative, unclassified, expressed
Chr5	14098988	14100988	LOC_Os05g24390	-	retrotransposon protein, putative, LINE subclass, expressed
Chr5	14168204	14170204	LOC_Os05g24560	-	flavin monooxygenase, putative, expressed
Chr5	14262509	14264509	LOC_Os05g24660	-	ulp1 protease family, C-terminal catalytic domain containing protein, expressed
Chr5	14491964	14493964	LOC_Os05g25030	+	transposon protein, putative, unclassified, expressed
Chr5	14548869	14550869	LOC_Os05g25110	-	flavin monooxygenase, putative, expressed
Chr5	14705140	14707140	LOC_Os05g25320	-	expansin precursor, putative, expressed
Chr5	14799642	14801642	LOC_Os05g25450	-	retrotransposon protein, putative, unclassified, expressed
Chr5	14809346	14811346	LOC_Os05g25470	-	retrotransposon protein, putative, unclassified, expressed
Chr5	14824477	14826477	LOC_Os05g25490	-	expressed protein
Chr5	15014470	15016470	LOC_Os05g25800	+	MYB family transcription factor, putative, expressed
Chr5	15070481	15072481	LOC_Os05g25910	-	retrotransposon protein, putative, Ty1-copia subclass, expressed
Chr5	15179505	15181505	LOC_Os05g26110	+	microneme protein Sm70, putative, expressed
Chr5	15439685	15441685	LOC_Os05g26580	+	retrotransposon protein, putative, unclassified, expressed
Chr5	15447919	15449919	LOC_Os05g26590	-	AGO4-2, putative, expressed
Chr5	15448691	15450691	LOC_Os05g26600	+	argonaute, putative, expressed
Chr5	15515037	15517037	LOC_Os05g26740	+	ribosomal protein L7Ae, putative, expressed
Chr5	15613483	15615483	LOC_Os05g26890	-	dehydrogenase, putative, expressed
Chr5	16011146	16013146	LOC_Os05g27520	-	outer mitochondrial membrane porin, putative, expressed
Chr5	16128208	16130208	LOC_Os05g27680	-	embryonic protein DC-8, putative, expressed
Chr5	16349845	16351845	LOC_Os05g28020	+	presenilin, putative, expressed
Chr5	16578174	16580174	LOC_Os05g28310	+	MazG nucleotide pyrophosphohydrolase domain containing protein, expressed
Chr5	16601813	16603813	LOC_Os05g28350	-	zinc finger, C3HC4 type domain containing protein, expressed
Chr5	16630801	16632801	LOC_Os05g28390	+	pyruvate kinase, putative, expressed
Chr5	16816003	16818003	LOC_Os05g28660	-	glucosidase II beta subunit-like domain containing protein, expressed
Chr5	16970939	16972939	LOC_Os05g28950	+	expressed protein
Chr5	17156019	17158019	LOC_Os05g29690	+	expressed protein
Chr5	17235008	17237008	LOC_Os05g29790	+	expressed protein
Chr5	17263416	17265416	LOC_Os05g29820	-	phospholipid-transporting ATPase, putative, expressed
Chr5	17265069	17267069	LOC_Os05g29829	+	glycosyl hydrolases family 17 protein, putative, expressed
Chr5	17268993	17270993	LOC_Os05g29840	-	heat shock protein DnaJ, putative, expressed
Chr5	17313734	17315734	LOC_Os05g29920	+	heat shock protein DnaJ, putative, expressed
Chr5	17407333	17409333	LOC_Os05g30090	+	VQ domain containing protein, putative, expressed
Chr5	17436979	17438979	LOC_Os05g30120	-	expressed protein
Chr5	17445927	17447927	LOC_Os05g30130	-	expressed protein
Chr5	17504661	17506661	LOC_Os05g30210	+	OsDegp1 - Putative Deg protease homologue, expressed
Chr5	17564082	17566082	LOC_Os05g30300	+	transposon protein, putative, unclassified, expressed
Chr5	17576706	17578706	LOC_Os05g30320	+	retrotransposon protein, putative, unclassified
Chr5	17753550	17755550	LOC_Os05g30650	+	hypothetical protein
Chr5	17932628	17934628	LOC_Os05g30890	+	retrotransposon protein, putative, Ty3-gypsy subclass
Chr5	17976150	17978150	LOC_Os05g30960	+	retrotransposon protein, putative, Ty3-gypsy subclass, expressed
Chr5	18351541	18353541	LOC_Os05g31540	-	retrotransposon protein, putative, Ty3-gypsy subclass, expressed
Chr5	18386382	18388382	LOC_Os05g31580	-	plastid-specific 50S ribosomal protein 5, chloroplast precursor, putative, expressed
Chr5	18428833	18430833	LOC_Os05g31660	-	OsSubt1 - Putative Subtilisin homologue, expressed
Chr5	18430293	18432293	LOC_Os05g31670	-	magnesium-protoporphyrin IX monomethyl ester cyclase,chloroplast precursor, putative, expressed
Chr5	18461381	18463381	LOC_Os05g31710	+	proteasome subunit, putative, expressed
Chr5	18485281	18487281	LOC_Os05g31740	+	OsCam3 - Calmodulin, expressed
Chr5	18565651	18567651	LOC_Os05g31890	-	major facilitator superfamily antiporter, putative, expressed
Chr5	18724905	18726905	LOC_Os05g32110	-	transporter, major facilitator family, putative, expressed
Chr5	18743559	18745559	LOC_Os05g32150	-	BRASSINOSTEROID INSENSITIVE 1-associated receptor kinase 1 precursor, putative, expressed
Chr5	18926206	18928206	LOC_Os05g32430	+	transcription factor, putative, expressed
Chr5	18960147	18962147	LOC_Os05g32460	-	exonuclease, putative, expressed
Chr5	19117458	19119458	LOC_Os05g32650	-	expressed protein
Chr5	19137571	19139571	LOC_Os05g32690	-	retrotransposon protein, putative, unclassified
Chr5	19208453	19210453	LOC_Os05g32790	-	PPR repeat domain containing protein, putative, expressed
Chr5	19284551	19286551	LOC_Os05g32910	-	eukaryotic translation initiation factor 6, putative, expressed
Chr5	19396906	19398906	LOC_Os05g33080	+	retrotransposon protein, putative, unclassified, expressed
Chr5	19433358	19435358	LOC_Os05g33140	+	retrotransposon protein, putative, unclassified, expressed
Chr5	19443898	19445898	LOC_Os05g33150	+	retrotransposon protein, putative, unclassified
Chr5	19512302	19514302	LOC_Os05g33300	+	OsFBX5 - F-box domain containing protein, expressed
Chr5	19632463	19634463	LOC_Os05g33410	+	expressed protein
Chr5	19694288	19696288	LOC_Os05g33520	-	cyclin, putative, expressed
Chr5	19809136	19811136	LOC_Os05g33660	+	expressed protein
Chr5	19899832	19901832	LOC_Os05g33760	-	expressed protein
Chr5	19902922	19904922	LOC_Os05g33780	-	coatomer subunit beta-1, putative, expressed
Chr5	19999567	20001567	LOC_Os05g33900	-	retrotransposon protein, putative, unclassified, expressed
Chr5	20271147	20273147	LOC_Os05g34240	-	retrotransposon protein, putative, unclassified, expressed
Chr5	20502150	20504150	LOC_Os05g34580	+	retrotransposon protein, putative, unclassified, expressed
Chr5	20764167	20766167	LOC_Os05g34950	-	plastocyanin-like domain containing protein, putative, expressed
Chr5	20777070	20779070	LOC_Os05g34980	+	retrotransposon protein, putative, Ty1-copia subclass
Chr5	20865560	20867560	LOC_Os05g35130	+	expressed protein
Chr5	20972872	20974872	LOC_Os05g35320	-	expressed protein
Chr5	20971884	20973884	LOC_Os05g35330	+	retrotransposon protein, putative, Ty3-gypsy subclass, expressed
Chr5	21045950	21047950	LOC_Os05g35420	+	hypothetical protein
Chr5	21139376	21141376	LOC_Os05g35580	+	retrotransposon protein, putative, unclassified
Chr5	21352600	21354600	LOC_Os05g36060	+	retrotransposon protein, putative, unclassified, expressed
Chr5	21477234	21479234	LOC_Os05g36230	+	retrotransposon protein, putative, unclassified, expressed
Chr5	21553554	21555554	LOC_Os05g36900	+	tubulin/FtsZ domain containing protein, putative, expressed
Chr5	21611604	21613604	LOC_Os05g36990	-	sugar transporter superfamily, putative, expressed
Chr5	21635829	21637829	LOC_Os05g37020	-	bacterial transferase hexapeptide domain containing protein, expressed
Chr5	21715654	21717654	LOC_Os05g37160	-	retrotransposon protein, putative, unclassified, expressed
Chr5	21833415	21835415	LOC_Os05g37330	+	expressed protein
Chr5	21858195	21860195	LOC_Os05g37360	-	OsRhmbd3 - Putative Rhomboid homologue, expressed
Chr5	21920928	21922928	LOC_Os05g37460	-	cinnamoyl CoA reductase, putative, expressed
Chr5	21966012	21968012	LOC_Os05g37520	-	cinnamoyl CoA reductase, putative, expressed
Chr5	22010570	22012570	LOC_Os05g37610	+	expressed protein
Chr5	22128371	22130371	LOC_Os05g37790	+	expressed protein
Chr5	22196314	22198314	LOC_Os05g37884	+	STE_MEK_ste7_MAP2K.1 - STE kinases include homologs to sterile 7, sterile 11 and sterile 20 from yeast, expressed
Chr5	22279714	22281714	LOC_Os05g37980	+	expressed protein
Chr5	22381039	22383039	LOC_Os05g38150	-	Cupin domain containing protein, expressed
Chr5	22404439	22406439	LOC_Os05g38219	+	transposon protein, putative, CACTA, En/Spm sub-class, expressed
Chr5	22422571	22424571	LOC_Os05g38240	-	transposon protein, putative, CACTA, En/Spm sub-class, expressed
Chr5	22564230	22566230	LOC_Os05g38470	+	transposon protein, putative, CACTA, En/Spm sub-class
Chr5	22819279	22821279	LOC_Os05g38910	-	peptidyl-prolyl cis-trans isomerase, putative, expressed
Chr5	22881777	22883777	LOC_Os05g39010	+	expressed protein
Chr5	22887247	22889247	LOC_Os05g39030	+	FAD-linked oxidoreductase protein, putative, expressed
Chr5	22935305	22937305	LOC_Os05g39120	+	MYB family transcription factor, putative, expressed
Chr5	22968232	22970232	LOC_Os05g39170	+	subtilase, putative, expressed
Chr5	23076664	23078664	LOC_Os05g39340	+	transposon protein, putative, CACTA, En/Spm sub-class
Chr5	23268734	23270734	LOC_Os05g39630	+	transposon protein, putative, CACTA, En/Spm sub-class, expressed
Chr5	23417593	23419593	LOC_Os05g39850	+	SNF7 domain containing protein, putative, expressed
Chr5	23428051	23430051	LOC_Os05g39860	-	expressed protein
Chr5	23475065	23477065	LOC_Os05g39950	+	expressed protein
Chr5	23726502	23728502	LOC_Os05g40384	+	protoporphyrinogen oxidase, chloroplast precursor, putative, expressed
Chr5	23842485	23844485	LOC_Os05g40650	-	hypothetical protein
Chr5	23876817	23878817	LOC_Os05g40730	+	glycine-rich cell wall protein, putative, expressed
Chr5	23936950	23938950	LOC_Os05g40810	-	expressed protein
Chr5	24060649	24062649	LOC_Os05g41070	+	OsIAA4 - Auxin-responsive Aux/IAA gene family member, expressed
Chr5	24128452	24130452	LOC_Os05g41190	-	expressed protein
Chr5	24195214	24197214	LOC_Os05g41310	+	hydrophobic protein, putative, expressed
Chr5	24269077	24271077	LOC_Os05g41440	+	OsRCI2-1 - Putative low temperature and salt responsive protein, expressed
Chr5	24292858	24294858	LOC_Os05g41490	-	CHIT10 - Chitinase family protein precursor, expressed
Chr5	24372975	24374975	LOC_Os05g41620	+	expressed protein
Chr5	24387468	24389468	LOC_Os05g41670	-	OsMADS88 - MADS-box family gene with M-gamma type-box, expressed
Chr5	24389665	24391665	LOC_Os05g41690	+	OsMADS89 - MADS-box family gene with M-gamma type-box, expressed
Chr5	24400550	24402550	LOC_Os05g41710	+	expressed protein
Chr5	24573672	24575672	LOC_Os05g41960	+	expressed protein
Chr5	24625221	24627221	LOC_Os05g42120	+	transposon protein, putative, unclassified, expressed
Chr5	24661914	24663914	LOC_Os05g42180	+	transposon protein, putative, unclassified, expressed
Chr5	24967949	24969949	LOC_Os05g42980	+	expressed protein
Chr5	25191458	25193458	LOC_Os05g43310	+	transposon protein, putative, unclassified
Chr5	25397241	25399241	LOC_Os05g43690	+	retrotransposon protein, putative, Ty3-gypsy subclass, expressed
Chr5	25472799	25474799	LOC_Os05g43820	+	retrotransposon protein, putative, Ty3-gypsy subclass, expressed
Chr5	25580055	25582055	LOC_Os05g43970	+	expressed protein
Chr5	25896123	25898123	LOC_Os05g44500	+	transposon protein, putative, CACTA, En/Spm sub-class, expressed
Chr5	25899989	25901989	LOC_Os05g44510	+	transposon protein, putative, CACTA, En/Spm sub-class
Chr5	25940431	25942431	LOC_Os05g44590	+	transposon protein, putative, CACTA, En/Spm sub-class, expressed
Chr5	26049426	26051426	LOC_Os05g44792	-	WRKY9, expressed
Chr5	26092627	26094627	LOC_Os05g44900	+	retrotransposon protein, putative, LINE subclass, expressed
Chr5	26105195	26107195	LOC_Os05g44922	+	transferase family protein, putative, expressed
Chr5	26296521	26298521	LOC_Os05g45330	-	aspartic proteinase oryzasin-1 precursor, putative, expressed
Chr5	26469141	26471141	LOC_Os05g45670	-	aminotransferase, putative, expressed
Chr5	26468041	26470041	LOC_Os05g45680	+	transposon protein, putative, unclassified, expressed
Chr5	26506627	26508627	LOC_Os05g45760	-	aminotransferase, putative, expressed
Chr5	26589769	26591769	LOC_Os05g45890	+	MDR-like ABC transporter, putative, expressed
Chr5	26662617	26664617	LOC_Os05g46000	+	retrotransposon protein, putative, unclassified, expressed
Chr5	26847807	26849807	LOC_Os05g46330	+	retrotransposon protein, putative, unclassified, expressed
Chr5	26861363	26863363	LOC_Os05g46350	+	retrotransposon protein, putative, unclassified, expressed
Chr5	26946390	26948390	LOC_Os05g46530	+	hypothetical protein
Chr5	26985334	26987334	LOC_Os05g46610	+	expressed protein
Chr5	27183778	27185778	LOC_Os05g47446	-	expressed protein
Chr5	27196351	27198351	LOC_Os05g47470	+	transferase family protein, putative, expressed
Chr5	27227279	27229279	LOC_Os05g47530	-	retrotransposon protein, putative, unclassified
Chr5	27499586	27501586	LOC_Os05g47960	-	retrotransposon protein, putative, unclassified
Chr5	27681922	27683922	LOC_Os05g48290	+	fibroin heavy chain precursor, putative, expressed
Chr5	27705542	27707542	LOC_Os05g48330	-	expressed protein
Chr5	27747950	27749950	LOC_Os05g48390	-	CAMK_KIN1/SNF1/Nim1_like.9 - CAMK includes calcium/calmodulin depedent protein kinases, expressed
Chr5	27749987	27751987	LOC_Os05g48400	-	expressed protein
Chr5	27788349	27790349	LOC_Os05g48470	-	expressed protein
Chr5	27793743	27795743	LOC_Os05g48489	-	IF, putative, expressed
Chr5	27840462	27842462	LOC_Os05g48580	-	OsSPL1 - SBP-box gene family member, expressed
Chr5	27918719	27920719	LOC_Os05g48710	+	S-adenosylmethionine synthetase, putative, expressed
Chr5	27953896	27955896	LOC_Os05g48780	+	helix-loop-helix DNA-binding domain containing protein, expressed
Chr5	27974607	27976607	LOC_Os05g48810	-	ubiquitin carboxyl-terminal hydrolase, family 1, putative, expressed
Chr5	28045335	28047335	LOC_Os05g48890	+	peroxidase precursor, putative, expressed
Chr5	28359077	28361077	LOC_Os05g49470	-	stigma specific peroxidase precursor, putative, expressed
Chr5	28358602	28360602	LOC_Os05g49480	+	peroxidase precursor, putative, expressed
Chr5	28480387	28482387	LOC_Os05g49640	-	hAT dimerisation domain-containing protein, putative
Chr5	28583661	28585661	LOC_Os05g49810	+	peroxidase precursor, putative, expressed
Chr5	28661259	28663259	LOC_Os05g49980	+	expressed protein
Chr5	28690124	28692124	LOC_Os05g50050	-	peroxidase precursor, putative, expressed
Chr5	28719012	28721012	LOC_Os05g50120	+	hypothetical protein
Chr5	28758694	28760694	LOC_Os05g50180	-	peroxidase precursor, putative, expressed
Chr5	28837647	28839647	LOC_Os05g50320	-	transposon protein, putative, unclassified
Chr5	28850435	28852435	LOC_Os05g50350	-	retrotransposon protein, putative, Ty3-gypsy subclass
Chr5	28974740	28976740	LOC_Os05g50530	+	retrotransposon protein, putative, Ty3-gypsy subclass, expressed
Chr5	29165467	29167467	LOC_Os05g50850	-	retrotransposon protein, putative, unclassified, expressed
Chr5	29290436	29292436	LOC_Os05g51040	+	peroxidase precursor, putative, expressed
Chr5	29376053	29378053	LOC_Os05g51210	+	retrotransposon protein, putative, unclassified, expressed
Chr5	29430693	29432693	LOC_Os05g51300	-	transposon protein, putative, unclassified, expressed
Chr5	29761438	29763438	LOC_Os05g51850	-	transposon protein, putative, CACTA, En/Spm sub-class
Chr5	29867646	29869646	LOC_Os05g52010	-	transposon protein, putative, CACTA, En/Spm sub-class, expressed
Chr6	138965	140965	LOC_Os06g01190	+	ligA, putative, expressed
Chr6	282180	284180	LOC_Os06g01460	-	retrotransposon protein, putative, Ty3-gypsy subclass
Chr6	418780	420780	LOC_Os06g01720	+	retrotransposon protein, putative, Ty3-gypsy subclass, expressed
Chr6	674126	676126	LOC_Os06g02200	+	transposon protein, putative, CACTA, En/Spm sub-class
Chr6	690754	692754	LOC_Os06g02220	+	expressed protein
Chr6	777995	779995	LOC_Os06g02340	+	protein phosphatase 2C, putative, expressed
Chr6	844185	846185	LOC_Os06g02440	-	O-sialoglycoprotein endopeptidase, putative, expressed
Chr6	847133	849133	LOC_Os06g02450	-	CGMC_GSK.3 - CGMC includes CDA, MAPK, GSK3, and CLKC kinases, expressed
Chr6	936449	938449	LOC_Os06g02630	-	protein kinase domain containing protein, expressed
Chr6	1054870	1056870	LOC_Os06g02880	+	polygalacturonase, putative, expressed
Chr6	1097387	1099387	LOC_Os06g03010	+	retrotransposon protein, putative, unclassified, expressed
Chr6	1110539	1112539	LOC_Os06g03030	+	retrotransposon protein, putative, unclassified, expressed
Chr6	1135134	1137134	LOC_Os06g03080	+	transposon protein, putative, unclassified, expressed
Chr6	1279434	1281434	LOC_Os06g03350	+	beta-D-xylosidase, putative, expressed
Chr6	1319687	1321687	LOC_Os06g03460	+	expressed protein
Chr6	1360999	1362999	LOC_Os06g03530	+	integral membrane protein DUF6 containing protein, expressed
Chr6	1620183	1622183	LOC_Os06g03980	-	expressed protein
Chr6	1763622	1765622	LOC_Os06g04200	+	ATPase, putative, expressed
Chr6	1895433	1897433	LOC_Os06g04430	+	expressed protein
Chr6	2021357	2023357	LOC_Os06g04640	+	expressed protein
Chr6	2028467	2030467	LOC_Os06g04660	+	integral membrane protein DUF6 containing protein, expressed
Chr6	2083611	2085611	LOC_Os06g04770	-	retrotransposon protein, putative, unclassified, expressed
Chr6	2105394	2107394	LOC_Os06g04820	-	retrotransposon protein, putative, unclassified, expressed
Chr6	2176926	2178926	LOC_Os06g04940	-	expressed protein
Chr6	2245852	2247852	LOC_Os06g05090	+	MYB family transcription factor, putative, expressed
Chr6	2272692	2274692	LOC_Os06g05130	+	expressed protein
Chr6	2286794	2288794	LOC_Os06g05150	-	expressed protein
Chr6	2402590	2404590	LOC_Os06g05340	-	retrotransposon protein, putative, Ty1-copia subclass, expressed
Chr6	2437377	2439377	LOC_Os06g05390	-	retrotransposon protein, putative, unclassified, expressed
Chr6	2801003	2803003	LOC_Os06g06080	+	pentatricopeptide, putative, expressed
Chr6	2861411	2863411	LOC_Os06g06190	+	glycerol-3-phosphate acyltransferase, putative, expressed
Chr6	2872350	2874350	LOC_Os06g06210	+	expressed protein
Chr6	2924823	2926823	LOC_Os06g06300	+	expressed protein
Chr6	2938004	2940004	LOC_Os06g06320	+	transposon protein, putative, unclassified, expressed
Chr6	2956991	2958991	LOC_Os06g06360	+	3-5 exonuclease domain-containing protein, putative, expressed
Chr6	3033391	3035391	LOC_Os06g06450	+	pectinesterase, putative, expressed
Chr6	3049104	3051104	LOC_Os06g06490	+	ATP-citrate synthase subunit 1, putative, expressed
Chr6	3261364	3263364	LOC_Os06g06870	-	retrotransposon protein, putative, unclassified, expressed
Chr6	3548596	3550596	LOC_Os06g07380	-	nodal modulator 1 precursor, putative, expressed
Chr6	3565652	3567652	LOC_Os06g07410	-	kelch motif family protein, putative, expressed
Chr6	3578484	3580484	LOC_Os06g07450	+	pentatricopeptide, putative, expressed
Chr6	3654474	3656474	LOC_Os06g07580	+	expressed protein
Chr6	3661323	3663323	LOC_Os06g07590	-	pentatricopeptide, putative, expressed
Chr6	3697876	3699876	LOC_Os06g07640	-	pentatricopeptide, putative, expressed
Chr6	3711818	3713818	LOC_Os06g07660	-	hypothetical protein
Chr6	3719623	3721623	LOC_Os06g07690	+	expressed protein
Chr6	3808431	3810431	LOC_Os06g07840	+	transposon protein, putative, CACTA, En/Spm sub-class, expressed
Chr6	3878203	3880203	LOC_Os06g07896	-	transposon protein, putative, CACTA, En/Spm sub-class, expressed
Chr6	3927945	3929945	LOC_Os06g08090	-	plant protein of unknown function domain containing protein, expressed
Chr6	4038908	4040908	LOC_Os06g08340	+	retrotransposon protein, putative, unclassified, expressed
Chr6	4274289	4276289	LOC_Os06g08600	+	expressed protein
Chr6	4353384	4355384	LOC_Os06g08720	-	retrotransposon protein, putative, Ty3-gypsy subclass
Chr6	4447584	4449584	LOC_Os06g08870	+	retrotransposon protein, putative, Ty3-gypsy subclass, expressed
Chr6	4476668	4478668	LOC_Os06g08890	-	retrotransposon protein, putative, unclassified, expressed
Chr6	4648896	4650896	LOC_Os06g09260	+	expressed protein
Chr6	4749958	4751958	LOC_Os06g09400	-	retrotransposon protein, putative, unclassified
Chr6	4996064	4998064	LOC_Os06g09810	+	Homeobox domain containing protein, expressed
Chr6	5004824	5006824	LOC_Os06g09820	-	transposon protein, putative, CACTA, En/Spm sub-class, expressed
Chr6	5041239	5043239	LOC_Os06g09890	-	transposon protein, putative, CACTA, En/Spm sub-class, expressed
Chr6	5088954	5090954	LOC_Os06g09980	+	expressed protein
Chr6	5097380	5099380	LOC_Os06g09990	-	calvin cycle protein CP12, putative, expressed
Chr6	5138892	5140892	LOC_Os06g10090	-	glycosyl hydrolase, putative, expressed
Chr6	5495369	5497369	LOC_Os06g10590	+	expressed protein
Chr6	5827467	5829467	LOC_Os06g11110	-	mitochondrial import inner membrane translocase subunit Tim17, putative, expressed
Chr6	6030410	6032410	LOC_Os06g11430	+	expressed protein
Chr6	6114560	6116560	LOC_Os06g11540	+	hypothetical protein
Chr6	6176329	6178329	LOC_Os06g11640	-	zinc finger, C3HC4 type, putative, expressed
Chr6	6179163	6181163	LOC_Os06g11650	-	universal stress protein domain containing protein, putative, expressed
Chr6	6203607	6205607	LOC_Os06g11720	+	hypothetical protein
Chr6	6231100	6233100	LOC_Os06g11760	+	60S ribosomal protein L29-2, putative, expressed
Chr6	6356046	6358046	LOC_Os06g11940	+	amino acid permease family protein, putative, expressed
Chr6	6397221	6399221	LOC_Os06g11980	-	expressed protein
Chr6	6459567	6461567	LOC_Os06g12050	-	hydrolase, acting on carbon-nitrogen, putative, expressed
Chr6	7082435	7084435	LOC_Os06g12940	-	expressed protein
Chr6	7133515	7135515	LOC_Os06g13020	-	transposon protein, putative, unclassified, expressed
Chr6	7219749	7221749	LOC_Os06g13170	+	expressed protein
Chr6	7361152	7363152	LOC_Os06g13370	+	retrotransposon protein, putative, unclassified
Chr6	7371782	7373782	LOC_Os06g13390	-	retrotransposon protein, putative, unclassified
Chr6	7433791	7435791	LOC_Os06g13490	-	expressed protein
Chr6	7572978	7574978	LOC_Os06g13660	+	expressed protein
Chr6	7597214	7599214	LOC_Os06g13700	-	transposon protein, putative, CACTA, En/Spm sub-class, expressed
Chr6	7763949	7765949	LOC_Os06g13940	-	MYB family transcription factor, putative, expressed
Chr6	7781652	7783652	LOC_Os06g13980	+	hypothetical protein
Chr6	7901969	7903969	LOC_Os06g14160	-	expressed protein
Chr6	7913591	7915591	LOC_Os06g14180	+	expressed protein
Chr6	7951098	7953098	LOC_Os06g14250	-	expressed protein
Chr6	7970113	7972113	LOC_Os06g14290	+	hypothetical protein
Chr6	7992744	7994744	LOC_Os06g14340	-	expressed protein
Chr6	8035243	8037243	LOC_Os06g14390	-	retrotransposon protein, putative, unclassified, expressed
Chr6	8174676	8176676	LOC_Os06g14530	+	retrotransposon protein, putative, unclassified, expressed
Chr6	8390342	8392342	LOC_Os06g14790	-	expressed protein
Chr6	8499518	8501518	LOC_Os06g14990	+	retrotransposon protein, putative, unclassified, expressed
Chr6	8602526	8604526	LOC_Os06g15180	-	transposon protein, putative, CACTA, En/Spm sub-class
Chr6	8646805	8648805	LOC_Os06g15250	-	transposon protein, putative, CACTA, En/Spm sub-class, expressed
Chr6	8737431	8739431	LOC_Os06g15370	+	expressed protein
Chr6	8768439	8770439	LOC_Os06g15440	+	expressed protein
Chr6	8837941	8839941	LOC_Os06g15600	-	expressed protein
Chr6	8855881	8857881	LOC_Os06g15640	+	transposon protein, putative, CACTA, En/Spm sub-class, expressed
Chr6	8863336	8865336	LOC_Os06g15650	+	latency associated nuclear antigen, putative, expressed
Chr6	8981633	8983633	LOC_Os06g15820	-	transposon protein, putative, CACTA, En/Spm sub-class, expressed
Chr6	8997300	8999300	LOC_Os06g15850	+	OsHKT1;5 - Na+ transporter, expressed
Chr6	9673621	9675621	LOC_Os06g16750	-	expressed protein
Chr6	9712061	9714061	LOC_Os06g16780	+	transposon protein, putative, CACTA, En/Spm sub-class, expressed
Chr6	9939735	9941735	LOC_Os06g17150	+	transposon protein, putative, CACTA, En/Spm sub-class, expressed
Chr6	9993305	9995305	LOC_Os06g17250	-	expressed protein
Chr6	10053982	10055982	LOC_Os06g17350	+	methyltransferase, putative, expressed
Chr6	10395097	10397097	LOC_Os06g17910	+	expressed protein
Chr6	10443052	10445052	LOC_Os06g17970	+	hypothetical protein
Chr6	10563254	10565254	LOC_Os06g18160	+	expressed protein
Chr6	11004255	11006255	LOC_Os06g19340	-	CC-NBS-LRR, putative, expressed
Chr6	11062012	11064012	LOC_Os06g19410	-	expressed protein
Chr6	11105189	11107189	LOC_Os06g19500	-	retrotransposon protein, putative, unclassified, expressed
Chr6	11296168	11298168	LOC_Os06g19780	+	expressed protein
Chr6	11322202	11324202	LOC_Os06g19820	-	transposon protein, putative, unclassified, expressed
Chr6	11507923	11509923	LOC_Os06g20070	+	expressed protein
Chr6	11513408	11515408	LOC_Os06g20090	+	anther-specific protein SF18 precursor, putative, expressed
Chr6	11561589	11563589	LOC_Os06g20160	+	expressed protein
Chr6	11655554	11657554	LOC_Os06g20300	+	expressed protein
Chr6	11687915	11689915	LOC_Os06g20340	-	expressed protein
Chr6	11745556	11747556	LOC_Os06g20450	+	heavy metal-associated domain containing protein, expressed
Chr6	11773851	11775851	LOC_Os06g20490	+	lipase class 3 family protein, putative, expressed
Chr6	11890147	11892147	LOC_Os06g20630	-	expressed protein
Chr6	11969969	11971969	LOC_Os06g20760	-	phospholipase D. Active site motif family protein, expressed
Chr6	12174616	12176616	LOC_Os06g21080	+	expressed protein
Chr6	12316391	12318391	LOC_Os06g21330	+	OsWAK3 - OsWAK receptor-like cytoplasmic kinase OsWAK-RLCK, expressed
Chr6	12401412	12403412	LOC_Os06g21470	+	expressed protein
Chr6	12546538	12548538	LOC_Os06g21700	-	expressed protein
Chr6	12602816	12604816	LOC_Os06g21820	+	OsWAK4 - OsWAK receptor-like cytoplasmic kinase OsWAK-RLCK, expressed
Chr6	12764136	12766136	LOC_Os06g22030	-	zinc finger, C3HC4 type domain containing protein, expressed
Chr6	12852859	12854859	LOC_Os06g22140	-	expressed protein
Chr6	13075387	13077387	LOC_Os06g22500	-	RING-H2 finger protein, putative, expressed
Chr6	13462025	13464025	LOC_Os06g23090	+	PHS1, putative, expressed
Chr6	13591992	13593992	LOC_Os06g23274	-	sulfotransferase domain containing protein, expressed
Chr6	13683422	13685422	LOC_Os06g23440	+	hypothetical protein
Chr6	13811235	13813235	LOC_Os06g23670	+	invertase/pectin methylesterase inhibitor family protein, putative, expressed
Chr6	13921591	13923591	LOC_Os06g23820	+	pectinesterase, putative, expressed
Chr6	13932296	13934296	LOC_Os06g23840	-	retrotransposon protein, putative, unclassified, expressed
Chr6	13944793	13946793	LOC_Os06g23870	+	retrotransposon protein, putative, unclassified, expressed
Chr6	14101012	14103012	LOC_Os06g24090	-	expressed protein
Chr6	14153224	14155224	LOC_Os06g24180	-	expressed protein
Chr6	14324221	14326221	LOC_Os06g24450	+	pectinesterase, putative, expressed
Chr6	14348330	14350330	LOC_Os06g24490	-	pentatricopeptide, putative, expressed
Chr6	14497813	14499813	LOC_Os06g24690	-	hypothetical protein
Chr6	14565853	14567853	LOC_Os06g24820	+	endoglucanase, putative, expressed
Chr6	14608145	14610145	LOC_Os06g24920	-	retrotransposon protein, putative, unclassified
Chr6	14651217	14653217	LOC_Os06g25030	+	retrotransposon protein, putative, unclassified, expressed
Chr6	14664019	14666019	LOC_Os06g25060	-	expressed protein
Chr6	14702830	14704830	LOC_Os06g25130	+	expressed protein
Chr6	14853101	14855101	LOC_Os06g25350	-	AP2 domain containing protein, expressed
Chr6	14965966	14967966	LOC_Os06g25580	-	expressed protein
Chr6	14985790	14987790	LOC_Os06g25640	+	retrotransposon protein, putative, unclassified, expressed
Chr6	15008361	15010361	LOC_Os06g25680	-	expressed protein
Chr6	15064318	15066318	LOC_Os06g25790	+	2-oxo acid dehydrogenases acyltransferase domain containing protein, expressed
Chr6	15175967	15177967	LOC_Os06g25930	+	expressed protein
Chr6	15200276	15202276	LOC_Os06g25960	-	translation machinery-associated protein 20, putative, expressed
Chr6	15226119	15228119	LOC_Os06g26000	-	transposon protein, putative, unclassified, expressed
Chr6	15281653	15283653	LOC_Os06g26120	-	hypothetical protein
Chr6	15302560	15304560	LOC_Os06g26150	-	retrotransposon protein, putative, unclassified, expressed
Chr6	15411134	15413134	LOC_Os06g26330	+	retrotransposon protein, putative, unclassified
Chr6	15512284	15514284	LOC_Os06g27410	+	MLA6 protein, putative, expressed
Chr6	15585277	15587277	LOC_Os06g27530	+	late embryogenesis abundant protein, putative, expressed
Chr6	15702876	15704876	LOC_Os06g27730	+	hypothetical protein
Chr6	15776358	15778358	LOC_Os06g27840	-	retrotransposon protein, putative, unclassified, expressed
Chr6	15838814	15840814	LOC_Os06g27910	+	retrotransposon protein, putative, unclassified
Chr6	15965425	15967425	LOC_Os06g28110	-	esterase/lipase/thioesterase family protein, putative, expressed
Chr6	16056775	16058775	LOC_Os06g28250	-	expressed protein
Chr6	16137292	16139292	LOC_Os06g28380	+	NAD dependent epimerase/dehydratase family domain containing protein, expressed
Chr6	16211076	16213076	LOC_Os06g28510	-	expressed protein
[truncated: 1,811 more rows]
