# Supplementary material for: The transcription factor OsSUF4 interacts with SDG725 in promoting H3K36me3 establishment
Source: Nat Commun. 2019 Jul 5;10:2999. doi: 10.1038/s41467-019-10850-5 (PMC6611904; doi:10.1038/s41467-019-10850-5)
Supplement: Supplementary file 6 — Supplementary Data 3 [file 41467_2019_10850_MOESM6_ESM.xlsx]

## Sheet: DOWN
Genes down-regulated to 1.5-fold in the suf4Ri-1 mutant compared with WT
Geneid	FPKM in WT	FPKM in suf4Ri	log2.fold_change.	P.adj	Gene description
LOC_Os01g01010	8.61269	5.8569	-0.556328	0.0287797	TBC domain containing protein, expressed
LOC_Os01g01360	14.0376	9.13228	-0.620246	0.0402815	peptide transporter PTR2, putative, expressed
LOC_Os01g01660	128.595	59.7307	-1.10629	0.00136473	isoflavone reductase, putative, expressed
LOC_Os01g01830	4.98155	3.04956	-0.707993	0.0175324	OsPOP1 - Putative Prolyl Oligopeptidase homologue, expressed
LOC_Os01g02060	4.97077	1.99591	-1.31643	0.0433096	TOO MANY MOUTHS precursor, putative, expressed
LOC_Os01g02770	2.02689	0.455823	-2.15272	0.0238919	resistance-related receptor-like kinase, putative, expressed
LOC_Os01g02940	32.4102	21.7388	-0.576177	0.0216233	glycosyltransferase protein, putative, expressed
LOC_Os01g03110	3.07547	1.31689	-1.22367	0.0175324	expressed protein
LOC_Os01g03490	5.96874	3.21862	-0.890984	0.00492933	heavy-metal-associated domain-containing protein, putative, expressed
LOC_Os01g04540	1.68945	0.606833	-1.47718	0.0224983	serine/threonine-protein kinase At1g18390 precursor, putative, expressed
LOC_Os01g04550	2.76257	1.31283	-1.07333	0.0209508	expressed protein
LOC_Os01g04650	8.40934	5.78813	-0.538896	0.0496988	PB1 domain containing protein, expressed
LOC_Os01g04710	145.82	102.396	-0.510031	0.0376916	aspartic proteinase, putative, expressed
LOC_Os01g04720	5.02007	2.73173	-0.877892	0.0122623	leucine-rich repeat protein-related, putative, expressed
LOC_Os01g04930	15.8683	10.3613	-0.614946	0.0157367	MYB family transcription factor, putative, expressed
LOC_Os01g05220	3.97485	0	#NAME?	0.00569035	expressed protein
LOC_Os01g05470	19.991	9.18475	-1.12204	0.00136473	transcription factor X1, putative, expressed
LOC_Os01g05510	7.28665	4.41624	-0.722436	0.0262419	expressed protein
LOC_Os01g05530	4.02289	2.32714	-0.789674	0.0127567	expressed protein
LOC_Os01g05630	44.0407	28.3465	-0.635669	0.018371	Core histone H2A/H2B/H3/H4 domain containing protein, putative, expressed
LOC_Os01g05790	9.14394	6.11289	-0.580961	0.0427491	SLT1 protein, putative, expressed
LOC_Os01g05840	41.1986	28.8033	-0.51636	0.0294566	oxidoreductase, short chain dehydrogenase/reductase family domain containing family, expressed
LOC_Os01g05970	225.522	161.953	-0.477698	0.0457033	OsFBO1 - F-box and other domain containing protein, expressed
LOC_Os01g06010	42.5632	25.6022	-0.73334	0.00824619	Core histone H2A/H2B/H3/H4 domain containing protein, putative, expressed
LOC_Os01g06050	3.17956	0.882475	-1.8492	0.0397681	expressed protein
LOC_Os01g07250	5.85555	2.92327	-1.00222	0.00136473	saposin-like type B, region 1 family protein, putative, expressed
LOC_Os01g07490	5.33293	3.47444	-0.618147	0.00824619	RST1, putative, expressed
LOC_Os01g07630	22.837	14.635	-0.641952	0.00330221	BRASSINOSTEROID INSENSITIVE 1-associated receptor kinase 1 precursor, putative, expressed
LOC_Os01g07880	172.323	98.3455	-0.809186	0.0094624	transcription factor HY5, putative, expressed
LOC_Os01g08020	23.1952	16.184	-0.51926	0.0299697	boron transporter protein, putative, expressed
LOC_Os01g08090	10.0813	4.72776	-1.09246	0.00136473	flavonol-3-O-glycoside-7-O-glucosyltransferase 1, putative, expressed
LOC_Os01g08260	8.96329	5.34866	-0.744853	0.0231679	pleiotropic drug resistance protein 4, putative, expressed
LOC_Os01g08270	18.4331	11.7928	-0.644389	0.0117589	aminotransferase, classes I and II, domain containing protein, expressed
LOC_Os01g08430	11.7157	8.36657	-0.485729	0.0438094	expressed protein
LOC_Os01g08470	11.7437	6.48879	-0.855868	0.0157367	retrotransposon protein, putative, unclassified, expressed
LOC_Os01g08560	57.1547	28.7353	-0.992047	0.00136473	DnaK family protein, putative, expressed
LOC_Os01g08860	25.2836	6.60598	-1.93636	0.00136473	hsp20/alpha crystallin family protein, putative, expressed
LOC_Os01g09200	15.0039	10.1642	-0.56185	0.0231679	AGC_AGC_other_NDRh_TRCd.1 - ACG kinases include homologs to PKA, PKG and PKC, expressed
LOC_Os01g09510	20.8115	10.7258	-0.956287	0.00136473	60S acidic ribosomal protein, putative, expressed
LOC_Os01g09570	154.87	98.7134	-0.64974	0.00330221	6-phosphofructokinase, putative, expressed
LOC_Os01g09850	9.06911	4.04199	-1.16589	0.00241152	ZOS1-04 - C2H2 zinc finger protein, expressed
LOC_Os01g09860	4.72398	2.65634	-0.830565	0.00330221	retrotransposon protein, putative, unclassified, expressed
LOC_Os01g10050	5.28955	3.19485	-0.727395	0.0321246	DEAD-box ATP-dependent RNA helicase, putative, expressed
LOC_Os01g10430	5.64102	3.05728	-0.883707	0.00136473	protein kinase family protein, putative, expressed
LOC_Os01g10450	19.8144	11.1191	-0.833503	0.00136473	protein kinase domain containing protein, expressed
LOC_Os01g10490	23.273	2.52881	-3.20213	0.00330221	keratin, type I cytoskeletal 9, putative, expressed
LOC_Os01g11040	10.5256	7.08786	-0.570485	0.0179507	SCAR-like protein 2, putative, expressed
LOC_Os01g11250	1.74945	0.666362	-1.39253	0.0166552	potassium channel KAT1, putative, expressed
LOC_Os01g11370	3.78195	2.08609	-0.858326	0.0122623	ATP-dependent RNA helicase, putative, expressed
LOC_Os01g11900	13.9325	9.49829	-0.552713	0.0111503	hhH-GPD superfamily base excision DNA repair protein, expressed
LOC_Os01g12000	33.385	14.1894	-1.23438	0.00136473	expressed protein
LOC_Os01g12080	69.8526	46.8277	-0.576952	0.00824619	plant-specific domain TIGR01589 family protein, putative, expressed
LOC_Os01g12650	10.5711	6.41758	-0.720029	0.0354642	reticulon domain containing protein, putative, expressed
LOC_Os01g13150	5.14247	3.24214	-0.665513	0.0170711	metallo-beta-lactamase family protein, putative, expressed
LOC_Os01g13200	24.9484	17.7816	-0.488563	0.0466478	abscisic acid insensitive 8, putative, expressed
LOC_Os01g13210	159.707	111.719	-0.515553	0.0137923	salt stress root protein RS1, putative, expressed
LOC_Os01g14370	5.60641	3.96262	-0.500623	0.04942	histone acetyltransferase HAC5, putative, expressed
LOC_Os01g14410	463.446	188.415	-1.29849	0.00136473	early light-induced protein, chloroplast precursor, putative, expressed
LOC_Os01g14580	7.60347	4.48199	-0.762519	0.0132911	dehydrogenase, putative, expressed
LOC_Os01g14840	10.6527	6.59312	-0.692186	0.00762844	ZOS1-06 - C2H2 zinc finger protein, expressed
LOC_Os01g14850	66.0855	12.9821	-2.34781	0.00136473	MFS18 protein precursor, putative, expressed
LOC_Os01g15010	139.701	101.859	-0.455769	0.0454221	miro, putative, expressed
LOC_Os01g15020	33.641	24.6767	-0.447073	0.0409575	lissencephaly type-1-like homology motif, putative, expressed
LOC_Os01g15540	1.24752	0.411646	-1.59959	0.018371	kinesin motor domain containing protein, putative, expressed
LOC_Os01g15970	8.75068	4.68949	-0.899965	0.0216233	expressed protein
LOC_Os01g16030	22.1706	14.193	-0.643464	0.0287797	ADP-ribosylation factor, putative, expressed
LOC_Os01g16124	7.90504	5.10533	-0.630767	0.0137923	retrotransposon protein, putative, unclassified, expressed
LOC_Os01g17180	11.014	7.25359	-0.602567	0.0321246	proteasome subunit, putative, expressed
LOC_Os01g17190	61.1708	40.8425	-0.582771	0.0127567	OsCam3 - Calmodulin, expressed
LOC_Os01g18050	24.2105	13.6092	-0.831046	0.00136473	tubulin/FtsZ domain containing protein, putative, expressed
LOC_Os01g18240	11.6286	5.78904	-1.00628	0.00136473	MYB family transcription factor, putative, expressed
LOC_Os01g19410	64.6485	43.3187	-0.577626	0.00888261	expressed protein
LOC_Os01g20780	14.1647	4.31853	-1.71368	0.00492933	anther-specific protein SF18 precursor, putative, expressed
LOC_Os01g20860	4.48508	2.68889	-0.738123	0.0142298	phospholipase D. Active site motif family protein, expressed
LOC_Os01g21410	38.0502	22.6043	-0.751305	0.00705748	expressed protein
LOC_Os01g21420	8.13657	4.87222	-0.739841	0.0285015	pre-mRNA-splicing factor SF2, putative, expressed
LOC_Os01g21610	2.91071	1.21728	-1.25771	0.0238919	uncharacterized aarF domain-containing protein kinase 4, putative, expressed
LOC_Os01g22390	1.19619	0.492857	-1.27921	0.00241152	WD domain containing protein, putative, expressed
LOC_Os01g22630	2.76627	1.28076	-1.11094	0.00136473	ECT protein, putative, expressed
LOC_Os01g22990	223.086	155.836	-0.517571	0.0192802	acidic leucine-rich nuclear phosphoprotein 32-related protein 1, putative, expressed
LOC_Os01g23710	22.6729	8.84835	-1.35749	0.00136473	no apical meristem protein, putative, expressed
LOC_Os01g25530	5.25048	3.4692	-0.597849	0.0216233	pentatricopeptide repeat protein PPR986-12, putative, expressed
LOC_Os01g25720	1.78481	0.930697	-0.939383	0.0340545	disease resistance protein RGA4, putative, expressed
LOC_Os01g26160	2.7636	1.72461	-0.680275	0.0345913	exportin 1, putative, expressed
LOC_Os01g26280	2.80912	0.856567	-1.71348	0.00416278	OsWAK8 - OsWAK receptor-like protein kinase, expressed
LOC_Os01g27040	2.77809	1.44786	-0.940168	0.00241152	chromatin-remodeling complex ATPase chain, putative, expressed
LOC_Os01g27230	5.62188	3.04427	-0.884954	0.0162392	12-oxophytodienoate reductase, putative, expressed
LOC_Os01g29230	3.89907	2.43084	-0.681675	0.00824619	expressed protein
LOC_Os01g31870	17.5873	9.88389	-0.831385	0.00136473	natural resistance-associated macrophage protein, putative, expressed
LOC_Os01g32680	2.33358	0	#NAME?	0.0327891	transposon protein, putative, unclassified, expressed
LOC_Os01g33204	5.6497	3.29346	-0.778573	0.00640164	retrotransposon protein, putative, unclassified, expressed
LOC_Os01g33540	5.01816	2.68127	-0.904245	0.00640164	transposon protein, putative, unclassified, expressed
LOC_Os01g34200	22.8625	15.4299	-0.567253	0.0224983	AATF, putative, expressed
LOC_Os01g34350	1.06794	0.401407	-1.41169	0.0442658	RNA-dependent RNA polymerase, putative, expressed
LOC_Os01g34560	17.6708	9.84202	-0.844339	0.0132911	3-ketoacyl-CoA synthase, putative, expressed
LOC_Os01g35050	14.5887	7.90179	-0.884596	0.00136473	early-responsive to dehydration protein-related, putative, expressed
LOC_Os01g35160	2.04482	0.880691	-1.21527	0.00330221	TKL_IRAK_DUF26-lh.4 - DUF26 kinases have homology to DUF26 containing loci, expressed
LOC_Os01g36220	16.9421	7.59238	-1.15799	0.00136473	bZIP transcription factor domain containing protein, expressed
LOC_Os01g37090	3.00331	0	#NAME?	0.0250046	expressed protein
LOC_Os01g37470	7.50205	2.46642	-1.60487	0.00136473	asp/Glu racemase, putative, expressed
LOC_Os01g37760	11.8669	8.13236	-0.545195	0.0435875	glutamate dehydrogenase protein, putative, expressed
LOC_Os01g38229	48.7999	24.9222	-0.969445	0.00136473	peptidyl-prolyl isomerase, putative, expressed
LOC_Os01g38359	26.129	10.1329	-1.36661	0.00136473	peptidyl-prolyl cis-trans isomerase, FKBP-type, putative, expressed
LOC_Os01g40200	5.59727	3.49606	-0.678995	0.0421287	XIK, putative, expressed
LOC_Os01g40330	32.4989	20.984	-0.631106	0.00241152	DUF630/DUF632 domains containing protein, putative, expressed
LOC_Os01g40700	4.57654	2.21232	-1.04869	0.0246613	expressed protein
LOC_Os01g41010	10.4395	6.67764	-0.644642	0.0462432	DUF581 domain containing protein, expressed
LOC_Os01g41650	1.81126	0.797856	-1.18279	0.0262419	pentatricopeptide, putative, expressed
LOC_Os01g42260	23.4038	16.341	-0.518249	0.028088	transcriptional corepressor LEUNIG, putative, expressed
LOC_Os01g42960	4.34942	1.90873	-1.18821	0.00330221	TTL1, putative, expressed
LOC_Os01g43330	22.0502	14.0299	-0.652286	0.00241152	extra-large G-protein-related, putative, expressed
LOC_Os01g43380	3.4735	2.0639	-0.751018	0.0297226	glycosyltransferase family protein 1, putative, expressed
LOC_Os01g43540	81.1889	53.192	-0.610072	0.00330221	suppressor of G2 allele of SKP1, putative, expressed
LOC_Os01g43680	7.33185	4.8571	-0.594082	0.0464278	CPuORF29 - conserved peptide uORF-containing transcript, expressed
LOC_Os01g44040	7.8414	4.71414	-0.734116	0.00492933	CAS1 domain-containing protein 1 precursor, putative, expressed
LOC_Os01g44110	9.9428	5.29581	-0.9088	0.00136473	serine/threonine-protein kinase, putative, expressed
LOC_Os01g44230	19.4563	13.7782	-0.497847	0.0457033	transcription factor X1, putative, expressed
LOC_Os01g44310	4.17122	2.52374	-0.72491	0.00640164	dnaJ domain containing protein, expressed
LOC_Os01g45460	7.0119	4.06361	-0.787044	0.0433096	serine esterase, putative, expressed
LOC_Os01g45880	9.20713	6.24235	-0.560663	0.0409575	retrotransposon protein, putative, unclassified, expressed
LOC_Os01g45970	3.79836	1.69968	-1.16012	0.0188058	expressed protein
LOC_Os01g46250	1.17122	0	#NAME?	0.0327891	lipase, putative, expressed
LOC_Os01g46380	24.7839	17.7434	-0.482123	0.0478176	ketol-acid reductoisomerase, chloroplast precursor, putative, expressed
LOC_Os01g46610	56.6562	39.5548	-0.51838	0.0234667	dehydrogenase, putative, expressed
LOC_Os01g46750	24.1813	15.7096	-0.622247	0.00762844	AMP-binding enzyme, putative, expressed
LOC_Os01g46810	12.3671	6.41086	-0.947914	0.00136473	viral A-type inclusion protein repeat containing protein, expressed
LOC_Os01g47080	13.4055	8.53068	-0.652091	0.0105848	pyruvate kinase, putative, expressed
LOC_Os01g47370	6.14377	0	#NAME?	0.00569035	MYB family transcription factor, putative, expressed
LOC_Os01g47530	19.1392	12.3973	-0.626501	0.00492933	CGMC_MAPKCMGC_2.6 - CGMC includes CDA, MAPK, GSK3, and CLKC kinases, expressed
LOC_Os01g47800	1.51379	0.703069	-1.10643	0.0142298	AAA-type ATPase family protein, putative, expressed
LOC_Os01g47840	1.24031	0.456546	-1.44187	0.0258145	S-locus-like receptor protein kinase, putative, expressed
LOC_Os01g48310	9.62441	5.68426	-0.759727	0.0147128	expressed protein
LOC_Os01g48380	19.9293	13.0692	-0.608724	0.00136473	PPR repeat domain containing protein, putative, expressed
LOC_Os01g48770	11.9326	7.0075	-0.767938	0.0250046	60S ribosomal protein L37a, putative, expressed
LOC_Os01g48960	21.5447	14.2527	-0.596096	0.00330221	glutamate synthase, chloroplast precursor, putative, expressed
LOC_Os01g48980	3.34799	1.97066	-0.764617	0.0360389	GPI transamidase component family protein, putative, expressed
LOC_Os01g49670	14.1123	9.25504	-0.608641	0.0234667	cytidylyltransferase domain containing protein, expressed
LOC_Os01g49680	12.9698	8.3579	-0.633941	0.0105848	DNA repair helicase XPB2, putative, expressed
LOC_Os01g50060	3.407	1.5025	-1.18114	0.037939	1-aminocyclopropane-1-carboxylate deaminase, putative, expressed
LOC_Os01g50460	125.051	85.5617	-0.547478	0.0137923	nodulin MtN3 family protein, putative, expressed
LOC_Os01g50849	11.151	6.21046	-0.844398	0.00569035	expressed protein
LOC_Os01g51040	5.80198	3.15629	-0.878315	0.00241152	transmembrane protein 16K, putative, expressed
LOC_Os01g51250	2.39524	1.04401	-1.19804	0.0327891	mitochondrial carrier protein, putative, expressed
LOC_Os01g51290	80.787	56.1829	-0.523993	0.0137923	protein kinase family protein, putative, expressed
LOC_Os01g51630	4.77773	2.80284	-0.769438	0.0228363	XIE, putative, expressed
LOC_Os01g51632	3.68082	2.01253	-0.871017	0.027301	myosin XI, putative, expressed
LOC_Os01g51634	3.14722	1.49437	-1.07455	0.0162392	myosin-2 heavy chain, non muscle, putative, expressed
LOC_Os01g51640	6.58149	4.0227	-0.710252	0.00705748	expressed protein
LOC_Os01g51840	10.3708	6.00882	-0.787373	0.00330221	IQ calmodulin-binding motif family protein, putative, expressed
LOC_Os01g51860	6.20177	3.48766	-0.830419	0.0142298	violaxanthin de-epoxidase, putative, expressed
LOC_Os01g52780	2.74251	1.52673	-0.845052	0.0409575	HVA22, putative, expressed
LOC_Os01g53294	10.5087	6.34022	-0.728977	0.00241152	respiratory burst oxidase protein B, putative, expressed
LOC_Os01g53390	14.705	8.63047	-0.768801	0.0122623	glucosyltransferase, putative, expressed
LOC_Os01g53520	229.792	142.115	-0.693275	0.00136473	reticulon domain containing protein, putative, expressed
LOC_Os01g53610	4.95618	2.7711	-0.83877	0.00416278	selenium-binding protein, related, putative, expressed
LOC_Os01g54080	4.29441	2.36769	-0.85898	0.00330221	kinesin motor protein-related, putative, expressed
LOC_Os01g54730	6.56381	4.65106	-0.496975	0.0488781	expressed protein
LOC_Os01g54910	5.33274	3.344	-0.673302	0.0360389	GTP-binding protein typA/bipA, putative, expressed
LOC_Os01g54990	8.6169	5.03233	-0.775941	0.00762844	auxin response factor, putative, expressed
LOC_Os01g55000	82.7157	50.0196	-0.725667	0.00330221	expressed protein
LOC_Os01g55040	1.76505	1.04614	-0.754628	0.0228363	1,3-beta-glucan synthase component, putative, expressed
LOC_Os01g55090	4.94842	2.55362	-0.954426	0.00569035	transposon protein, putative, Mutator sub-class, expressed
LOC_Os01g55190	11.8445	6.28106	-0.91514	0.00888261	expressed protein
LOC_Os01g55270	19.6965	6.78983	-1.53649	0.00136473	SGS domain containing protein, expressed
LOC_Os01g55290	7.7357	4.79569	-0.689792	0.0309889	PPR repeat domain containing protein, putative, expressed
LOC_Os01g55650	2.50071	1.29649	-0.947732	0.00762844	phospholipase, patatin family, putative, expressed
LOC_Os01g55799	5.71522	3.47262	-0.718784	0.00492933	exo70 exocyst complex subunit domain containing protein, expressed
LOC_Os01g55950	5.41774	2.49108	-1.12092	0.00705748	acetamidase, putative, expressed
LOC_Os01g56070	13.8906	6.14218	-1.17729	0.00136473	RING finger protein, putative, expressed
LOC_Os01g56330	6.19763	3.82364	-0.696771	0.028088	TKL_IRAK_CrRLK1L-1.5 - The CrRLK1L-1 subfamily has homology to the CrRLK1L homolog, expressed
LOC_Os01g56470	19.1873	11.1933	-0.777515	0.0246613	mal d 1-associated protein, putative, expressed
LOC_Os01g56780	58.0234	41.6488	-0.478362	0.0231679	plus-3 domain containing protein, expressed
LOC_Os01g56980	3.7139	2.44931	-0.60056	0.0476425	histidine acid phosphatase, putative, expressed
LOC_Os01g57073	7.44597	5.14747	-0.532596	0.0424129	insulin-degrading enzyme, putative, expressed
LOC_Os01g58380	31.2087	21.7167	-0.523145	0.0487091	3-hydroxybutyryl-CoA dehydrogenase, putative, expressed
LOC_Os01g58444	2.74381	1.38688	-0.984338	0.0170711	expressed protein
LOC_Os01g58459	14.6362	9.66737	-0.598342	0.00888261	expressed protein
LOC_Os01g58640	24.3673	16.0407	-0.603211	0.018371	nucleotide pyrophosphatase/phosphodiesterase, putative, expressed
LOC_Os01g59490	3.97756	2.08309	-0.933159	0.0312969	FAD dependent oxidoreductase domain containing protein, expressed
LOC_Os01g59620	2.58647	1.41627	-0.868885	0.0188058	histone-lysine N-methyltransferase, H3 lysine-9 specific SUVH1, putative, expressed
LOC_Os01g59670	1.33084	0.752607	-0.822369	0.0418604	expressed protein
LOC_Os01g59870	9.07512	5.02057	-0.854065	0.0201117	LTPL65 - Protease inhibitor/seed storage/LTP family protein precursor, expressed
LOC_Os01g60040	8.75127	5.60721	-0.642209	0.00416278	HEAT repeat family protein, putative, expressed
LOC_Os01g60330	2.20698	1.0074	-1.13144	0.0496988	inactive receptor kinase At2g26730 precursor, putative, expressed
LOC_Os01g60350	3.36535	1.84943	-0.863678	0.0464278	expressed protein
LOC_Os01g60740	50.2093	14.1335	-1.82884	0.00136473	LTPL16 - Protease inhibitor/seed storage/LTP family protein precursor, expressed
LOC_Os01g60910	2.83487	1.46828	-0.949153	0.0201117	CAMK_KIN1/SNF1/Nim1_like.12 - CAMK includes calcium/calmodulin depedent protein kinases, expressed
LOC_Os01g61010	7.10811	1.96264	-1.85667	0.00136473	nodulin, putative, expressed
LOC_Os01g61200	3.8649	1.01275	-1.93216	0.0179507	GDSL-like lipase/acylhydrolase, putative, expressed
LOC_Os01g61590	6.48799	3.94209	-0.718811	0.0460016	CAMK_CAMK_like.1 - CAMK includes calcium/calmodulin depedent protein kinases, expressed
LOC_Os01g61830	20.3406	12.1735	-0.74062	0.00241152	zinc finger C-x8-C-x5-C-x3-H type family protein, expressed
LOC_Os01g61860	6.34216	3.87547	-0.710604	0.00888261	TBC domain containing protein, expressed
LOC_Os01g61920	32.8221	16.0809	-1.02932	0.00569035	Core histone H2A/H2B/H3/H4 domain containing protein, putative, expressed
LOC_Os01g61930	4.38554	2.78224	-0.656511	0.0170711	SAC3/GANP family protein, putative, expressed
LOC_Os01g62080	5.57396	3.82776	-0.542204	0.0404742	serine/threonine-protein kinase AFC1, putative, expressed
LOC_Os01g62110	1.78865	0	#NAME?	0.0290978	expressed protein
LOC_Os01g62290	109.551	29.5166	-1.89201	0.00136473	DnaK family protein, putative, expressed
LOC_Os01g62300	49.4956	34.6313	-0.515225	0.0266089	SLT1 protein, putative, expressed
LOC_Os01g62370	13.1755	7.23233	-0.865325	0.0345913	ENTH domain containing protein, expressed
LOC_Os01g62780	3.84929	1.54332	-1.31856	0.0209508	expressed protein
LOC_Os01g62800	3.45721	1.88847	-0.872389	0.0491402	methyltransferase, putative, expressed
LOC_Os01g62810	56.087	40.3484	-0.475154	0.0331251	regulator of chromosome condensation, putative, expressed
LOC_Os01g62870	64.3013	40.6204	-0.662642	0.00330221	oxidoreductase, aldo/keto reductase family protein, putative, expressed
LOC_Os01g62945	1.51835	0	#NAME?	0.0404742	expressed protein
LOC_Os01g63050	14.1317	8.32373	-0.763633	0.00241152	expressed protein
LOC_Os01g63250	7.7202	3.80323	-1.02141	0.0111503	josephin, putative, expressed
LOC_Os01g63270	13.3796	8.2364	-0.699951	0.00416278	alpha-glucan phosphorylast isozyme, putative, expressed
LOC_Os01g63290	3.73642	2.14134	-0.803143	0.0212532	transporter, major facilitator family, putative, expressed
LOC_Os01g63990	45.6421	28.0404	-0.702858	0.0142298	hydrolase, alpha/beta fold family protein, putative, expressed
LOC_Os01g64090	6.61015	2.47041	-1.41993	0.0220633	L1P family of ribosomal proteins domain containing protein, expressed
LOC_Os01g64300	1.73168	0	#NAME?	0.00136473	DUF584 domain containing protein, putative, expressed
LOC_Os01g64920	5.75106	3.51414	-0.710657	0.039448	nuclear matrix protein 1, putative, expressed
LOC_Os01g65460	1.60889	0.836872	-0.942991	0.0368015	beta-galactosidase precursor, putative, expressed
LOC_Os01g65550	11.7209	6.78942	-0.787725	0.00241152	RNA recognition motif containing protein, putative, expressed
LOC_Os01g65600	5.32961	2.97247	-0.842367	0.00640164	PHD-finger domain containing protein, putative, expressed
LOC_Os01g66110	10.5692	5.81103	-0.862998	0.00136473	methyltransferase, putative, expressed
LOC_Os01g67330	5.36657	2.3894	-1.16736	0.00241152	nucleotide-sugar transporter family protein, putative, expressed
LOC_Os01g67560	11.032	6.55738	-0.750509	0.0309889	Divergent PAP2 family domain containing protein, expressed
LOC_Os01g68324	15.8491	10.8258	-0.549927	0.0250046	dolichyl-diphosphooligosaccharide--protein glycosyltransferase 63 kDasubunit precursor, putative, expressed
LOC_Os01g68710	18.7321	11.2666	-0.733463	0.018371	peptidyl-prolyl cis-trans isomerase, FKBP-type, putative, expressed
LOC_Os01g68790	5.64882	2.15776	-1.38841	0.0179507	RNA recognition motif containing protein, putative, expressed
LOC_Os01g68930	13.4832	8.00212	-0.752711	0.00762844	expressed protein
LOC_Os01g69279	2.96973	1.42123	-1.06319	0.00492933	expressed protein
LOC_Os01g69904	2.378	1.03482	-1.20036	0.00136473	expressed protein
LOC_Os01g69910	4.87561	3.2346	-0.591997	0.0402815	calmodulin-binding transcription activator, putative, expressed
LOC_Os01g70100	4.59858	1.9027	-1.27314	0.00241152	zinc finger DHHC domain-containing protein, putative, expressed
LOC_Os01g70190	18.2941	12.9243	-0.501289	0.04942	exostosin family domain containing protein, expressed
LOC_Os01g70380	8.78688	5.83682	-0.59017	0.0440475	serine palmitoyltransferase 2, putative, expressed
LOC_Os01g70390	1.27827	0.388898	-1.71673	0.0147128	expressed protein
LOC_Os01g70720	6.31138	3.69035	-0.7742	0.00136473	expressed protein
LOC_Os01g70950	11.5228	7.24116	-0.6702	0.0157367	spermatogenesis-associated protein 20 precursor, putative, expressed
LOC_Os01g71106	8.36453	5.09464	-0.715305	0.00762844	NBS-LRR disease resistance protein, putative, expressed
LOC_Os01g71200	8.16953	5.09471	-0.681253	0.0399999	RNA recognition motif containing protein, putative, expressed
LOC_Os01g71340	148.376	101.345	-0.549982	0.0170711	glycosyl hydrolases family 17, putative, expressed
LOC_Os01g71620	7.51796	4.35147	-0.788838	0.00136473	expressed protein
LOC_Os01g71630	94.7357	64.3654	-0.557622	0.0105848	expressed protein
LOC_Os01g71670	43.4326	28.824	-0.591506	0.0462432	glycosyl hydrolases family 17, putative, expressed
LOC_Os01g72330	21.3877	12.3798	-0.7888	0.00136473	OsRR4 type-A response regulator, expressed
LOC_Os01g72340	7.04975	4.79941	-0.554716	0.039448	beta-galactosidase, putative, expressed
LOC_Os01g72430	8.72046	5.89927	-0.563868	0.0309889	NADPH quinone oxidoreductase, putative, expressed
LOC_Os01g72860	15.1898	10.8437	-0.486239	0.0491402	MAC/Perforin domain containing protein, putative, expressed
LOC_Os01g72990	3.5425	1.85658	-0.932115	0.00330221	expressed protein
LOC_Os01g73460	1.91028	0.502624	-1.92623	0.0449464	ATXR, putative, expressed
LOC_Os01g73514	9.97552	6.81572	-0.549525	0.0142298	5-oxoprolinase, putative, expressed
LOC_Os01g73790	6.96938	3.98336	-0.807044	0.0231679	NAD dependent epimerase/dehydratase family protein, putative, expressed
LOC_Os01g74320	111.82	74.7089	-0.581822	0.0147128	ubiquitin ligase, putative, expressed
LOC_Os01g74340	5.96436	1.80434	-1.7249	0.0451942	RNA recognition motif containing protein, putative, expressed
LOC_Os01g74350	20.4346	12.6854	-0.687842	0.00330221	soluble inorganic pyrophosphatase, putative, expressed
LOC_Os01g74580	7.75442	5.0546	-0.617423	0.0487091	dnaJ homolog subfamily C member, putative, expressed
LOC_Os02g01010	7.3724	3.92823	-0.908252	0.00824619	OsPDIL1-4 protein disulfide isomerase PDIL1-4, expressed
LOC_Os02g01280	7.59578	3.46336	-1.13302	0.00136473	T-complex protein, putative, expressed
LOC_Os02g01332	27.4093	17.5637	-0.642072	0.0275536	ribosomal protein L6, putative, expressed
LOC_Os02g01590	109.068	79.8464	-0.449924	0.0473355	glycosyl hydrolases, putative, expressed
LOC_Os02g02050	3.37937	2.15933	-0.646174	0.00888261	SNF2 family N-terminal domain containing protein, expressed
LOC_Os02g02310	1.18687	0	#NAME?	0.00705748	auxin-induced protein 5NG4, putative, expressed
LOC_Os02g02410	85.3555	49.9815	-0.772091	0.00136473	DnaK family protein, putative, expressed
LOC_Os02g02524	4.0465	1.61298	-1.32695	0.00416278	canopy homolog 2 precursor, putative, expressed
LOC_Os02g03470	31.5554	22.1374	-0.511402	0.0388707	tetratricopeptide repeat containing protein, putative, expressed
LOC_Os02g03540	10.3964	6.6377	-0.647333	0.0454221	phosphoribosyl transferase, putative, expressed
LOC_Os02g03610	13.5628	7.80348	-0.797461	0.0127567	ADP-ribosylation factor, putative, expressed
LOC_Os02g03700	11.8835	6.80912	-0.803415	0.00136473	expressed protein
LOC_Os02g03790	6.6651	3.54697	-0.91004	0.0127567	expressed protein
LOC_Os02g03840	15.5	7.24947	-1.09632	0.00136473	expressed protein
LOC_Os02g03970	2.27937	1.07669	-1.08203	0.00416278	PPR repeat domain containing protein, putative, expressed
LOC_Os02g04040	19.6693	12.9453	-0.603518	0.0166552	RecF/RecN/SMC N terminal domain containing protein, expressed
LOC_Os02g04050	15.4679	9.57032	-0.692642	0.00492933	chromosome segregation protein, putative, expressed
LOC_Os02g04440	4.45996	2.18997	-1.02612	0.00136473	transducin family protein, putative, expressed
LOC_Os02g04480	7.9296	5.43977	-0.543702	0.0470461	cleavage and polyadenylation specificity factor, putative, expressed
LOC_Os02g04510	213.773	125.812	-0.764805	0.00136473	UOS1, putative, expressed
LOC_Os02g04650	33.2488	10.9316	-1.6048	0.00136473	activator of 90 kDa heat shock protein ATPase homolog, putative, expressed
LOC_Os02g04670	1.00352	0.352624	-1.50886	0.0354642	glucan endo-1,3-beta-glucosidase precursor, putative, expressed
LOC_Os02g04680	14.6454	9.90202	-0.56465	0.0278884	OsSPL3 - SBP-box gene family member, expressed
LOC_Os02g04840	7.03893	4.79814	-0.552881	0.0348796	GHMP kinases ATP-binding protein, putative, expressed
LOC_Os02g05320	5.58256	3.55997	-0.649061	0.0212532	phosphatidate cytidylyltransferase family protein, putative, expressed
LOC_Os02g05490	8.58086	4.90293	-0.807478	0.00136473	expressed protein
LOC_Os02g05660	5.39909	3.28655	-0.716141	0.0250046	DEAD-box ATP-dependent RNA helicase 35A, putative, expressed
LOC_Os02g05880	2.67218	1.82147	-0.55291	0.0460016	RNA polymerase Rpb1, domain 2 family protein, expressed
LOC_Os02g06480	4.29813	2.52513	-0.767351	0.0152246	SCO1 protein homolog, mitochondrial precursor, putative, expressed
LOC_Os02g06500	2.54409	1.40667	-0.854863	0.00416278	DSHCT domain containing protein, expressed
LOC_Os02g06584	14.3412	9.7393	-0.558279	0.0297226	zinc finger C-x8-C-x5-C-x3-H type family protein, expressed
LOC_Os02g06910	11.8269	7.74722	-0.610321	0.0170711	auxin response factor 6, putative, expressed
LOC_Os02g07070	12.7576	7.68728	-0.730817	0.00136473	RNA recognition motif family protein, expressed
LOC_Os02g07110	21.507	8.15033	-1.39987	0.00136473	OsSAUR6 - Auxin-responsive SAUR gene family member, expressed
LOC_Os02g07190	2.35476	1.07515	-1.13105	0.0327891	expressed protein
LOC_Os02g07360	7.91163	4.49321	-0.816228	0.0343164	pentatricopeptide containing protein, putative, expressed
LOC_Os02g07880	10.1454	6.2368	-0.701942	0.0122623	DNA binding protein, putative, expressed
LOC_Os02g07960	7.9626	4.55634	-0.805364	0.00136473	STRUBBELIG-RECEPTOR FAMILY 3 precursor, putative, expressed
LOC_Os02g08364	3.87949	1.47455	-1.39559	0.00136473	protein phosphatase 2C, putative, expressed
LOC_Os02g08490	6.65641	1.56423	-2.08929	0.00136473	chaperone protein clpB 1, putative, expressed
LOC_Os02g09170	7.65333	5.18412	-0.561988	0.0309889	sucrose-phosphate synthase, putative, expressed
LOC_Os02g10050	22.3253	13.6167	-0.7133	0.0216233	expressed protein
LOC_Os02g10470	5.51246	2.50874	-1.13574	0.00824619	EF hand family protein, putative, expressed
LOC_Os02g10510	14.1033	8.40319	-0.747029	0.00762844	Ubiquitin family domain containing protein, expressed
LOC_Os02g10600	1.52657	0.768662	-0.989874	0.0212532	OsFBA1 - F-box and FBA domain containing protein, expressed
LOC_Os02g10770	2.94686	1.5103	-0.964341	0.0111503	DEAD-box ATP-dependent RNA helicase 41, putative, expressed
LOC_Os02g10780	20.7405	2.93394	-2.82154	0.00136473	SPX domain containing protein, putative, expressed
LOC_Os02g10790	2.06694	0.961181	-1.10461	0.00136473	expressed protein
LOC_Os02g11000	4.45025	2.60282	-0.773813	0.00569035	agenet domain containing protein, putative, expressed
LOC_Os02g11820	12.63	8.25043	-0.61432	0.0132911	GTPase-activating protein, putative, expressed
LOC_Os02g11830	8.04194	4.77919	-0.750777	0.00136473	coatomer subunit beta, putative, expressed
LOC_Os02g11840	10.7275	7.52856	-0.510861	0.0345913	coatomer subunit beta-2, putative, expressed
LOC_Os02g12490	6.19403	3.04668	-1.02364	0.00330221	expressed protein
LOC_Os02g12730	7.19558	4.56482	-0.656551	0.0457033	beta-galactosidase precursor, putative, expressed
LOC_Os02g12790	15.148	7.3643	-1.0405	0.00416278	GATA zinc finger domain containing protein, expressed
LOC_Os02g13110	9.72537	5.9077	-0.719158	0.00762844	serine/threonine protein phosphatase 2A 55 kDa regulatory subunit B, putative, expressed
LOC_Os02g13400	21.8996	13.045	-0.747409	0.00136473	expressed protein
LOC_Os02g13510	20.9122	11.4281	-0.871757	0.00136473	receptor-like protein kinase 5 precursor, putative, expressed
LOC_Os02g13870	22.6111	13.8866	-0.70334	0.00705748	aquaporin protein, putative, expressed
LOC_Os02g14160	67.4886	38.0068	-0.828387	0.00136473	peroxidase precursor, putative, expressed
LOC_Os02g14480	14.5251	9.03827	-0.684434	0.0234667	receptor-like kinase, putative, expressed
LOC_Os02g14500	6.27296	3.8795	-0.693274	0.0212532	expressed protein
LOC_Os02g14520	2.21899	1.12154	-0.984426	0.0147128	transposon protein, putative, CACTA, En/Spm sub-class, expressed
LOC_Os02g15540	322.87	236.226	-0.450784	0.0382009	expressed protein
LOC_Os02g15810	8.33844	1.54257	-2.43444	0.00241152	HMG1/2, putative, expressed
LOC_Os02g15820	1.19925	0.387918	-1.6283	0.0343164	extra-large G-protein-related, putative, expressed
LOC_Os02g16490	3.02345	1.55336	-0.960808	0.00241152	expressed protein
LOC_Os02g17292	6.15504	2.95135	-1.06039	0.0122623	retrotransposon protein, putative, unclassified, expressed
LOC_Os02g17320	3.07302	1.90142	-0.692575	0.041608	uridine/cytidine kinase-like 1, putative, expressed
LOC_Os02g18370	1.06302	0.52411	-1.02022	0.0312969	transposon protein, putative, unclassified, expressed
LOC_Os02g18410	32.3509	13.5372	-1.25687	0.00136473	salt stress root protein RS1, putative, expressed
LOC_Os02g18660	12.006	8.04958	-0.57677	0.0451942	expressed protein
LOC_Os02g19150	7.67061	4.7998	-0.676367	0.0175324	AAA family ATPase, putative, expressed
LOC_Os02g19330	6.46098	4.22119	-0.614102	0.028088	expressed protein
LOC_Os02g19860	7.44597	4.76468	-0.644081	0.0166552	pre-mRNA-splicing factor ATP-dependent RNA helicase, putative, expressed
LOC_Os02g20540	30.6936	17.5165	-0.809222	0.0122623	fasciclin domain containing protein, expressed
LOC_Os02g20560	64.6923	44.3698	-0.544016	0.0340545	fasciclin domain containing protein, expressed
LOC_Os02g20860	3.407	0.946232	-1.84824	0.0327891	ATP11 protein, expressed
LOC_Os02g20950	3.01084	1.67538	-0.845679	0.0324659	expressed protein
LOC_Os02g21080	22.9693	10.4651	-1.13412	0.0127567	AGAP008475-PA, putative, expressed
LOC_Os02g21250	10.3151	5.99581	-0.782727	0.0399999	clathrin adaptor complex small chain domain containing protein, expressed
LOC_Os02g21660	12.7472	7.52496	-0.760425	0.0094624	L1P family of ribosomal proteins domain containing protein, expressed
LOC_Os02g22090	6.84366	4.45962	-0.617846	0.0127567	pattern formation protein EMB30, putative, expressed
LOC_Os02g25060	21.4271	12.9927	-0.721736	0.00136473	NTMC2Type1.2 protein, putative, expressed
LOC_Os02g25230	2.44807	1.06109	-1.2061	0.037939	expressed protein
LOC_Os02g26294	9.19866	3.90503	-1.23609	0.0468662	expressed protein
LOC_Os02g26370	13.8735	6.88415	-1.01098	0.00136473	wiskott-Aldrich syndrome protein family member 2, putative, expressed
LOC_Os02g27110	3.52593	2.46912	-0.514006	0.0337579	expressed protein
LOC_Os02g27130	2.63123	1.28493	-1.03405	0.00330221	expressed protein
LOC_Os02g27400	23.0686	14.433	-0.676556	0.00569035	OsFBX49 - F-box domain containing protein, expressed
LOC_Os02g27470	4.08463	2.36681	-0.787257	0.00136473	importin-7, putative, expressed
LOC_Os02g27594	16.8955	9.01831	-0.905708	0.00241152	expressed protein
LOC_Os02g28170	20.0939	8.34918	-1.26705	0.00492933	transferase family protein, putative, expressed
LOC_Os02g28830	13.1236	8.27273	-0.665725	0.00824619	tetratricopeptide repeat domain containing protein, expressed
LOC_Os02g28980	40.6994	22.0977	-0.881115	0.00136473	peptidyl-prolyl isomerase, putative, expressed
LOC_Os02g29300	2.80966	1.3782	-1.02761	0.0404742	expressed protein
LOC_Os02g29380	2.6662	1.38283	-0.947165	0.00330221	expressed protein
LOC_Os02g29480	10.0262	6.66345	-0.589436	0.04942	RNA-binding protein-like, putative, expressed
LOC_Os02g30530	4.4614	2.01305	-1.14811	0.00136473	transposon protein, putative, unclassified, expressed
LOC_Os02g30650	70.3498	47.1561	-0.5771	0.00762844	heavy metal-associated domain containing protein, expressed
LOC_Os02g31074	2.09917	0.965352	-1.1207	0.00999182	expressed protein
LOC_Os02g32250	16.4688	11.7144	-0.49145	0.0466478	retrotransposon protein, putative, unclassified, expressed
LOC_Os02g32340	6.55207	3.78563	-0.791418	0.00492933	Spc97 / Spc98 family protein, putative, expressed
LOC_Os02g32490	9.28961	4.73192	-0.973193	0.00136473	AMP-binding enzyme, putative, expressed
LOC_Os02g32520	25.2876	18.3714	-0.460971	0.0457033	ERD1 protein, chloroplast precursor, putative, expressed
LOC_Os02g32610	14.062	8.85484	-0.667268	0.00999182	protein kinase domain containing protein, expressed
LOC_Os02g32760	7.70455	3.11605	-1.30599	0.0303026	60S acidic ribosomal protein, putative, expressed
LOC_Os02g32814	160.628	86.6755	-0.890026	0.00136473	heavy metal-associated domain containing protein, expressed
LOC_Os02g33030	8.08205	3.9889	-1.01873	0.00999182	bifunctional monodehydroascorbate reductase and carbonic anhydrasenectarin-3 precursor, putative, expressed
LOC_Os02g33780	4.80395	1.42681	-1.75143	0.00705748	serine-aspartate repeat-containing protein I precursor, putative, expressed
LOC_Os02g34590	3.54759	2.25099	-0.656275	0.0488781	transposon protein, putative, unclassified, expressed
LOC_Os02g34690	5.49425	3.25082	-0.757119	0.0117589	transmembrane 9 superfamily member, putative, expressed
LOC_Os02g35039	13.0768	8.15639	-0.681008	0.0204914	NAD dependent epimerase/dehydratase family protein, putative, expressed
LOC_Os02g35100	18.1149	8.84665	-1.03398	0.00136473	DDT domain containing protein, putative, expressed
LOC_Os02g35180	54.7833	33.6906	-0.70139	0.00241152	OsRR2 type-A response regulator, expressed
LOC_Os02g35630	14.2331	9.86534	-0.528804	0.0473355	AAA family ATPase, putative, expressed
LOC_Os02g36590	15.7353	7.07394	-1.15342	0.0122623	CPuORF19 - conserved peptide uORF-containing transcript, expressed
LOC_Os02g37480	1.81853	0	#NAME?	0.028088	glycine-rich cell wall structural protein precursor, putative, expressed
LOC_Os02g37590	7.99619	4.99066	-0.680084	0.0142298	glycerophosphoryl diester phosphodiesterase family protein, putative, expressed
LOC_Os02g37870	12.539	7.40718	-0.759431	0.0231679	Brix domain containing protein, putative, expressed
LOC_Os02g38480	6.70701	4.3942	-0.610069	0.0127567	expressed protein
LOC_Os02g38840	5.61629	3.46876	-0.695196	0.0318419	glucose-6-phosphate 1-dehydrogenase, cytoplasmic isoform, putative, expressed
LOC_Os02g39530	31.5517	20.2614	-0.638981	0.0094624	expressed protein
LOC_Os02g39560	8.77691	4.88781	-0.844525	0.00888261	non-receptor tyrosine kinase spore lysis A, putative, expressed
LOC_Os02g39920	14.7233	10.2186	-0.526905	0.0299697	AT hook motif family protein, expressed
LOC_Os02g40100	14.2316	9.56877	-0.57269	0.0275536	plant protein of unknown function DUF869 domain containing protein, expressed
LOC_Os02g40514	22.2867	11.9835	-0.89513	0.044697	h/ACA ribonucleoprotein complex subunit 3, putative, expressed
LOC_Os02g40664	6.30121	3.88963	-0.695996	0.0166552	zinc finger family protein, putative, expressed
LOC_Os02g40784	11.8266	6.00795	-0.977093	0.00136473	WAX2, putative, expressed
LOC_Os02g40860	13.0559	9.17259	-0.509302	0.0449464	CK1_CaseinKinase_1.5 - CK1 includes the casein kinase 1 kinases, expressed
LOC_Os02g40900	6.3904	2.49869	-1.35473	0.0250046	RNA recognition motif containing protein, putative, expressed
LOC_Os02g41904	16.1682	4.67204	-1.79103	0.0404742	DEF7 - Defensin and Defensin-like DEFL family, expressed
LOC_Os02g42370	1.52743	0.45033	-1.76205	0.00640164	receptor-like protein kinase 2 precursor, putative, expressed
LOC_Os02g42650	12.3113	6.4218	-0.938932	0.0170711	expansin precursor, putative, expressed
LOC_Os02g42810	73.2122	43.0108	-0.767386	0.00136473	oxidoreductase, short chain dehydrogenase/reductase family domain containing protein, expressed
LOC_Os02g42990	28.8831	15.9925	-0.85283	0.0297226	OsSAUR11 - Auxin-responsive SAUR gene family member, expressed
LOC_Os02g43020	86.2823	34.4922	-1.32279	0.00136473	heat shock protein STI, putative, expressed
LOC_Os02g43130	4.37017	2.54744	-0.778638	0.0175324	kinesin motor domain containing protein, expressed
LOC_Os02g43540	13.7564	6.65462	-1.04767	0.0478176	retrotransposon protein, putative, unclassified, expressed
LOC_Os02g43750	13.6191	8.41767	-0.694141	0.00569035	transcription initiation factor, putative, expressed
LOC_Os02g43870	13.7314	8.15112	-0.752411	0.0216233	inactive receptor kinase At2g26730 precursor, putative, expressed
LOC_Os02g44320	68.288	46.2328	-0.562716	0.0253701	LTPL113 - Protease inhibitor/seed storage/LTP family protein precursor, expressed
LOC_Os02g44520	8.48226	5.57503	-0.605469	0.0137923	OsSub19 - Putative Subtilisin homologue, expressed
LOC_Os02g44550	3.51237	2.05402	-0.773994	0.00640164	NADP-dependent malic enzyme, putative, expressed
LOC_Os02g44654	19.3588	10.6008	-0.868815	0.0216233	cytochrome P450, putative, expressed
LOC_Os02g45130	8.01422	4.94679	-0.69607	0.00999182	protein kinase, putative, expressed
LOC_Os02g45320	30.4912	19.1281	-0.6727	0.00492933	OsFBX58 - F-box domain containing protein, expressed
LOC_Os02g45344	20.8926	11.5632	-0.853447	0.00136473	O-acyltransferase, putative, expressed
LOC_Os02g45490	3.47357	2.22062	-0.645455	0.0299697	expressed protein
LOC_Os02g45940	10.0213	3.65153	-1.45649	0.0297226	Core histone H2A/H2B/H3/H4 domain containing protein, putative, expressed
LOC_Os02g46120	1.35919	0.748558	-0.860557	0.0424129	regulatory protein, putative, expressed
LOC_Os02g46130	8.61921	5.79232	-0.573416	0.0470461	tRNA synthetases class II domain containing protein, expressed
LOC_Os02g46510	11.7262	7.60922	-0.62391	0.0275536	adaptor complexes medium subunit family domain containing protein, expressed
LOC_Os02g46600	7.8896	3.78323	-1.06033	0.00136473	RING-H2 finger protein ATL5G, putative, expressed
LOC_Os02g46780	4.24776	1.71681	-1.30697	0.0343164	MYB family transcription factor, putative, expressed
LOC_Os02g46850	5.29734	2.87331	-0.882556	0.0454221	oligopeptide transporter, putative, expressed
LOC_Os02g46920	16.1923	10.2977	-0.652985	0.00330221	expressed protein
LOC_Os02g47130	4.03768	1.64714	-1.29356	0.00241152	expressed protein
LOC_Os02g47220	20.1305	12.865	-0.645932	0.00705748	CPuORF20 - conserved peptide uORF-containing transcript, expressed
LOC_Os02g47420	5.04403	2.49386	-1.0162	0.00762844	ATROPGEF7/ROPGEF7, putative, expressed
LOC_Os02g47840	30.5005	19.2228	-0.666018	0.0266089	universal stress protein domain containing protein, putative, expressed
LOC_Os02g47970	9.25417	6.27582	-0.560299	0.00762844	calpain, putative, expressed
LOC_Os02g48010	68.5882	44.2393	-0.632631	0.00241152	nuclear matrix constituent protein 1-like, putative, expressed
LOC_Os02g48110	11.5957	7.97184	-0.5406	0.0294566	DnaK family protein, putative, expressed
LOC_Os02g48360	2.65611	1.28725	-1.04502	0.0404742	pyrophosphate--fructose 6-phosphate 1-phosphotransferase subunit alpha, putative, expressed
LOC_Os02g48660	72.7301	46.2251	-0.653877	0.00640164	60S ribosomal protein L31, putative, expressed
LOC_Os02g48830	1.80007	0.631699	-1.51075	0.0269715	microtubule associated protein, putative, expressed
LOC_Os02g48900	167.141	103.841	-0.686684	0.00136473	aspartic proteinase nepenthesin-1 precursor, putative, expressed
LOC_Os02g48990	5.51335	3.40725	-0.69432	0.0179507	phosphatidylinositol transfer, putative, expressed
LOC_Os02g49130	6.04023	1.25009	-2.27258	0.0354642	expressed protein
LOC_Os02g49310	5.41554	2.95631	-0.873306	0.0196756	AGC_PVPK_like_kin82y.7 - ACG kinases include homologs to PKA, PKG and PKC, expressed
LOC_Os02g49620	5.34483	2.79089	-0.937417	0.0253701	expressed protein
LOC_Os02g49770	3.02598	1.00913	-1.58429	0.0258145	NHL repeat-containing protein, putative, expressed
LOC_Os02g49800	45.558	32.0531	-0.50724	0.0246613	eukaryotic aspartyl protease domain containing protein, expressed
LOC_Os02g49992	8.34759	5.54418	-0.590385	0.0127567	expressed protein
LOC_Os02g50174	26.3039	16.8366	-0.643679	0.0231679	caleosin related protein, putative, expressed
LOC_Os02g50230	7.59189	4.46884	-0.76456	0.037939	peptidase, putative, expressed
LOC_Os02g50370	1.8773	1.08863	-0.78615	0.0224983	helicase domain-containing protein, putative, expressed
LOC_Os02g50700	21.6767	5.71479	-1.92338	0.0179507	expressed protein
LOC_Os02g50799	9.48115	6.34366	-0.579746	0.0354642	nuclear-pore anchor, putative, expressed
LOC_Os02g50810	95.4955	56.6258	-0.753972	0.00136473	expressed protein
LOC_Os02g50970	14.4156	9.92251	-0.538854	0.0166552	protein kinase domain containing protein, expressed
LOC_Os02g51180	4.88616	3.01883	-0.694713	0.0278884	cullin, putative, expressed
LOC_Os02g51300	14.5952	8.44468	-0.789384	0.00136473	AP2 domain containing protein, expressed
LOC_Os02g51390	1.52282	0.725718	-1.06926	0.00640164	expressed protein
LOC_Os02g52150	45.9627	5.90233	-2.96111	0.00136473	heat shock 22 kDa protein, mitochondrial precursor, putative, expressed
LOC_Os02g52160	3.92911	2.54871	-0.624437	0.0418604	LMBR1 integral membrane protein, putative, expressed
LOC_Os02g52280	2.12761	0.982156	-1.11521	0.00136473	expressed protein
LOC_Os02g52410	11.6779	6.35966	-0.876756	0.00416278	expressed protein
LOC_Os02g52450	31.4301	18.0318	-0.801603	0.0253701	regulator of ribonuclease, putative, expressed
LOC_Os02g52810	5.7989	2.60876	-1.15242	0.00136473	remorin C-terminal domain containing protein, putative, expressed
LOC_Os02g52960	8.70196	6.33032	-0.459061	0.0476425	PHD-finger domain containing protein, putative, expressed
LOC_Os02g53420	34.8084	24.4314	-0.510702	0.0212532	DnaK family protein, putative, expressed
LOC_Os02g53530	52.6829	33.3481	-0.659729	0.0234667	ZOS2-17 - C2H2 zinc finger protein, expressed
LOC_Os02g53720	4.17718	1.4339	-1.54259	0.0094624	phytosulfokine receptor precursor, putative, expressed
LOC_Os02g53994	14.7784	8.93962	-0.725205	0.0449464	DUF1771 domain containing protein, putative, expressed
LOC_Os02g54110	2.1808	1.31567	-0.729061	0.0357771	expressed protein
LOC_Os02g54150	9.49119	6.52932	-0.539656	0.0318419	SAC domain containing protein, putative, expressed
LOC_Os02g55110	4.40861	2.52892	-0.801804	0.00705748	expressed protein
LOC_Os02g55130	1.89753	0.512605	-1.8882	0.0243262	OsSCP10 - Putative Serine Carboxypeptidase homologue, expressed
LOC_Os02g55480	36.7434	18.865	-0.961774	0.00136473	zinc finger, C3HC4 type domain containing protein, expressed
LOC_Os02g55870	6.61433	3.7196	-0.830448	0.0297226	heparanase-like protein precursor, putative, expressed
LOC_Os02g56240	8.50022	0	#NAME?	0.00416278	retrotransposon protein, putative, Ty3-gypsy subclass
LOC_Os02g56300	3.58719	1.72612	-1.05532	0.00888261	aminotransferase, classes I and II, domain containing protein, expressed
LOC_Os02g56510	3.11261	1.53482	-1.02005	0.00330221	phosphate transporter 1, putative, expressed
LOC_Os02g56880	6.7986	4.53469	-0.584234	0.0382009	transcriptional corepressor LEUNIG, putative, expressed
LOC_Os02g56900	129.492	93.5158	-0.469582	0.0343164	thioredoxin family protein, putative, expressed
LOC_Os02g57060	18.6584	12.6166	-0.564497	0.0348796	OsCttP2 - Putative C-terminal processing peptidase homologue, expressed
LOC_Os02g57110	49.6172	26.9021	-0.883122	0.00136473	GDSL-like lipase/acylhydrolase, putative, expressed
LOC_Os02g57140	3.59205	2.24573	-0.677622	0.0340545	expressed protein
LOC_Os02g57200	7.51302	5.15926	-0.542228	0.0433096	expressed protein
LOC_Os02g57240	26.6069	15.6778	-0.763077	0.0157367	oxidoreductase, aldo/keto reductase family protein, putative, expressed
LOC_Os02g57340	1.6635	0.776176	-1.09977	0.0312969	tetratricopeptide-like helical, putative, expressed
LOC_Os02g57690	5.02324	2.0272	-1.30913	0.00136473	kelch repeat protein, putative, expressed
LOC_Os02g57780	4.12493	2.70645	-0.607966	0.0382009	expressed protein
LOC_Os02g57790	164.084	66.174	-1.3101	0.00136473	ZOS2-19 - C2H2 zinc finger protein, expressed
LOC_Os02g57990	1.57388	0.46846	-1.74833	0.044697	methionine adenosyltransferase regulatory beta subunit-related, putative, expressed
LOC_Os02g58139	6.02292	3.61306	-0.73724	0.0228363	OsSigP1 - Putative Type I Signal Peptidase homologue; employs a putative Ser/His catalytic dyad, expressed
LOC_Os02g58150	51.2472	30.5344	-0.747037	0.00241152	expressed protein
LOC_Os02g58410	5.21777	3.52232	-0.566908	0.0212532	expressed protein
LOC_Os03g01020	99.79	70.4631	-0.502027	0.0337579	pectinesterase inhibitor domain containing protein, putative, expressed
LOC_Os03g01100	5.3969	3.49044	-0.628722	0.0470461	endonuclease, putative, expressed
LOC_Os03g01200	2.45989	1.24486	-0.982609	0.0132911	SNF2 family N-terminal domain containing protein, expressed
LOC_Os03g01250	36.217	22.9592	-0.657595	0.00824619	expressed protein
LOC_Os03g01320	78.4514	53.4036	-0.554862	0.0224983	LTPL116 - Protease inhibitor/seed storage/LTP family protein precursor, expressed
LOC_Os03g01350	6.41853	3.24428	-0.984345	0.00136473	expressed protein
LOC_Os03g01360	17.7187	9.73834	-0.863525	0.00136473	expressed protein
LOC_Os03g01580	2.48618	1.03832	-1.25968	0.00136473	expressed protein
LOC_Os03g01710	7.05333	4.32028	-0.707179	0.00330221	expressed protein
LOC_Os03g01730	5.10777	2.96066	-0.786777	0.0297226	expressed protein
LOC_Os03g01940	20.0821	10.9614	-0.873482	0.00136473	expressed protein
LOC_Os03g02040	90.1623	65.2096	-0.46744	0.0464278	remorin, putative, expressed
LOC_Os03g02150	9.3723	6.23108	-0.588921	0.0212532	adapitin protein, putative, expressed
LOC_Os03g02190	36.7294	17.274	-1.08834	0.00136473	protein kinase domain containing protein, expressed
LOC_Os03g02260	10.251	4.88873	-1.06823	0.00136473	DnaK family protein, putative, expressed
LOC_Os03g02270	9.45122	5.5605	-0.765286	0.0170711	expressed protein
LOC_Os03g02320	32.8083	22.994	-0.512802	0.0216233	STE_PAK_Ste20_STLK.3 - STE kinases include homologs to sterile 7, sterile 11 and sterile 20 from yeast, expressed
LOC_Os03g02380	7.49552	3.4933	-1.10144	0.00136473	major facilitator superfamily domain-containing protein 5, putative, expressed
LOC_Os03g02690	10.8844	6.76409	-0.686295	0.028088	dihydrodipicolinate reductase, putative, expressed
LOC_Os03g03390	25.168	16.8178	-0.581598	0.0111503	G-patch domain containing protein, expressed
LOC_Os03g03610	11.3926	8.15498	-0.482342	0.0309889	1,3-beta-glucan synthase component domain containing protein, expressed
LOC_Os03g03630	1.74749	0	#NAME?	0.00492933	expressed protein
LOC_Os03g03724	23.2982	10.2342	-1.18682	0.00136473	expressed protein
LOC_Os03g03860	6.57784	3.04368	-1.11179	0.00888261	expressed protein
LOC_Os03g03900	17.7144	11.5993	-0.610885	0.00640164	NIN, putative, expressed
LOC_Os03g03920	31.9667	22.1669	-0.528163	0.0224983	Ubiquitin family domain containing protein, expressed
LOC_Os03g04100	299.219	215.981	-0.470295	0.0315864	expressed protein
LOC_Os03g04220	31.1905	11.9032	-1.38976	0.00136473	glutathione S-transferase, putative, expressed
LOC_Os03g04240	21.6451	9.16871	-1.23925	0.0287797	glutathione S-transferase, putative, expressed
LOC_Os03g04250	5.0814	0.935682	-2.44114	0.0212532	glutathione S-transferase, putative, expressed
LOC_Os03g04340	23.3274	14.2763	-0.708404	0.00705748	C-methyltransferase, putative, expressed
LOC_Os03g04660	43.4405	23.5861	-0.881105	0.00136473	cytochrome P450 86A1, putative, expressed
LOC_Os03g04690	2.82726	1.26148	-1.16428	0.0253701	expressed protein
LOC_Os03g04920	21.379	15.0134	-0.509947	0.018371	multidrug resistance-associated protein, putative, expressed
LOC_Os03g04960	12.1663	7.22894	-0.751033	0.00136473	cysteinyl-tRNA synthetase, putative, expressed
LOC_Os03g04970	3.3204	1.63744	-1.01991	0.0122623	T-complex protein, putative, expressed
LOC_Os03g05020	6.25696	3.87879	-0.689855	0.00640164	PIR, putative, expressed
LOC_Os03g05220	6.06958	0.862601	-2.81483	0.0204914	expressed protein
LOC_Os03g05310	34.6964	23.2719	-0.5762	0.0188058	pheophorbide a oxygenase, chloroplast precursor, putative, expressed
LOC_Os03g05520	8.95085	4.25421	-1.07313	0.0188058	nicotiana lesion-inducing like, putative, expressed
LOC_Os03g05690	6.6814	4.25809	-0.649945	0.0179507	ZOS3-03 - C2H2 zinc finger protein, expressed
LOC_Os03g06510	1.62503	0.412948	-1.97643	0.00136473	KIP1, putative, expressed
LOC_Os03g06630	141.182	53.2185	-1.40755	0.00136473	heat stress transcription factor, putative, expressed
LOC_Os03g06670	10.3611	3.35593	-1.62639	0.00762844	Core histone H2A/H2B/H3/H4 domain containing protein, putative, expressed
LOC_Os03g06940	6.66362	3.28325	-1.02118	0.00136473	beta-galactosidase, putative, expressed
LOC_Os03g06950	8.38281	5.82668	-0.524761	0.0374083	ubiquitin carboxyl-terminal hydrolase domain containing protein, expressed
LOC_Os03g07100	17.1336	6.29128	-1.44541	0.00136473	LTPL82 - Protease inhibitor/seed storage/LTP family protein precursor, expressed
LOC_Os03g07450	19.246	8.97807	-1.10008	0.00136473	homeobox associated leucine zipper, putative, expressed
LOC_Os03g07570	42.677	24.9976	-0.771672	0.00136473	aminotransferase, putative, expressed
LOC_Os03g07994	3.68351	2.15389	-0.774137	0.0122623	expressed protein
LOC_Os03g08284	12.0828	7.65753	-0.65801	0.0238919	expressed protein
LOC_Os03g08370	2.16036	1.08508	-0.993475	0.0231679	transposon protein, putative, unclassified, expressed
LOC_Os03g08640	6.34767	3.3787	-0.909759	0.0404742	ORC2 - Putative origin recognition complex subunit 2, expressed
LOC_Os03g08740	11.8663	8.06517	-0.557096	0.0166552	expressed protein
LOC_Os03g08790	21.841	12.3209	-0.825935	0.0418604	aspartic proteinase nepenthesin precursor, putative, expressed
LOC_Os03g08820	6.70189	4.41627	-0.60174	0.0250046	expressed protein
LOC_Os03g08830	5.67984	2.60236	-1.12603	0.00136473	WD domain, G-beta repeat domain containing protein, expressed
LOC_Os03g08999	59.0623	37.8523	-0.641855	0.0354642	dehydrogenase, putative, expressed
LOC_Os03g10010	10.7642	0	#NAME?	0.0309889	expressed protein
LOC_Os03g10090	148.712	108.686	-0.452353	0.0427491	transporter family protein, putative, expressed
LOC_Os03g10100	6.3953	2.69412	-1.2472	0.00705748	transporter family protein, putative, expressed
LOC_Os03g10340	18.6978	12.349	-0.598468	0.0275536	40S ribosomal protein S3a, putative, expressed
LOC_Os03g10800	1.17945	0.48922	-1.26955	0.0290978	BTBN4 - Bric-a-Brac, Tramtrack, Broad Complex BTB domain with non-phototropic hypocotyl 3 NPH3 domain, expressed
LOC_Os03g11200	10.7633	7.22251	-0.575555	0.0269715	pre-mRNA-processing factor 39, putative, expressed
LOC_Os03g11250	5.75386	3.06144	-0.910321	0.0269715	expressed protein
LOC_Os03g11320	10.0291	6.75233	-0.57073	0.0430841	heparanase-like protein precursor, putative, expressed
LOC_Os03g11440	6.24459	4.00639	-0.640304	0.0496988	protein transport protein Sec61 subunit alpha, putative, expressed
LOC_Os03g11460	19.5131	14.319	-0.446512	0.0478176	expressed protein
LOC_Os03g11520	20.4936	14.2637	-0.522828	0.0334271	expressed protein
LOC_Os03g12050	3.75776	1.40375	-1.42059	0.00241152	expressed protein
LOC_Os03g12530	32.8144	20.7846	-0.65881	0.00136473	cation efflux family protein, putative, expressed
LOC_Os03g12670	133.324	80.979	-0.719313	0.00136473	expressed protein
LOC_Os03g13010	49.0404	35.3412	-0.472621	0.0488781	U-box domain containing protein, expressed
LOC_Os03g13100	6.07313	3.5961	-0.756005	0.0111503	ariadne-1, putative, expressed
LOC_Os03g13240	2.72231	1.36001	-1.00121	0.0307228	peptide transporter, putative, expressed
LOC_Os03g13560	8.70336	5.46627	-0.671015	0.0175324	hydroxyproline-rich glycoprotein family protein, putative, expressed
LOC_Os03g13760	14.5291	7.07444	-1.03826	0.00492933	LSM domain containing protein, expressed
LOC_Os03g14130	26.2374	10.2685	-1.3534	0.0440475	POEI1 - Pollen Ole e I allergen and extensin family protein precursor, expressed
LOC_Os03g14140	1.54233	0	#NAME?	0.00241152	POEI16 - Pollen Ole e I allergen and extensin family protein precursor, expressed
LOC_Os03g14205	13.3913	5.04683	-1.40785	0.00492933	expressed protein
LOC_Os03g14260	9.93206	6.63099	-0.58287	0.00999182	guanine nucleotide exchange family protein, putative, expressed
LOC_Os03g14400	27.513	16.4263	-0.744112	0.0132911	cytochrome P450, putative, expressed
LOC_Os03g14450	15.0851	10.2217	-0.561493	0.0354642	enolase, putative, expressed
LOC_Os03g14915	15.7589	8.70142	-0.856841	0.0117589	expressed protein
LOC_Os03g15040	13.9774	9.45325	-0.564213	0.0142298	FAR1 family protein, expressed
LOC_Os03g15580	1.68209	0.923548	-0.864992	0.027301	AT hook motif family protein, expressed
LOC_Os03g15880	6.61956	4.00687	-0.724259	0.00999182	coronatine-insensitive protein, putative, expressed
LOC_Os03g15890	17.8592	10.5669	-0.757115	0.00640164	RNA recognition motif containing protein, expressed
LOC_Os03g15960	40.9332	17.1142	-1.25808	0.00136473	hsp20/alpha crystallin family protein, putative, expressed
LOC_Os03g16010	16.0025	10.5612	-0.599521	0.00888261	BRASSINOSTEROID INSENSITIVE 1-associated receptor kinase 1 precursor, putative, expressed
LOC_Os03g16860	1122.6	568.366	-0.981956	0.00136473	DnaK family protein, putative, expressed
LOC_Os03g17100	88.295	47.6588	-0.889588	0.00136473	Core histone H2A/H2B/H3/H4 domain containing protein, putative, expressed
LOC_Os03g17480	6.70607	2.82127	-1.24913	0.0147128	IN2-1 protein, putative, expressed
LOC_Os03g17840	4.2206	2.35763	-0.840114	0.0132911	expressed protein
LOC_Os03g17930	11.6448	7.44999	-0.644371	0.0412834	alpha-taxilin, putative, expressed
LOC_Os03g17990	8.5426	5.11986	-0.738571	0.0449464	Yip1 domain containing protein, expressed
LOC_Os03g18140	35.5426	23.3838	-0.604043	0.00999182	expressed protein
LOC_Os03g18264	4.93325	2.44704	-1.0115	0.00136473	expressed protein
LOC_Os03g18300	6.9999	2.39244	-1.54885	0.00136473	chloroplast unusual positioning protein, putative, expressed
LOC_Os03g18370	38.0391	25.575	-0.572749	0.0192802	MRH1, putative, expressed
LOC_Os03g18729	3.46283	0	#NAME?	0.037939	expressed protein
LOC_Os03g18850	41.4703	22.1649	-0.9038	0.00492933	pathogenesis-related Bet v I family protein, putative, expressed
LOC_Os03g18970	3.41022	1.27189	-1.42289	0.00999182	protein phosphotase protein, putative, expressed
LOC_Os03g18980	8.66077	5.59624	-0.630037	0.0275536	kinesin motor domain containing protein, expressed
LOC_Os03g19462	7.41294	4.81191	-0.623436	0.0466478	expressed protein
LOC_Os03g19520	5.66906	3.27267	-0.792641	0.00492933	cyclin-related protein, putative, expressed
LOC_Os03g19780	40.3184	14.1112	-1.5146	0.00136473	expressed protein
LOC_Os03g19970	10.7796	7.20711	-0.580808	0.0250046	CAS1 domain-containing protein 1 precursor, putative, expressed
LOC_Os03g20420	5.59016	1.99379	-1.48737	0.00136473	alpha-N-arabinofuranosidase A, putative, expressed
LOC_Os03g20450	1.42737	0.498903	-1.51653	0.00330221	expressed protein
LOC_Os03g20530	12.8915	8.23376	-0.6468	0.0094624	DUF630/DUF632 domains containing protein, putative, expressed
LOC_Os03g20550	15.3263	8.19042	-0.904002	0.0152246	WRKY55, expressed
LOC_Os03g21080	5.32855	2.631	-1.01813	0.00136473	guanine nucleotide exchange factor, putative, expressed
LOC_Os03g21140	7.98962	4.90938	-0.702588	0.0166552	RNA-binding zinc finger protein, putative, expressed
LOC_Os03g21250	2.69667	1.19444	-1.17485	0.00241152	glycosyl transferase, family 8, putative, expressed
LOC_Os03g21270	15.8453	9.76316	-0.698631	0.00888261	expressed protein
LOC_Os03g21620	12.7638	8.70123	-0.552764	0.0287797	AGC_AGC_other_RS6K_like.1 - ACG kinases include homologs to PKA, PKG and PKC, expressed
LOC_Os03g21810	7.05375	4.87729	-0.532311	0.0478176	insulin-degrading enzyme, putative, expressed
LOC_Os03g22320	2.74969	1.62711	-0.756962	0.0382009	utp14 protein, putative, expressed
LOC_Os03g22620	6.78953	1.92627	-1.8175	0.00136473	terpene synthase family, metal binding domain containing protein, expressed
LOC_Os03g22670	2.65109	1.4317	-0.888853	0.00416278	triacylglycerol Lipase, putative, expressed
LOC_Os03g22700	3.83119	1.5939	-1.26523	0.0166552	cyclin-dependent kinase C-2, putative, expressed
LOC_Os03g22890	36.4678	25.0185	-0.543628	0.0166552	GTPase of unknown function domain containing protein, putative, expressed
LOC_Os03g23020	28.318	18.2112	-0.636896	0.0376916	expressed protein
LOC_Os03g23030	1.08015	0.549131	-0.976003	0.00492933	aberrant pollen transmission 1, putative, expressed
LOC_Os03g23950	11.2257	7.95274	-0.497275	0.0468662	adapitin protein, putative, expressed
LOC_Os03g24220	15.8099	9.47117	-0.739212	0.00136473	villin protein, putative, expressed
LOC_Os03g24380	31.1953	20.6767	-0.593327	0.0117589	glutathione peroxidase domain containing protein, expressed
LOC_Os03g25140	12.3478	8.35562	-0.563434	0.0321246	peptidyl-prolyl isomerase PASTICCINO1, putative, expressed
LOC_Os03g25390	7.47474	4.77429	-0.646737	0.0258145	novel plant SNARE 11, putative, expressed
LOC_Os03g25450	4.35027	2.00464	-1.11776	0.0212532	h/ACA ribonucleoprotein complex subunit 4, putative, expressed
LOC_Os03g25460	1.11751	0	#NAME?	0.0318419	OsRCI2-4 - Putative low temperature and salt responsive protein, expressed
LOC_Os03g25620	13.5168	8.96255	-0.592775	0.0269715	LTV1, putative, expressed
LOC_Os03g25770	14.3063	7.10755	-1.00923	0.00241152	RNA recognition motif containing protein, putative, expressed
LOC_Os03g25970	12.7142	8.26166	-0.621941	0.00640164	KH domain-containing protein, putative, expressed
LOC_Os03g26460	62.3039	32.1891	-0.95275	0.00136473	CS domain containing protein, putative, expressed
LOC_Os03g26530	30.5271	13.0027	-1.23128	0.00136473	3-ketoacyl-CoA synthase, putative, expressed
LOC_Os03g26630	25.243	14.818	-0.768535	0.00136473	SAP domain containing protein, expressed
LOC_Os03g26960	3.49927	2.1873	-0.677904	0.00999182	intron-binding protein aquarius, putative, expressed
LOC_Os03g27040	19.2878	11.8944	-0.697405	0.0462432	heavy metal-associated domain containing protein, expressed
LOC_Os03g27260	35.7978	24.5931	-0.541618	0.044697	40S ribosomal protein S6, putative, expressed
LOC_Os03g27350	5.363	3.10086	-0.790373	0.0212532	cysteine protease ATG4, putative, expressed
LOC_Os03g27590	5.09962	2.55999	-0.994248	0.0231679	OsSCP18 - Putative Serine Carboxypeptidase homologue, expressed
LOC_Os03g27840	74.9506	47.3798	-0.661668	0.00241152	splicing factor, arginine/serine-rich 16, putative, expressed
LOC_Os03g27970	16.5449	9.83403	-0.750531	0.0175324	WD domain, G-beta repeat domain containing protein, expressed
LOC_Os03g27990	20.6688	13.6362	-0.600009	0.0111503	STRUBBELIG-RECEPTOR FAMILY 7 precursor, putative, expressed
LOC_Os03g28300	97.7368	54.5983	-0.840047	0.00136473	protein kinase domain containing protein, expressed
LOC_Os03g28330	130.554	71.1265	-0.876186	0.00136473	sucrose synthase, putative, expressed
LOC_Os03g28410	17.3044	10.2591	-0.754231	0.0391604	ribosomal protein S2, putative, expressed
LOC_Os03g29170	4.59685	2.65358	-0.792704	0.0216233	sterol-4-alpha-carboxylate 3-dehydrogenase, decarboxylating, putative, expressed
LOC_Os03g29260	5.15193	2.98393	-0.787898	0.0238919	elongation factor protein, putative, expressed
LOC_Os03g29760	15.4267	10.0676	-0.615714	0.0258145	nuclear transcription factor Y subunit, putative, expressed
LOC_Os03g29960	4.70862	2.14451	-1.13466	0.00136473	DEK C terminal domain containing protein, expressed
LOC_Os03g30000	5.34411	2.77471	-0.945616	0.00416278	glycosyl transferase 8 domain containing protein, putative, expressed
LOC_Os03g30470	5.06559	0	#NAME?	0.00136473	CHIT4 - Chitinase family protein precursor, expressed
LOC_Os03g30530	7.67179	3.70981	-1.04822	0.00136473	expressed protein
LOC_Os03g31010	8.14129	4.88058	-0.738206	0.0204914	expressed protein
LOC_Os03g31026	20.2069	13.1926	-0.615121	0.00330221	retrotransposon protein, putative, unclassified, expressed
LOC_Os03g31150	10.5765	6.8332	-0.630234	0.0290978	expressed protein
LOC_Os03g31160	61.5722	37.6177	-0.710865	0.0196756	expressed protein
LOC_Os03g31594	15.0998	9.26834	-0.704151	0.00330221	jmjC domain containing protein, expressed
LOC_Os03g31730	3.33331	2.04864	-0.70229	0.0345913	expressed protein
LOC_Os03g32170	14.856	8.73436	-0.766275	0.00705748	NAD dependent epimerase/dehydratase family protein, putative, expressed
LOC_Os03g36760	2.80281	1.48546	-0.915964	0.0132911	expressed protein
LOC_Os03g36790	9.06462	5.59553	-0.695972	0.0246613	tobamovirus multiplication protein, putative, expressed
LOC_Os03g37840	10.369	7.08282	-0.549879	0.0483879	potassium transporter, putative, expressed
LOC_Os03g37970	78.1286	54.5711	-0.517713	0.0204914	ribosomal protein L13, putative, expressed
LOC_Os03g38980	9.7559	6.51245	-0.583075	0.0309889	tRNA synthetases class II domain containing protein, expressed
LOC_Os03g39740	1.25199	0.492156	-1.34703	0.00569035	expressed protein
LOC_Os03g39860	38.2924	23.7149	-0.691267	0.00330221	acyl carrier protein, putative, expressed
LOC_Os03g40010	79.6927	58.2836	-0.451356	0.041608	DEK C terminal domain containing protein, expressed
LOC_Os03g40020	4.12148	2.63193	-0.647044	0.0094624	PPR repeat containing protein, expressed
LOC_Os03g40070	1.14884	0	#NAME?	0.0297226	transposon protein, putative, unclassified, expressed
LOC_Os03g40110	2.99287	1.29517	-1.20839	0.00136473	nop14-like family protein, expressed
LOC_Os03g40540	18.1797	8.51297	-1.0946	0.00136473	cytochrome P450, putative, expressed
LOC_Os03g42220	6.38367	4.04488	-0.658288	0.0449464	T-complex protein, putative, expressed
LOC_Os03g42464	2.33594	1.12343	-1.0561	0.00136473	expressed protein
LOC_Os03g42810	7.4602	4.09329	-0.865952	0.0179507	endonuclease/exonuclease/phosphatase family domain containing protein, expressed
LOC_Os03g43684	8.68805	5.31482	-0.709012	0.00330221	KIP1, putative, expressed
LOC_Os03g43860	5.85915	2.33464	-1.32749	0.0285015	SNF7 domain containing protein, putative, expressed
LOC_Os03g43990	5.68665	3.56098	-0.675304	0.0321246	BTBN8 - Bric-a-Brac, Tramtrack, Broad Complex BTB domain with non-phototropic hypocotyl 3 NPH3 and coiled-coil domains, expressed
LOC_Os03g44210	3.3613	1.79192	-0.907514	0.0162392	expressed protein
LOC_Os03g44420	38.9184	23.1891	-0.747002	0.00136473	tubulin/FtsZ domain containing protein, putative, expressed
LOC_Os03g44670	32.2921	19.7423	-0.709888	0.00136473	expressed protein
LOC_Os03g44780	3.55709	1.79939	-0.983195	0.00705748	elongation factor Tu family protein, putative, expressed
LOC_Os03g45340	42.3641	19.2684	-1.1366	0.00330221	hsp20/alpha crystallin family protein, putative, expressed
LOC_Os03g45619	87.2922	58.4936	-0.577574	0.00762844	cytochrome P450, putative, expressed
LOC_Os03g45770	12.803	8.52855	-0.58611	0.0132911	expressed protein
LOC_Os03g45779	62.8928	35.4489	-0.827154	0.00136473	expressed protein
LOC_Os03g45870	138.182	83.4276	-0.727976	0.00241152	expressed protein
LOC_Os03g45960	11.1975	3.99181	-1.48806	0.0354642	thaumatin, putative, expressed
LOC_Os03g45970	2.88225	1.44368	-0.997444	0.0246613	expressed protein
LOC_Os03g46410	12.2754	8.14171	-0.592368	0.0370894	transmembrane protein 56, putative, expressed
LOC_Os03g46600	8.93187	3.36356	-1.40898	0.0127567	acidic leucine-rich nuclear phosphoprotein 32-related protein 2, putative, expressed
LOC_Os03g47210	2.17769	0	#NAME?	0.00705748	expressed protein
LOC_Os03g47754	3.02617	1.36298	-1.15073	0.00136473	SAB, putative, expressed
LOC_Os03g47780	5.02733	2.74595	-0.872486	0.0480472	WD repeat-containing protein, putative, expressed
LOC_Os03g47940	14.7685	5.29965	-1.47855	0.00762844	GDSL-like lipase/acylhydrolase, putative, expressed
LOC_Os03g48140	18.6702	12.3708	-0.593793	0.00492933	myosin, putative, expressed
LOC_Os03g48170	7.80885	5.16429	-0.596541	0.0397681	5-AMP-activated protein kinase-related, putative, expressed
LOC_Os03g48300	14.9071	9.92688	-0.586589	0.0094624	histidine acid phosphatase, putative, expressed
LOC_Os03g49170	10.2978	6.43459	-0.67841	0.00705748	zinc finger family protein, putative, expressed
LOC_Os03g49400	5.22709	2.98782	-0.806913	0.00136473	ethylene-insensitive protein, putative, expressed
LOC_Os03g49510	7.06095	4.92746	-0.519017	0.0451942	phosphatidylinositol-4-phosphate 5-kinase, putative, expressed
LOC_Os03g49610	2.56002	0.720684	-1.82871	0.00416278	Os3bglu8 - beta-glucosidase, exo-beta-glucansase, high similarity to Os3bglu7, expressed
LOC_Os03g50030	14.0596	8.17051	-0.783054	0.039448	phospholipase A2, putative, expressed
LOC_Os03g50100	1.84067	0.897976	-1.03548	0.0287797	expressed protein
LOC_Os03g50130	67.3909	38.5077	-0.807407	0.00241152	microsomal glutathione S-transferase 3, putative, expressed
LOC_Os03g50300	8.08809	5.51731	-0.551835	0.0440475	CASP, putative, expressed
LOC_Os03g50320	10.8088	6.6249	-0.706239	0.00241152	phosphatidylinositol 4-kinase PI4K, putative, expressed
LOC_Os03g50860	11.3037	7.86285	-0.523666	0.0318419	histidine kinase, putative, expressed
LOC_Os03g50870	122.215	87.0698	-0.489178	0.0234667	expressed protein
LOC_Os03g50885	88.4778	62.0445	-0.512013	0.0275536	actin, putative, expressed
LOC_Os03g51000	10.7651	7.1697	-0.586377	0.0407169	3,4-dihydroxy-2-butanone kinase, putative, expressed
LOC_Os03g51440	5.57131	2.58095	-1.11012	0.00241152	LRR receptor-like protein kinase, putative, expressed
LOC_Os03g51479	2.65693	1.02241	-1.37778	0.037939	maf, putative, expressed
LOC_Os03g51790	2.63044	1.27837	-1.04099	0.0192802	GTPase of unknown function domain containing protein, putative, expressed
LOC_Os03g52670	37.8402	23.0056	-0.717935	0.00136473	GRAM domain containing protein, expressed
LOC_Os03g52700	3.71322	2.41891	-0.618311	0.0391604	expressed protein
LOC_Os03g52780	14.2367	8.15984	-0.803006	0.00136473	expressed protein
LOC_Os03g52794	4.25876	2.71626	-0.648814	0.00241152	phosphatidylinositol kinase, putative, expressed
LOC_Os03g53340	3.14512	0.117417	-4.7434	0.0094624	HSF-type DNA-binding domain containing protein, expressed
LOC_Os03g53630	5.35362	3.64242	-0.555616	0.0399999	PHD finger family protein, putative, expressed
LOC_Os03g53750	10.7704	7.42757	-0.536106	0.0491402	nuclear prelamin A recognition factor, putative, expressed
LOC_Os03g53880	8.05848	5.03662	-0.678052	0.0170711	serine/threonine-protein kinase TOUSLED, putative, expressed
LOC_Os03g53910	29.1751	17.2486	-0.758257	0.00136473	tetratricopeptide repeat domain containing protein, expressed
LOC_Os03g54100	15.0294	8.2382	-0.867387	0.00136473	potassium channel protein, putative, expressed
LOC_Os03g54130	255.849	110.593	-1.21004	0.00136473	cysteine protease 1 precursor, putative, expressed
LOC_Os03g54900	7.55133	5.05979	-0.577653	0.0137923	phytosulfokine receptor precursor, putative, expressed
LOC_Os03g55120	76.5386	33.678	-1.18438	0.00136473	plastocyanin-like domain containing protein, putative, expressed
LOC_Os03g55380	3.53706	1.46318	-1.27345	0.0385282	oxidoreductase, putative, expressed
LOC_Os03g55600	25.1998	17.2138	-0.54985	0.0324659	CAMK_CAMK_like.22 - CAMK includes calcium/calmodulin depedent protein kinases, expressed
LOC_Os03g55830	12.3632	6.96664	-0.827521	0.0231679	BTBN10 - Bric-a-Brac, Tramtrack, Broad Complex BTB domain with non-phototropic hypocotyl 3 NPH3 and coiled-coil domains, expressed
LOC_Os03g56260	5.70718	3.54525	-0.68689	0.0196756	kinesin motor domain containing protein, putative, expressed
LOC_Os03g56380	14.9207	10.3353	-0.529736	0.0399999	methyltransferase, putative, expressed
LOC_Os03g56630	5.00133	3.13873	-0.672132	0.0105848	transposon protein, putative, unclassified, expressed
LOC_Os03g57070	42.4526	28.0468	-0.598015	0.018371	amine oxidase-related, putative, expressed
LOC_Os03g57110	13.5138	9.64241	-0.486968	0.0457033	expressed protein
LOC_Os03g57240	93.655	36.3348	-1.366	0.00136473	ZOS3-19 - C2H2 zinc finger protein, expressed
LOC_Os03g57340	661.876	463.899	-0.512751	0.0152246	chaperone protein dnaJ, putative, expressed
LOC_Os03g58060	12.8309	8.46051	-0.600809	0.00999182	XRN 5'-3' exonuclease N-terminus domain containing protein, expressed
LOC_Os03g58230	102.275	66.7095	-0.616493	0.00416278	plant-specific domain TIGR01615 family protein, expressed
LOC_Os03g58350	25.903	9.0943	-1.51008	0.00136473	OsIAA14 - Auxin-responsive Aux/IAA gene family member, expressed
LOC_Os03g58470	410.199	259.963	-0.658021	0.00136473	retrotransposon protein, putative, Ty3-gypsy subclass, expressed
LOC_Os03g58580	46.4525	31.5891	-0.556329	0.0321246	nodulin, putative, expressed
LOC_Os03g58640	2.2253	1.17494	-0.921408	0.0212532	FHA domain containing protein, putative, expressed
LOC_Os03g58700	16.2417	10.977	-0.565212	0.0170711	vacuolar protein sorting-associated protein 35, putative, expressed
LOC_Os03g58910	1.93867	1.17645	-0.720623	0.00762844	expressed protein
LOC_Os03g59040	5.50983	3.21735	-0.776136	0.0166552	squalene synthetase, putative, expressed
LOC_Os03g59200	2.52283	1.00345	-1.33008	0.0216233	expressed protein
LOC_Os03g59240	12.02	7.75365	-0.63249	0.044697	carboxyl-terminal peptidase, putative, expressed
LOC_Os03g59340	4.37402	2.94062	-0.572839	0.0470461	CESA2 - cellulose synthase, expressed
LOC_Os03g59880	7.53106	3.59196	-1.06808	0.0285015	expressed protein
LOC_Os03g60170	4.1049	2.47853	-0.727859	0.0278884	expressed protein
LOC_Os03g60240	5.47144	3.57823	-0.612674	0.0122623	SCAR-like protein 1, putative, expressed
LOC_Os03g60400	16.1992	6.87615	-1.23625	0.0466478	40S ribosomal protein S23, putative, expressed
LOC_Os03g60639	14.24	8.07089	-0.819151	0.0343164	expressed protein
LOC_Os03g60800	3.65672	2.01291	-0.861264	0.0299697	transposon protein, putative, unclassified, expressed
LOC_Os03g60870	8.83203	5.40904	-0.707373	0.0435875	ras-related protein, putative, expressed
LOC_Os03g61040	15.0097	7.82679	-0.939404	0.00762844	GIL1, putative, expressed
LOC_Os03g61110	23.8262	13.8539	-0.782257	0.00705748	RNA-binding motif protein, putative, expressed
LOC_Os03g61570	58.1296	37.9118	-0.616625	0.0166552	expressed protein
LOC_Os03g61800	5.66367	3.07713	-0.88015	0.00824619	polygalacturonase, putative, expressed
LOC_Os03g61970	10.9298	6.73739	-0.698005	0.0105848	actin, putative, expressed
LOC_Os03g62090	13.2748	7.74742	-0.776907	0.00136473	CESA5 - cellulose synthase, expressed
LOC_Os03g62910	10.0909	6.55696	-0.621962	0.0127567	expressed protein
LOC_Os03g63410	3.4481	1.73261	-0.992851	0.0243262	elongation factor Tu, putative, expressed
LOC_Os03g63670	5.19206	3.20872	-0.694311	0.0142298	expressed protein
LOC_Os03g63700	194.528	115.711	-0.749445	0.00241152	AIG2-like family domain containing protein, expressed
LOC_Os03g63770	41.9101	29.579	-0.502727	0.0354642	RCD1, putative, expressed
LOC_Os03g64014	4.11543	1.96903	-1.06356	0.0399999	expressed protein
LOC_Os03g64320	23.8674	15.2292	-0.648196	0.00330221	expressed protein
LOC_Os04g01140	100.029	71.91	-0.476152	0.0409575	cytochrome P450 93A2, putative, expressed
LOC_Os04g01500	16.4483	9.51563	-0.789565	0.0438094	expressed protein
LOC_Os04g01970	2.34821	1.14789	-1.03258	0.0122623	SWI/SNF-related matrix-associated actin-dependent regulator of chromatin subfamily C member, putative, expressed
LOC_Os04g02070	4.14785	1.69149	-1.29407	0.00136473	expressed protein
LOC_Os04g02620	16.4801	9.76263	-0.755387	0.00241152	oxidoreductase, short chain dehydrogenase/reductase family, putative, expressed
LOC_Os04g02730	4.32874	2.60388	-0.733282	0.0299697	tRNA-dihydrouridine synthase 3-like, putative, expressed
LOC_Os04g02754	18.8677	10.7958	-0.805439	0.00136473	amidase family protein, putative, expressed
LOC_Os04g03180	1.76103	0.711543	-1.30739	0.00330221	disease resistance protein, putative, expressed
LOC_Os04g05010	21.4292	11.44	-0.905491	0.00416278	CBS domain containing membrane protein, putative, expressed
LOC_Os04g06770	6.47	4.27346	-0.598361	0.0290978	argonaute, putative, expressed
LOC_Os04g07890	5.34536	2.3169	-1.20609	0.00136473	AGAP002737-PA, putative, expressed
LOC_Os04g08034	3.64491	2.15718	-0.756734	0.0278884	ZOS4-02 - C2H2 zinc finger protein, expressed
LOC_Os04g08390	1.33362	0.544108	-1.29338	0.0204914	Leucine Rich Repeat family protein, expressed
LOC_Os04g08828	2.91529	0.429193	-2.76394	0.00136473	cytochrome P450, putative, expressed
LOC_Os04g09654	9.44373	4.89043	-0.949396	0.0250046	O-methyltransferase, putative, expressed
LOC_Os04g14150	18.9769	11.9889	-0.662548	0.0188058	dehydration response related protein, putative, expressed
LOC_Os04g14220	2.89799	1.77521	-0.707063	0.0464278	disease resistance protein RPM1, putative, expressed
LOC_Os04g16450	286.481	189.75	-0.594344	0.00492933	aquaporin protein, putative, expressed
LOC_Os04g17050	6.74069	4.07499	-0.7261	0.037939	glutaredoxin family protein, expressed
LOC_Os04g18010	3.44856	2.24861	-0.616962	0.0220633	cleavage and polyadenylation specificity factor subunit 1, putative, expressed
LOC_Os04g18090	699.319	495.026	-0.498449	0.0201117	histone H1, putative, expressed
LOC_Os04g20210	1.3734	0.565147	-1.28106	0.00136473	expressed protein
LOC_Os04g20280	18.9331	10.7781	-0.812805	0.00492933	expressed protein
LOC_Os04g21110	3.99828	2.17717	-0.876924	0.00569035	phosphoribulokinase/Uridine kinase family protein, expressed
LOC_Os04g21650	3.51072	1.88288	-0.898824	0.0127567	expressed protein
LOC_Os04g22380	10.7657	4.54753	-1.24329	0.00136473	short chain dehydrogenase/reductase protein, putative, expressed
LOC_Os04g22390	2.91082	1.11969	-1.37833	0.0162392	short chain dehydrogenase/reductase protein, putative, expressed
LOC_Os04g24220	2.75319	1.62342	-0.762072	0.0285015	OsWAK32 - OsWAK receptor-like protein kinase, expressed
LOC_Os04g24414	4.62863	1.96967	-1.23263	0.018371	expressed protein
LOC_Os04g24550	6.79555	4.29335	-0.662484	0.0179507	ATP-binding region, ATPase-like domain containing protein, expressed
LOC_Os04g25740	9.28352	6.21202	-0.579609	0.0363962	expressed protein
LOC_Os04g25784	3.95261	2.06066	-0.939698	0.0152246	expressed protein
LOC_Os04g26920	169.238	116.337	-0.540744	0.0122623	oxidoreductase, aldo/keto reductase family protein, putative, expressed
LOC_Os04g27190	105.02	46.5392	-1.17414	0.00136473	terpene synthase, putative, expressed
LOC_Os04g28234	2.26769	1.2378	-0.873441	0.0147128	Rf1, mitochondrial precursor, putative, expressed
LOC_Os04g28420	4.82874	0.29923	-4.01232	0.00640164	peptidyl-prolyl isomerase, putative, expressed
LOC_Os04g28480	8.08404	4.77933	-0.758269	0.00330221	retrotransposon protein, putative, unclassified, expressed
LOC_Os04g28620	37.126	23.2008	-0.678258	0.00136473	male sterility protein, putative, expressed
LOC_Os04g29920	7.74085	3.89261	-0.991755	0.0122623	reticulon domain containing protein, putative, expressed
LOC_Os04g30030	5.52196	3.10279	-0.831618	0.0196756	cysteine-rich receptor-like protein kinase 12 precursor, putative, expressed
LOC_Os04g30160	2.50988	1.30495	-0.943624	0.0370894	OsWAK46 - OsWAK receptor-like protein kinase, expressed
LOC_Os04g30240	9.96953	6.97509	-0.515315	0.0488781	OsWAK60 - OsWAK receptor-like protein kinase, expressed
LOC_Os04g31070	24.078	16.7824	-0.520764	0.0464278	acyl-desaturase, chloroplast precursor, putative, expressed
LOC_Os04g32030	201.974	135.107	-0.58007	0.00492933	heavy metal-associated domain containing protein, expressed
LOC_Os04g32950	90.2337	53.6955	-0.748866	0.00136473	calreticulin precursor protein, putative, expressed
LOC_Os04g33080	19.6579	12.1699	-0.691786	0.00136473	protein phosphatase 2C, putative, expressed
LOC_Os04g33690	6.10942	2.9262	-1.062	0.00136473	sec23/Sec24 trunk domain containing protein, expressed
LOC_Os04g34130	270.772	18.6859	-3.85706	0.0491402	uncharacterized GTP-binding protein yhbZ, putative, expressed
LOC_Os04g34450	11.803	7.58445	-0.638035	0.00762844	expressed protein
LOC_Os04g35210	1.5428	0.589956	-1.38687	0.00640164	Leucine Rich Repeat family protein, expressed
LOC_Os04g35260	1.29918	0.722236	-0.847056	0.0201117	DEAD/DEAH box helicase domain containing protein, expressed
LOC_Os04g35410	17.9818	11.7477	-0.61415	0.00824619	expressed protein
LOC_Os04g35840	87.2926	48.3822	-0.851382	0.00136473	T-complex protein 11, putative, expressed
LOC_Os04g35880	11.5239	7.92904	-0.539406	0.0430841	retrotransposon protein, putative, unclassified, expressed
LOC_Os04g36620	14.1904	8.78308	-0.692116	0.0122623	hydrolase, alpha/beta fold family domain containing protein, expressed
LOC_Os04g36890	4.12731	2.44462	-0.755594	0.0331251	peptidyl-prolyl cis-trans isomerase, FKBP-type, putative, expressed
LOC_Os04g36910	5.37284	3.26747	-0.71751	0.00416278	expressed protein
LOC_Os04g37950	7.54466	4.51766	-0.739878	0.0220633	ubiquitin carboxyl-terminal hydrolase domain containing protein, expressed
LOC_Os04g38930	3.26798	1.08507	-1.59061	0.0170711	pentatricopeptide, putative, expressed
LOC_Os04g39110	23.2504	8.13256	-1.51547	0.0196756	GASR4 - Gibberellin-regulated GASA/GAST/Snakin family protein precursor, expressed
LOC_Os04g39240	6.55461	4.46966	-0.552346	0.0478176	expressed protein
LOC_Os04g39610	3.10354	1.45354	-1.09434	0.00492933	glycerophosphoryl diester phosphodiesterase family protein, putative, expressed
LOC_Os04g40040	13.4583	8.48336	-0.665793	0.00136473	copper methylamine oxidase precursor, putative, expressed
LOC_Os04g40380	4.44824	0	#NAME?	0.00705748	expressed protein
LOC_Os04g40420	4.14856	2.30879	-0.845475	0.0352619	SWIRM domain containing protein, expressed
LOC_Os04g40740	6.20667	3.43647	-0.852891	0.00136473	kelch repeat protein, putative, expressed
LOC_Os04g40950	132.656	91.1599	-0.541223	0.00999182	glyceraldehyde-3-phosphate dehydrogenase, putative, expressed
LOC_Os04g41229	42.0828	29.3636	-0.519204	0.0462432	helix-loop-helix DNA-binding domain containing protein, expressed
LOC_Os04g41620	129.337	78.2658	-0.724677	0.00136473	CHIT2 - Chitinase family protein precursor, expressed
LOC_Os04g41680	96.407	67.7089	-0.509793	0.0421287	CHIT3 - Chitinase family protein precursor, expressed
LOC_Os04g41810	33.2633	20.525	-0.696545	0.0157367	expressed protein
LOC_Os04g41910	7.63646	3.59323	-1.08762	0.00136473	RNA recognition motif containing protein, putative, expressed
LOC_Os04g42330	3.44864	1.77719	-0.956431	0.0105848	Spc97 / Spc98 family protein, putative, expressed
LOC_Os04g42540	1.48967	0	#NAME?	0.0318419	expressed protein
LOC_Os04g42610	13.8924	8.03024	-0.790781	0.00136473	plant protein of unknown function DUF869 domain containing protein, expressed
LOC_Os04g42700	1.95325	1.06074	-0.880806	0.0243262	receptor-like protein kinase precursor, putative, expressed
LOC_Os04g42860	9.45588	2.70215	-1.8071	0.00136473	GDSL-like lipase/acylhydrolase, putative, expressed
LOC_Os04g43030	4.96272	3.2766	-0.598932	0.0440475	lipase class 3 family protein, putative, expressed
LOC_Os04g43070	339.074	244.364	-0.472568	0.0318419	ammonium transporter protein, putative, expressed
LOC_Os04g43130	8.97846	5.87884	-0.610936	0.0142298	transcriptional corepressor LEUNIG, putative, expressed
LOC_Os04g43390	52.6246	32.0118	-0.717133	0.00330221	Os4bglu16 - monolignol beta-glucoside homologue, expressed
LOC_Os04g43550	4.78193	2.4262	-0.978892	0.0430841	MazG nucleotide pyrophosphohydrolase domain containing protein, expressed
LOC_Os04g43650	33.0666	18.3549	-0.84921	0.00136473	L-allo-threonine aldolase, putative, expressed
LOC_Os04g43670	24.239	11.4064	-1.08749	0.00416278	expressed protein
LOC_Os04g44030	1.4437	0.5997	-1.26746	0.0117589	PPR repeat domain containing protein, putative, expressed
LOC_Os04g44810	4.92332	2.58326	-0.930438	0.0449464	syntaxin-18, putative, expressed
LOC_Os04g44850	10.2115	5.88758	-0.794453	0.027301	glycosyl transferase 8 domain containing protein, putative, expressed
LOC_Os04g44870	10.1837	6.00512	-0.762003	0.0491402	C2 domain containing protein, putative, expressed
LOC_Os04g44924	18.1452	10.0223	-0.856384	0.041608	short-chain dehydrogenase/reductase, putative, expressed
LOC_Os04g45480	11.6703	2.85466	-2.03145	0.00136473	heat shock protein STI, putative, expressed
LOC_Os04g45580	9.19442	5.85025	-0.652262	0.00492933	kinesin motor domain containing protein, expressed
LOC_Os04g45650	21.5157	14.0577	-0.614035	0.0094624	expressed protein
LOC_Os04g45834	21.1785	8.35976	-1.34107	0.00136473	DUF584 domain containing protein, putative, expressed
LOC_Os04g45870	1.75108	0	#NAME?	0.0290978	expressed protein
LOC_Os04g45930	38.2521	23.9801	-0.6737	0.00136473	RNA recognition motif containing protein, expressed
LOC_Os04g46370	5.50594	3.12378	-0.817697	0.0388707	L-asparaginase precursor protein, putative, expressed
LOC_Os04g46450	13.5609	9.47952	-0.516564	0.0312969	zinc finger, C3HC4 type domain containing protein, expressed
LOC_Os04g46830	16.2896	7.08118	-1.20189	0.00136473	LTPL122 - Protease inhibitor/seed storage/LTP family protein precursor, expressed
LOC_Os04g46894	5.85675	3.87	-0.597767	0.0122623	beige/BEACH domain containing protein, expressed
LOC_Os04g47360	51.7366	35.3899	-0.547847	0.00888261	OsPOP9 - Putative Prolyl Oligopeptidase homologue, expressed
LOC_Os04g47480	4.96771	2.57286	-0.949209	0.0105848	DUF630/DUF632 domains containing protein, putative, expressed
LOC_Os04g48010	9.14836	5.98727	-0.611615	0.0269715	WD-40 repeat family protein, putative, expressed
LOC_Os04g48030	10.1932	4.20307	-1.2781	0.00241152	heat stress transcription factor B-1, putative, expressed
LOC_Os04g48390	15.4851	8.91239	-0.796995	0.00136473	uncharacterized membrane protein, putative, expressed
LOC_Os04g48416	9.03233	3.38816	-1.41459	0.0290978	OsSub45 - Putative Subtilisin homologue, expressed
LOC_Os04g48750	12.729	8.21394	-0.631978	0.0354642	3-oxo-5-alpha-steroid 4-dehydrogenase, putative, expressed
LOC_Os04g48880	252.488	167.345	-0.593395	0.00569035	fatty acid hydroxylase, putative, expressed
LOC_Os04g49420	5.70607	2.02577	-1.49403	0.00136473	Core histone H2A/H2B/H3/H4 domain containing protein, putative, expressed
LOC_Os04g49660	18.1216	4.38657	-2.04655	0.0111503	DUF581 domain containing protein, expressed
LOC_Os04g49900	1.15981	0.541939	-1.09768	0.00999182	ABC transporter family protein, putative, expressed
LOC_Os04g50060	3.50617	1.33717	-1.39071	0.00136473	GRAS family transcription factor domain containing protein, expressed
LOC_Os04g50770	20.3235	11.904	-0.771707	0.0122623	MYB family transcription factor, putative, expressed
LOC_Os04g51120	35.4366	23.985	-0.563109	0.0179507	ENTH domain containing protein, expressed
LOC_Os04g51430	2.36752	1.20727	-0.971631	0.00241152	retrotransposon protein, putative, unclassified, expressed
LOC_Os04g51500	4.6029	1.57128	-1.55061	0.00136473	expressed protein
LOC_Os04g51710	12.5349	7.23909	-0.792074	0.00241152	expressed protein
LOC_Os04g51960	47.6721	32.7774	-0.540442	0.0152246	expressed protein
LOC_Os04g52020	5.06616	3.07326	-0.721125	0.00492933	PHD-finger domain containing protein, putative, expressed
LOC_Os04g52040	13.9584	9.86913	-0.500139	0.0435875	TNP1, putative, expressed
LOC_Os04g52230	4.63329	2.87722	-0.687359	0.0243262	ent-kaurene synthase, chloroplast precursor, putative, expressed
LOC_Os04g52330	30.9279	17.7973	-0.797253	0.00136473	expressed protein
LOC_Os04g52460	11.0581	6.94083	-0.671919	0.00241152	retrotransposon protein, putative, unclassified, expressed
LOC_Os04g52500	11.3161	7.70188	-0.5551	0.0418604	lecithine cholesterol acyltransferase, putative, expressed
LOC_Os04g52560	1.96146	1.16442	-0.752319	0.0496988	transposon protein, putative, unclassified, expressed
LOC_Os04g52640	8.1799	5.60615	-0.545074	0.0246613	SHR5-receptor-like kinase, putative, expressed
LOC_Os04g52760	11.9595	7.25514	-0.721077	0.0188058	gamma-soluble NSF attachment protein, putative, expressed
LOC_Os04g52830	15.0769	8.69718	-0.793722	0.00136473	OsFBK15 - F-box domain and kelch repeat containing protein, expressed
LOC_Os04g52860	1.05179	0.355603	-1.56452	0.0307228	TKL_IRAK_CrRLK1L-1.9 - The CrRLK1L-1 subfamily has homology to the CrRLK1L homolog, expressed
LOC_Os04g52900	30.3151	21.7303	-0.480329	0.0234667	ABC transporter family protein, putative, expressed
LOC_Os04g53310	52.7326	37.931	-0.475318	0.028088	soluble starch synthase 3, chloroplast precursor, putative, expressed
LOC_Os04g53350	14.8521	10.0928	-0.557344	0.0299697	expressed protein
LOC_Os04g53370	27.0103	16.5937	-0.702873	0.0175324	acyltransferase, putative, expressed
LOC_Os04g53760	11.8103	7.95985	-0.569238	0.0275536	kinesin motor domain containing protein, putative, expressed
LOC_Os04g53950	8.51697	2.22593	-1.93593	0.00762844	glycosyl hydrolases family 16 protein, protein, expressed
LOC_Os04g54474	13.0209	7.86926	-0.726529	0.0266089	transcription factor, putative, expressed
LOC_Os04g54630	97.5447	52.5487	-0.892407	0.0170711	expressed protein
LOC_Os04g54800	18.3689	9.3716	-0.9709	0.00136473	shikimate kinase, putative, expressed
LOC_Os04g55159	161.487	71.3435	-1.17857	0.00136473	LTPL125 - Protease inhibitor/seed storage/LTP family protein precursor, putative, expressed
LOC_Os04g55190	2.30981	1.30918	-0.819111	0.0454221	SPOC domain containing protein, putative, expressed
LOC_Os04g55220	4.99252	2.98918	-0.740019	0.0370894	C2 domain containing protein, expressed
LOC_Os04g55570	2.14709	0.588944	-1.86618	0.00136473	plant protein of unknown function DUF869 domain containing protein, expressed
LOC_Os04g56110	26.1707	13.7582	-0.927656	0.00416278	protein kinase, putative, expressed
LOC_Os04g56405	1.42385	0.606876	-1.23032	0.0478176	expressed protein
LOC_Os04g56430	127.216	83.8525	-0.601356	0.0269715	cysteine-rich receptor-like protein kinase, putative, expressed
LOC_Os04g56510	3.18724	1.83737	-0.794665	0.0212532	ABC1 family domain containing protein, putative, expressed
LOC_Os04g56740	21.4338	13.6962	-0.646118	0.00330221	IQ calmodulin-binding motif family protein, putative, expressed
LOC_Os04g57140	6.51736	4.4034	-0.56567	0.0209508	kinesin motor domain containing protein, putative, expressed
LOC_Os04g57310	34.1032	22.3761	-0.607945	0.0170711	thiol-disulphide oxidoreductase DCC, putative, expressed
LOC_Os04g57540	19.8908	11.7067	-0.764763	0.00705748	adenylate kinase, putative, expressed
LOC_Os04g57610	13.4507	7.28131	-0.885409	0.00136473	auxin response factor, putative, expressed
LOC_Os04g57970	11.7278	5.45763	-1.10359	0.00762844	expressed protein
LOC_Os04g58390	28.3539	11.3377	-1.32242	0.00136473	allantoinase, putative, expressed
LOC_Os04g58410	12.1582	7.08406	-0.779283	0.00640164	smr domain containing protein, expressed
LOC_Os04g58470	3.61262	1.33726	-1.43376	0.00136473	choline transporter-related, putative, expressed
LOC_Os04g58880	10.5272	7.2798	-0.532145	0.0343164	exo70 exocyst complex subunit, putative, expressed
LOC_Os04g59060	6.9749	3.7164	-0.908265	0.0318419	heat shock protein DnaJ, putative, expressed
LOC_Os04g59320	1.55246	0.604629	-1.36043	0.028088	protein kinase domain containing protein, expressed
LOC_Os04g59330	105.879	75.8313	-0.481557	0.0460016	expressed protein
LOC_Os04g59590	5.46757	3.01655	-0.857997	0.0117589	methyltransferase, putative, expressed
LOC_Os05g01170	1.56045	0.846458	-0.882453	0.044697	retrotransposon protein, putative, unclassified, expressed
LOC_Os05g01180	6.09305	2.78409	-1.12996	0.00136473	zinc knuckle family protein, expressed
LOC_Os05g01360	4.8699	3.03641	-0.681527	0.0318419	expressed protein
LOC_Os05g01480	46.5114	26.9353	-0.788084	0.00136473	ras-related protein, putative, expressed
LOC_Os05g01690	6.93779	4.77721	-0.538307	0.0464278	expressed protein
LOC_Os05g01700	8.23805	5.10938	-0.689153	0.00492933	ABC transporter, ATP-binding protein, putative, expressed
LOC_Os05g01810	70.8285	48.8841	-0.534964	0.0331251	xylem cysteine proteinase 2 precursor, putative, expressed
LOC_Os05g01820	221.023	147.886	-0.579709	0.00569035	cytochrome b5-like Heme/Steroid binding domain containing protein, expressed
LOC_Os05g02150	3.50541	0.802925	-2.12625	0.0470461	expressed protein
LOC_Os05g02410	11.5591	5.86898	-0.977848	0.0357771	expressed protein
LOC_Os05g02420	225.931	141.979	-0.670201	0.00136473	expressed protein
LOC_Os05g02670	6.53334	3.37226	-0.954108	0.00136473	kinesin motor domain containing protein, putative, expressed
LOC_Os05g02820	21.3184	12.7083	-0.746333	0.00136473	protein transport protein-related, putative, expressed
LOC_Os05g03020	3.46527	1.83709	-0.915543	0.0460016	ZOS5-03 - C2H2 zinc finger protein, expressed
LOC_Os05g03174	33.9748	21.7273	-0.644954	0.00492933	glycosyltransferase family 43 protein, putative, expressed
LOC_Os05g03550	25.6134	18.5352	-0.46663	0.0348796	MYB family transcription factor, putative, expressed
LOC_Os05g04820	14.0856	9.62204	-0.54981	0.0269715	MYB family transcription factor, putative, expressed
LOC_Os05g05210	19.3979	13.5427	-0.518391	0.0331251	WD domain, G-beta repeat domain containing protein, expressed
LOC_Os05g05470	12.5319	8.53501	-0.554145	0.039448	T-complex protein, putative, expressed
LOC_Os05g05680	61.4898	39.4823	-0.639142	0.00762844	1-aminocyclopropane-1-carboxylate oxidase, putative, expressed
LOC_Os05g06014	3.83516	1.23309	-1.63701	0.018371	expressed protein
LOC_Os05g06110	4.54281	2.70459	-0.748173	0.0162392	villin, putative, expressed
LOC_Os05g06280	32.0908	20.8015	-0.625475	0.00569035	ATKINESIN-13A/KINESIN-13A, putative, expressed
LOC_Os05g06430	23.0021	14.7644	-0.639644	0.0111503	OsPDIL2-1 protein disulfide isomerase PDIL2-1, expressed
LOC_Os05g06440	57.7709	29.3885	-0.97509	0.00136473	dnaJ homolog subfamily B member 11 precursor, putative, expressed
LOC_Os05g06450	9.84791	6.39655	-0.622523	0.0266089	tubulin/FtsZ domain containing protein, putative, expressed
LOC_Os05g06470	4.70662	2.97243	-0.66305	0.0179507	suppressor of Mek, putative, expressed
LOC_Os05g06700	22.3308	13.6034	-0.715071	0.0094624	expressed protein
LOC_Os05g07050	7.90721	4.86443	-0.7009	0.00136473	pre-mRNA-processing-splicing factor 8, putative, expressed
LOC_Os05g07300	4.91556	2.65366	-0.889373	0.00136473	serine/threonine-protein kinase receptor precursor, putative, expressed
LOC_Os05g07420	1.44031	0.618417	-1.21972	0.0343164	S-domain receptor-like protein kinase, putative, expressed
LOC_Os05g07680	3.03635	1.63187	-0.895813	0.0357771	KIP1, putative, expressed
LOC_Os05g08480	36.8173	22.9694	-0.680669	0.0278884	cytokinin-O-glucosyltransferase 1, putative, expressed
LOC_Os05g08640	172.171	71.2773	-1.27233	0.00136473	transferase family protein, putative, expressed
LOC_Os05g08980	29.0203	19.897	-0.54451	0.0266089	expressed protein
LOC_Os05g11260	18.0657	9.22219	-0.970072	0.00136473	expressed protein
LOC_Os05g11320	2.82475	0	#NAME?	0.00136473	metallothionein-like protein 3B, putative, expressed
LOC_Os05g11570	1.05317	0	#NAME?	0.00416278	NLI interacting factor-like phosphatase, putative, expressed
LOC_Os05g11770	13.3436	9.48991	-0.491685	0.0418604	ulp1 protease family protein, putative, expressed
LOC_Os05g11810	21.9849	9.79534	-1.16634	0.00136473	gibberellin 2-beta-dioxygenase 1, putative, expressed
LOC_Os05g11850	6.82854	3.73477	-0.870559	0.00136473	glycosyl hydrolase family 47 domain contain protein, expressed
LOC_Os05g11910	32.5584	19.1025	-0.76927	0.00416278	GDSL-like lipase/acylhydrolase, putative, expressed
LOC_Os05g11950	36.735	23.4214	-0.649329	0.00999182	GDSL-like lipase/acylhydrolase, putative, expressed
LOC_Os05g12300	6.20921	2.75118	-1.17436	0.00136473	expressed protein
LOC_Os05g12400	24.723	15.1322	-0.708234	0.0340545	BURP domain containing protein, expressed
LOC_Os05g12580	20.6212	0	#NAME?	0.044697	expressed protein
LOC_Os05g12630	46.759	21.2653	-1.13674	0.00136473	expressed protein
LOC_Os05g12640	49.3982	28.2831	-0.804519	0.00705748	BURP domain containing protein, expressed
LOC_Os05g13330	6.56413	3.99033	-0.718095	0.0418604	per1-like family protein, putative, expressed
LOC_Os05g13370	2.32278	0.926827	-1.32548	0.0285015	OsRhmbd12 - Putative Rhomboid homologue, expressed
LOC_Os05g13780	14.2225	9.5997	-0.567117	0.0216233	C-5 cytosine-specific DNA methylase, putative, expressed
LOC_Os05g15040	3.46313	1.68815	-1.03664	0.00241152	NB-ARC domain containing protein, expressed
LOC_Os05g16824	6.71117	4.22289	-0.668331	0.0234667	SHR5-receptor-like kinase, putative, expressed
LOC_Os05g16930	1.66742	0.455688	-1.8715	0.00136473	protein kinase domain containing protein, expressed
LOC_Os05g18294	6.69773	3.97279	-0.753521	0.0340545	SEC14 cytosolic factor family protein, putative, expressed
LOC_Os05g19390	4.23631	1.967	-1.10681	0.00136473	PPR repeat containing protein, expressed
LOC_Os05g19970	16.6102	11.2024	-0.568256	0.0137923	ZOS5-06 - C2H2 zinc finger protein, expressed
LOC_Os05g22940	14.76	10.0769	-0.550631	0.00999182	acetyl-CoA carboxylase, putative, expressed
LOC_Os05g23340	2.27417	0.760681	-1.57997	0.0337579	expressed protein
LOC_Os05g24601	15.8076	9.98743	-0.662436	0.00569035	coatomer subunit delta, putative, expressed
LOC_Os05g24684	2.57586	1.56636	-0.717642	0.0179507	structural constituent of ribosome, putative, expressed
LOC_Os05g25060	5.35752	3.26653	-0.713804	0.0137923	PPR repeat domain containing protein, putative, expressed
LOC_Os05g25310	13.2582	8.85859	-0.581731	0.0152246	acyl-CoA synthetase protein, putative, expressed
LOC_Os05g25620	2.79302	0	#NAME?	0.00492933	caltractin, putative, expressed
LOC_Os05g26820	20.5764	10.8992	-0.916772	0.00136473	CAMK_KIN1/SNF1/Nim1_like.20 - CAMK includes calcium/calmodulin depedent protein kinases, expressed
LOC_Os05g26990	14.049	8.61735	-0.705148	0.00241152	phospholipid-transporting ATPase 2, putative, expressed
LOC_Os05g28720	10.9968	6.31282	-0.800726	0.0127567	PPR repeat containing protein, expressed
LOC_Os05g29050	3.54672	2.18444	-0.699226	0.0192802	phospholipase D p1, putative, expressed
LOC_Os05g30010	7.56102	4.80042	-0.655422	0.0105848	WD domain, G-beta repeat domain containing protein, expressed
LOC_Os05g30750	2.34602	0.926507	-1.34034	0.00136473	anthranilate phosphoribosyltransferase, putative, expressed
LOC_Os05g30880	50.885	31.2097	-0.705243	0.00569035	nucleolar matrix protein-related, putative, expressed
LOC_Os05g31062	7.77919	4.76853	-0.706075	0.037939	DNAJ heat shock N-terminal domain-containing protein, putative, expressed
LOC_Os05g31230	36.0297	24.1454	-0.577439	0.0321246	N-acetyltransferase ESCO1, putative, expressed
LOC_Os05g31920	13.259	9.60139	-0.465656	0.044697	FYVE zinc finger domain containing protein, expressed
LOC_Os05g32060	5.17132	2.96015	-0.804865	0.0480472	expressed protein
LOC_Os05g32070	1.46607	0	#NAME?	0.00705748	LRP1, putative, expressed
LOC_Os05g32110	62.4822	45.4625	-0.458768	0.0357771	COBRA, putative, expressed
LOC_Os05g32500	16.5679	9.83805	-0.751943	0.00241152	expressed protein
LOC_Os05g32710	2.60146	1.23918	-1.06994	0.0376916	Alpha amylase, catalytic domain containing protein, expressed
LOC_Os05g32970	72.7918	47.9751	-0.601492	0.00569035	expressed protein
LOC_Os05g33440	13.84	7.10386	-0.962171	0.0212532	mTERF domain containing protein, expressed
LOC_Os05g33690	28.3165	13.8216	-1.03472	0.00136473	receptor-like protein kinase precursor, putative, expressed
LOC_Os05g33710	17.1992	4.90194	-1.81092	0.00136473	WD domain, G-beta repeat domain containing protein, expressed
LOC_Os05g34050	20.8933	14.2329	-0.553811	0.0287797	bZIP transcription factor domain containing protein, expressed
LOC_Os05g34260	25.9607	17.3443	-0.581866	0.00241152	transposon protein, putative, Ac/Ds sub-class, expressed
LOC_Os05g34320	5.196	3.17474	-0.710765	0.0309889	beta-hexosaminidase precursor, putative, expressed
LOC_Os05g34700	16.7963	5.26582	-1.67342	0.00640164	GDSL-like lipase/acylhydrolase, putative, expressed
LOC_Os05g34770	48.8694	33.8378	-0.530296	0.0382009	cytochrome c, putative, expressed
LOC_Os05g34914	7.37992	2.66916	-1.46722	0.0147128	expressed protein
LOC_Os05g35980	1.78074	0.929454	-0.938018	0.0094624	expressed protein
LOC_Os05g36070	13.2224	8.45717	-0.644738	0.0147128	signal peptide peptidase domain containing protein, expressed
LOC_Os05g37200	6.25166	3.68556	-0.762354	0.0246613	solute carrier family 35 member F2, putative, expressed
LOC_Os05g37390	7.12871	3.83037	-0.896155	0.0212532	G10 protein, putative, expressed
LOC_Os05g37830	18.4982	10.5696	-0.807467	0.0290978	expressed protein
LOC_Os05g37880	1.74446	0.644485	-1.43656	0.00999182	growth regulator related protein, putative, expressed
LOC_Os05g37900	5.77789	3.28275	-0.81564	0.0287797	zinc finger, C3HC4 type domain containing protein, expressed
LOC_Os05g37930	92.1383	59.5031	-0.630836	0.00241152	expressed protein
LOC_Os05g38270	83.1114	44.6097	-0.897689	0.00136473	regulator of chromosome condensation, putative, expressed
LOC_Os05g38530	83.4996	36.6374	-1.18845	0.00136473	DnaK family protein, putative, expressed
LOC_Os05g38710	18.0896	10.8907	-0.732065	0.00416278	lipin, N-terminal conserved region family protein, expressed
LOC_Os05g38810	14.7703	9.32888	-0.662922	0.00416278	PWWP domain containing protein, expressed
LOC_Os05g38820	18.0014	11.4026	-0.65875	0.0127567	histone-like transcription factor and archaeal histone, putative, expressed
LOC_Os05g38950	8.48095	5.25227	-0.691286	0.00824619	TBC domain containing protein, expressed
LOC_Os05g39050	21.4895	11.6651	-0.881433	0.0228363	Core histone H2A/H2B/H3/H4 domain containing protein, putative, expressed
LOC_Os05g39090	5.04921	2.85291	-0.823625	0.0238919	CAMK_CAMK_like.29 - CAMK includes calcium/calmodulin depedent protein kinases, expressed
LOC_Os05g39770	44.8056	24.0826	-0.895686	0.00136473	aminotransferase, putative, expressed
LOC_Os05g39840	4.61189	2.2342	-1.0456	0.0324659	expressed protein
LOC_Os05g40180	20.3835	14.2056	-0.520944	0.0440475	serine/threonine-protein kinase stt7, chloroplast precursor, putative, expressed
LOC_Os05g40420	13.0332	8.98228	-0.537039	0.0483879	2,3-bisphosphoglycerate-independent phosphoglycerate mutase, putative, expressed
LOC_Os05g40960	9.24313	4.41054	-1.06743	0.00136473	Myb transcription factor, putative, expressed
LOC_Os05g41070	9.0243	5.15821	-0.806945	0.0404742	bZIP transcription factor, putative, expressed
LOC_Os05g41100	14.4379	7.74887	-0.897798	0.00136473	protein kri1, putative, expressed
LOC_Os05g41120	12.8801	8.57262	-0.587335	0.0278884	endoplasmic reticulum-Golgi intermediate compartment protein 3, putative, expressed
LOC_Os05g41530	6.22164	3.60486	-0.787353	0.0343164	ZOS5-11 - C2H2 zinc finger protein, expressed
LOC_Os05g41550	44.0077	20.596	-1.09539	0.00136473	expressed protein
LOC_Os05g41580	4.01326	2.39158	-0.746809	0.00888261	calcium-transporting ATPase, plasma membrane-type, putative, expressed
LOC_Os05g41990	26.6137	14.9153	-0.835371	0.0275536	peroxidase precursor, putative, expressed
LOC_Os05g42330	23.0521	13.8117	-0.739003	0.00136473	secretory carrier-associated membrane protein, putative, expressed
LOC_Os05g43060	34.6088	25.1369	-0.46133	0.0352619	retrotransposon, putative, centromere-specific, expressed
LOC_Os05g43240	6.24979	4.07322	-0.617638	0.0496988	jacalin-like lectin domain containing protein, expressed
LOC_Os05g44070	14.705	5.02369	-1.54948	0.00136473	ras-related protein, putative, expressed
LOC_Os05g44200	39.9978	17.3089	-1.2084	0.00136473	GDSL-like lipase/acylhydrolase, putative, expressed
LOC_Os05g44310	17.167	12.1652	-0.496876	0.0388707	vesicle-fusing ATPase, putative, expressed
LOC_Os05g45350	111.615	78.0526	-0.516012	0.0196756	dnaJ domain containing protein, expressed
LOC_Os05g45660	114.758	83.2409	-0.463233	0.0360389	plasminogen activator inhibitor 1 RNA-binding protein, putative, expressed
LOC_Os05g45760	2.61357	1.05169	-1.31331	0.0287797	EMB1796, putative, expressed
LOC_Os05g45830	10.3369	5.12497	-1.01219	0.00136473	expressed protein
LOC_Os05g45840	15.8235	9.85502	-0.683135	0.00705748	GTPase-activating protein, putative, expressed
LOC_Os05g45930	8.84119	4.60883	-0.939841	0.00136473	IQ calmodulin-binding motif family protein, putative, expressed
LOC_Os05g46030	3.92336	1.87357	-1.0663	0.00136473	myosin head family protein, expressed
LOC_Os05g46200	9.70339	6.43697	-0.592107	0.0152246	beta-galactosidase 8 precursor, putative, expressed
LOC_Os05g46430	62.1852	36.5573	-0.766412	0.00241152	60S ribosomal protein L28-1, putative, expressed
LOC_Os05g46550	4.97772	2.19867	-1.17885	0.00640164	adaptor complexes medium subunit family domain containing protein, expressed
LOC_Os05g46610	21.6237	11.7794	-0.876351	0.0142298	myb-like DNA-binding domain containing protein, putative, expressed
LOC_Os05g46720	47.8208	33.9093	-0.495955	0.0234667	phosphatidylinositol transfer, putative, expressed
LOC_Os05g46954	8.78619	5.3578	-0.713597	0.00888261	expressed protein
LOC_Os05g48790	13.3011	5.67886	-1.22787	0.00136473	expressed protein
LOC_Os05g48810	31.9104	7.86476	-2.02055	0.00136473	dnaJ domain containing protein, expressed
LOC_Os05g49860	142.393	73.0417	-0.963086	0.00136473	Core histone H2A/H2B/H3/H4 domain containing protein, putative, expressed
LOC_Os05g50140	1.02738	0	#NAME?	0.00330221	auxin efflux carrier component, putative, expressed
LOC_Os05g50260	8.40666	4.72772	-0.830389	0.00136473	polygalacturonase, putative, expressed
LOC_Os05g50290	13.6707	7.81499	-0.806777	0.0334271	hhH-GPD superfamily base excision DNA repair protein, putative, expressed
LOC_Os05g50380	13.8671	8.03503	-0.787287	0.00241152	glucose-1-phosphate adenylyltransferase large subunit, chloroplast precursor, putative, expressed
LOC_Os05g50750	14.0333	8.22521	-0.770733	0.00136473	AAA family ATPase, putative, expressed
LOC_Os05g50800	17.3192	9.40614	-0.880695	0.00241152	expressed protein
LOC_Os05g51190	1.68966	0.686487	-1.29943	0.0132911	protein kinase family protein, putative, expressed
LOC_Os05g51480	13.1217	9.4538	-0.472992	0.0404742	cleavage and polyadenylation specificity factor, putative, expressed
LOC_Os05g51500	13.941	10.0476	-0.472487	0.0409575	eukaryotic translation initiation factor 5B, putative, expressed
LOC_Os05g51850	17.4302	11.2373	-0.633298	0.0170711	AT hook-containing DNA-binding protein, putative, expressed
LOC_Os06g01170	6.25037	4.37961	-0.51314	0.04942	PHD-finger domain containing protein, expressed
LOC_Os06g01320	2.71201	1.76835	-0.616957	0.0307228	chromo domain containing protein, expressed
LOC_Os06g01410	8.20075	3.49856	-1.22899	0.00416278	glutamine cyclotransferase precursor, putative, expressed
LOC_Os06g01500	11.2784	5.61411	-1.00644	0.00762844	IQ calmodulin-binding motif family protein, putative, expressed
LOC_Os06g01934	74.4898	51.521	-0.531882	0.0228363	homeobox domain containing protein, expressed
LOC_Os06g02260	12.0776	8.29232	-0.542487	0.0331251	callose synthase, putative, expressed
LOC_Os06g02370	72.7185	44.2357	-0.71711	0.00136473	expressed protein
LOC_Os06g02620	27.186	19.1398	-0.506284	0.0343164	chaperone protein dnaJ, putative, expressed
LOC_Os06g02770	4.56327	0	#NAME?	0.00136473	expressed protein
LOC_Os06g02900	19.2114	5.35126	-1.84401	0.00136473	aspartic proteinase nepenthesin-2 precursor, putative, expressed
LOC_Os06g03540	5.52794	3.32203	-0.734675	0.0388707	oligopeptide transporter, putative, expressed
LOC_Os06g03930	22.5776	15.3077	-0.560636	0.0137923	cytochrome P450 86A1, putative, expressed
LOC_Os06g03970	6.71648	2.76441	-1.28074	0.00136473	receptor-like protein kinase 5 precursor, putative, expressed
LOC_Os06g04020	749.402	469.002	-0.676146	0.00136473	histone H1, putative, expressed
LOC_Os06g04530	16.2614	10.0049	-0.700753	0.0162392	OsClp9 - Putative Clp protease homologue, expressed
LOC_Os06g04680	19.0195	10.9027	-0.802789	0.0188058	expressed protein
LOC_Os06g04850	13.28	3.28163	-2.01677	0.0290978	homeobox associated leucine zipper, putative, expressed
LOC_Os06g04870	22.8211	7.3809	-1.6285	0.00136473	homeobox associated leucine zipper, putative, expressed
LOC_Os06g04880	11.8196	7.82848	-0.594373	0.0170711	serine threonine kinase, putative, expressed
LOC_Os06g05180	15.6663	10.8768	-0.526414	0.0457033	coatomer subunit beta, putative, expressed
LOC_Os06g05359	1.04257	0.435952	-1.2579	0.0196756	NBS-LRR disease resistance protein, putative, expressed
LOC_Os06g05368	1.56972	0.714232	-1.13604	0.0275536	expressed protein
LOC_Os06g05660	37.7844	25.0217	-0.594608	0.00999182	NAP domain containing protein, putative, expressed
LOC_Os06g05740	14.0603	7.1837	-0.968832	0.00241152	expressed protein
LOC_Os06g05980	2.11186	1.08207	-0.964718	0.0480472	transporter family protein, putative, expressed
LOC_Os06g06040	7.99597	3.20671	-1.31818	0.00762844	expressed protein
LOC_Os06g06210	2.4966	1.13138	-1.14188	0.00569035	expressed protein
LOC_Os06g06290	402.902	295.983	-0.444915	0.0402815	GDSL-like lipase/acylhydrolase, putative, expressed
LOC_Os06g06490	9.241	2.60344	-1.82763	0.00136473	U-box domain containing heat shock protein, putative, expressed
LOC_Os06g06790	1.9552	0.95332	-1.03629	0.0470461	OsPDIL1-5 protein disulfide isomerase PDIL1-5, expressed
LOC_Os06g07010	6.65486	4.60755	-0.530409	0.0454221	transposon protein, putative, unclassified, expressed
LOC_Os06g07090	13.0656	9.33868	-0.484486	0.0468662	AP-1 complex subunit gamma-1, putative, expressed
LOC_Os06g07120	50.1037	35.8889	-0.48138	0.0466478	dehydrodolichyl diphosphate synthase, putative, expressed
LOC_Os06g07230	8.19208	4.83507	-0.760693	0.0137923	tyrosine protein kinase domain containing protein, putative, expressed
LOC_Os06g07300	12.3539	4.95045	-1.31934	0.027301	jacalin-like lectin domain containing protein, expressed
LOC_Os06g08390	14.3832	8.92196	-0.688957	0.0234667	Ser/Thr protein phosphatase family protein, putative, expressed
LOC_Os06g08480	17.1664	12.2575	-0.485923	0.0297226	CHD3-type chromatin-remodeling factor PICKLE, putative, expressed
LOC_Os06g08530	73.1181	51.9658	-0.492665	0.028088	ubiquitin carboxyl-terminal hydrolase domain containing protein, expressed
LOC_Os06g09120	4.34324	2.42064	-0.843382	0.0433096	glutamate receptor 2.8 precursor, putative, expressed
LOC_Os06g09130	3.81434	2.0137	-0.921586	0.00136473	glutamate receptor 2.8 precursor, putative, expressed
LOC_Os06g10109	21.8365	11.1689	-0.967262	0.0278884	expressed protein
LOC_Os06g10230	2.74613	1.25219	-1.13295	0.00492933	receptor-like protein kinase 5 precursor, putative, expressed
LOC_Os06g10280	4.3251	2.45418	-0.817492	0.0246613	CDP-alcohol phosphatidyltransferase, putative, expressed
LOC_Os06g10355	9.4254	4.70446	-1.00253	0.00136473	expressed protein
LOC_Os06g10750	10.562	5.6854	-0.89355	0.0262419	integral membrane protein DUF6 containing protein, expressed
LOC_Os06g11440	3.75298	2.43879	-0.621869	0.0473355	transposon protein, putative, Mutator sub-class, expressed
LOC_Os06g11610	11.9625	5.45665	-1.13243	0.0421287	heat shock 22 kDa protein, mitochondrial precursor, putative, expressed
LOC_Os06g11990	19.08	13.7125	-0.476577	0.044697	expressed protein
LOC_Os06g12530	18.2055	9.6035	-0.92274	0.00136473	CS domain containing protein, putative, expressed
LOC_Os06g12876	3.29302	1.84778	-0.833624	0.0137923	expressed protein
LOC_Os06g13215	2.78384	1.21025	-1.20177	0.0374083	growth regulator related protein, putative, expressed
LOC_Os06g13560	37.9903	13.612	-1.48075	0.00136473	SAM dependent carboxyl methyltransferase, putative, expressed
LOC_Os06g13810	15.9824	10.6023	-0.592105	0.0204914	pyrophosphate--fructose 6-phosphate 1-phosphotransferase subunit beta, putative, expressed
LOC_Os06g14240	22.9876	2.89539	-2.98903	0.00136473	hsp20/alpha crystallin family protein, putative, expressed
LOC_Os06g14406	14.7033	7.05079	-1.06028	0.00136473	SYD, putative, expressed
LOC_Os06g14440	6.66284	4.25893	-0.645644	0.0111503	DRD1, putative, expressed
LOC_Os06g14740	11.0535	7.1069	-0.637211	0.00569035	NAD binding domain of 6-phosphogluconate dehydrogenase containing protein, expressed
LOC_Os06g15170	25.818	12.9717	-0.993011	0.00136473	3-ketoacyl-CoA synthase, putative, expressed
LOC_Os06g15330	30.1397	19.9782	-0.59324	0.0345913	CCT/B-box zinc finger protein, putative, expressed
LOC_Os06g15620	47.5156	24.7791	-0.939277	0.00136473	GASR7 - Gibberellin-regulated GASA/GAST/Snakin family protein precursor, expressed
LOC_Os06g15760	48.544	33.7476	-0.524509	0.0209508	eukaryotic aspartyl protease domain containing protein, expressed
LOC_Os06g15779	7.52008	4.44237	-0.75942	0.00888261	aluminum-activated malate transporter, putative, expressed
LOC_Os06g15810	2.07574	0.6909	-1.58708	0.0278884	integral membrane protein, putative, expressed
LOC_Os06g15820	6.48828	3.64062	-0.833651	0.0488781	NHL repeat-containing protein, putative, expressed
LOC_Os06g15910	14.7558	6.77627	-1.12272	0.00136473	potassium transporter, putative, expressed
LOC_Os06g16070	2.08502	1.0424	-1.00015	0.0290978	receptor-like protein kinase 2 precursor, putative, expressed
LOC_Os06g16110	2.66285	0	#NAME?	0.0312969	expressed protein
LOC_Os06g17570	2.57349	0	#NAME?	0.00705748	embryogenesis transmembrane protein, putative, expressed
LOC_Os06g17840	11.5683	8.27846	-0.482738	0.0354642	expressed protein
LOC_Os06g17970	33.1083	21.1767	-0.644716	0.00136473	NBS-LRR disease resistance protein, putative, expressed
LOC_Os06g18830	3.10393	1.72455	-0.847879	0.0438094	AGC_PVPK_like_kin82y.13 - ACG kinases include homologs to PKA, PKG and PKC, expressed
LOC_Os06g19470	9.69539	6.44877	-0.588276	0.0231679	WW domain containing protein, expressed
LOC_Os06g19980	10.1147	6.83757	-0.564898	0.0343164	MYB family transcription factor, putative, expressed
LOC_Os06g20090	2.8021	1.88418	-0.572576	0.0468662	NUP155, putative, expressed
LOC_Os06g20370	5.71593	1.66443	-1.77996	0.00136473	microtubule associated protein, putative, expressed
LOC_Os06g21380	223.016	156.005	-0.515555	0.0162392	OsCttP3 - Putative C-terminal processing peptidase homologue, expressed
LOC_Os06g21720	4.17342	0	#NAME?	0.044697	methyltransferase, putative, expressed
LOC_Os06g21980	13.6346	8.73876	-0.641776	0.0179507	pantothenate kinase 4, putative, expressed
LOC_Os06g22450	5.99088	0	#NAME?	0.0312969	expressed protein
LOC_Os06g22550	3.93458	2.20703	-0.834105	0.00824619	transducin family protein, putative, expressed
LOC_Os06g22960	246.83	164.684	-0.583818	0.00416278	aquaporin protein, putative, expressed
LOC_Os06g23274	4.5466	2.49292	-0.866949	0.00330221	zinc finger, C3HC4 type, domain containing protein, expressed
LOC_Os06g23760	1.26642	0	#NAME?	0.0449464	acyl-CoA oxidase, putative, expressed
LOC_Os06g24540	15.5346	9.98766	-0.637265	0.00999182	expressed protein
LOC_Os06g24730	38.8423	28.1113	-0.466475	0.0360389	hydrolase, alpha/beta fold family domain containing protein, expressed
LOC_Os06g24870	9.39129	5.49069	-0.774337	0.00569035	bromodomain domain containing protein, expressed
LOC_Os06g25530	1.97932	0	#NAME?	0.00136473	retrotransposon protein, putative, unclassified, expressed
LOC_Os06g26234	1.6939	0.878038	-0.947994	0.0170711	1,4-alpha-glucan-branching enzyme, putative, expressed
LOC_Os06g29220	3.89057	1.25307	-1.63451	0.00999182	erythronate-4-phosphate dehydrogenase domain containing protein, expressed
LOC_Os06g29380	9.63601	6.47825	-0.572833	0.0175324	phospholipid-transporting ATPase, putative, expressed
LOC_Os06g29430	4.60488	2.18975	-1.0724	0.00136473	cytidine and deoxycytidylate deaminase zinc-binding region family protein, expressed
LOC_Os06g30480	10.9484	5.37568	-1.02619	0.0228363	expressed protein
LOC_Os06g30894	3.09198	1.94749	-0.666917	0.0188058	expressed protein
LOC_Os06g30950	21.4688	13.7236	-0.645583	0.0111503	transporter-related, putative, expressed
LOC_Os06g30970	64.8547	46.3293	-0.485287	0.0440475	ubiquitin-conjugating enzyme, putative, expressed
LOC_Os06g31210	8.20081	5.65038	-0.537418	0.0407169	methionyl-tRNA synthetase, putative, expressed
LOC_Os06g31220	4.5103	2.44182	-0.885268	0.00136473	mitogen-activated protein kinase 17, putative, expressed
LOC_Os06g33040	5.39501	3.09905	-0.799798	0.00569035	transposon protein, putative, unclassified, expressed
LOC_Os06g33200	23.222	12.4601	-0.898173	0.027301	expressed protein
LOC_Os06g35140	35.5635	20.3285	-0.806891	0.00136473	MYB family transcription factor, putative, expressed
LOC_Os06g35910	6.84224	3.96983	-0.785393	0.0122623	FYVE zinc finger domain containing protein, expressed
LOC_Os06g36050	14.5265	8.42966	-0.785145	0.00330221	expressed protein
LOC_Os06g36070	8.97594	2.52967	-1.82711	0.00136473	expressed protein
LOC_Os06g36080	3.87849	2.02499	-0.937584	0.00136473	kinesin motor domain containing protein, expressed
LOC_Os06g36740	9.64284	6.3063	-0.612665	0.0488781	pollen-specific protein SF21, putative, expressed
LOC_Os06g37000	13.4428	8.97992	-0.582058	0.0391604	RNA recognition motif containing protein, expressed
LOC_Os06g39240	57.1344	9.84524	-2.53686	0.00136473	endothelial differentiation-related factor 1, putative, expressed
LOC_Os06g39750	34.8351	23.3197	-0.578995	0.0196756	3-ketoacyl-CoA synthase, putative, expressed
LOC_Os06g39900	9.44237	5.85568	-0.689314	0.0228363	agenet domain containing protein, putative, expressed
LOC_Os06g40450	36.6836	24.1053	-0.605782	0.00824619	targeting protein for Xklp2, putative, expressed
LOC_Os06g40460	5.75739	2.86308	-1.00785	0.00569035	expressed protein
LOC_Os06g40600	4.69861	2.94914	-0.671941	0.0204914	elongation factor, putative, expressed
LOC_Os06g40704	6.78046	4.06416	-0.738425	0.0442658	stromal membrane-associated protein, putative, expressed
LOC_Os06g41060	7.14305	3.57509	-0.998559	0.0188058	helix-loop-helix DNA-binding, putative, expressed
LOC_Os06g41930	67.5057	47.6304	-0.503125	0.0303026	zinc-binding protein, putative, expressed
LOC_Os06g43120	6.69053	4.02317	-0.733788	0.00241152	zinc finger C-x8-C-x5-C-x3-H type family protein, expressed
LOC_Os06g43600	11.8478	6.90747	-0.778394	0.0470461	LTPL129 - Protease inhibitor/seed storage/LTP family protein precursor, expressed
LOC_Os06g43670	2.19717	1.40541	-0.644654	0.0315864	Leucine Rich Repeat family protein, expressed
LOC_Os06g43700	7.69405	4.82303	-0.673802	0.0162392	transmembrane amino acid transporter protein, putative, expressed
LOC_Os06g43760	3.13337	1.37909	-1.18399	0.00136473	tRNA synthetase class I, putative, expressed
LOC_Os06g43960	4.74527	2.04579	-1.21383	0.0421287	expressed protein
LOC_Os06g44500	52.6066	26.2811	-1.00122	0.00136473	OsFBK17 - F-box domain and kelch repeat containing protein, expressed
LOC_Os06g45140	28.8453	19.7971	-0.543051	0.028088	bZIP transcription factor domain containing protein, expressed
LOC_Os06g46000	64.1657	41.2391	-0.637788	0.00492933	tubulin/FtsZ domain containing protein, putative, expressed
LOC_Os06g46410	14.3944	9.48243	-0.602174	0.00824619	auxin response factor, putative, expressed
LOC_Os06g46500	6.9744	3.19881	-1.12453	0.00705748	monocopper oxidase, putative, expressed
LOC_Os06g46900	14.5208	7.38533	-0.975384	0.00136473	phosphosulfolactate synthase-related protein, putative, expressed
LOC_Os06g46995	3.35564	1.23434	-1.44284	0.0299697	armadillo/beta-catenin repeat family protein, putative, expressed
LOC_Os06g47000	7.15707	2.93453	-1.28624	0.00136473	external NADH-ubiquinone oxidoreductase 1, mitochondrial precursor, putative, expressed
LOC_Os06g47130	8.29561	5.43723	-0.609477	0.0478176	C2 domain containing protein, expressed
LOC_Os06g47350	44.1008	26.226	-0.749808	0.00136473	RNA polymerase I specific transcription initiation factor RRN3 family protein, putative, expressed
LOC_Os06g47650	3.78734	2.08124	-0.86374	0.00824619	phytosulfokine receptor precursor, putative, expressed
LOC_Os06g48030	17.4262	10.6822	-0.70605	0.00136473	peroxidase precursor, putative, expressed
LOC_Os06g48160	30.4566	14.3835	-1.08234	0.00136473	glycosyl hydrolases family 16, putative, expressed
LOC_Os06g48570	4.21396	2.23462	-0.915147	0.00492933	Ser/Thr protein phosphatase family protein, putative, expressed
LOC_Os06g48620	14.5216	8.75742	-0.729627	0.00136473	4-amino-4-deoxychorismate synthase, putative, expressed
LOC_Os06g48810	7.65073	2.41476	-1.66372	0.00136473	OsHKT2;1 - Na+ transporter, expressed
LOC_Os06g48940	14.3899	9.6767	-0.572465	0.0175324	GHMP kinases ATP-binding protein, putative, expressed
LOC_Os06g49010	6.17716	3.13819	-0.977012	0.00492933	OsSPL12 - SBP-box gene family member, expressed
LOC_Os06g49030	11.6477	7.21846	-0.690283	0.0376916	activator of 90 kDa heat shock protein ATPase homolog, putative, expressed
LOC_Os06g49040	45.8749	29.3567	-0.644017	0.00824619	Myb-like DNA-binding domain containing protein, putative, expressed
LOC_Os06g49090	7.52949	4.99448	-0.592218	0.0234667	transposon protein, putative, unclassified, expressed
LOC_Os06g49320	52.5999	38.2804	-0.458455	0.0382009	glycosyltransferase, putative, expressed
LOC_Os06g49770	28.3167	11.5818	-1.2898	0.0142298	LTPL86 - Protease inhibitor/seed storage/LTP family protein precursor, expressed
LOC_Os06g49810	4.71743	1.86718	-1.33714	0.00241152	glycosyl transferase family 8, putative, expressed
LOC_Os06g50040	79.2268	47.9596	-0.724169	0.00492933	OsSAUR29 - Auxin-responsive SAUR gene family member, expressed
LOC_Os06g50300	57.1263	36.9226	-0.629651	0.00136473	heat shock protein, putative, expressed
LOC_Os06g50530	2.21059	0	#NAME?	0.0303026	expressed protein
LOC_Os06g51084	20.789	14.5925	-0.510588	0.0216233	1,4-alpha-glucan-branching enzyme, chloroplast precursor, putative, expressed
LOC_Os06g51260	106.576	57.8439	-0.881642	0.00136473	MYB family transcription factor, putative, expressed
LOC_Os06g51270	2.63075	1.44583	-0.863574	0.00241152	1,3-beta-glucan synthase component domain containing protein, expressed
LOC_Os06g51410	3.70647	1.96073	-0.918652	0.00705748	OsPOP15 - Putative Prolyl Oligopeptidase homologue, expressed
LOC_Os06g51430	4.48038	2.65684	-0.75391	0.0188058	signal peptide peptidase-like 2B, putative, expressed
LOC_Os07g01130	1.45505	0.828419	-0.812636	0.0445368	pentatricopeptide containing protein, putative, expressed
LOC_Os07g01290	2.37121	1.21043	-0.970105	0.0209508	transposon protein, putative, unclassified, expressed
LOC_Os07g01490	2.47946	1.19418	-1.05401	0.00416278	kinesin motor domain containing protein, putative, expressed
LOC_Os07g01860	5.8036	2.76265	-1.0709	0.00136473	expressed protein
LOC_Os07g01890	5.89947	3.7319	-0.660676	0.0275536	expressed protein
LOC_Os07g02200	43.9259	25.8731	-0.763621	0.0266089	plastocyanin-like domain containing protein, putative, expressed
LOC_Os07g04400	2.66317	0	#NAME?	0.0290978	expressed protein
LOC_Os07g04910	7.82647	4.36539	-0.84225	0.0297226	reticulon domain containing protein, putative, expressed
LOC_Os07g05190	1.24376	0.429288	-1.53469	0.0142298	leucine-rich repeat family protein, putative, expressed
LOC_Os07g05390	5.69885	3.76485	-0.598076	0.0399999	expressed protein
LOC_Os07g05440	5.4034	3.69959	-0.546502	0.0321246	retrotransposon protein, putative, unclassified, expressed
LOC_Os07g05470	19.2073	12.4107	-0.630065	0.00640164	AIR9 protein, putative, expressed
LOC_Os07g06380	1.59579	0	#NAME?	0.0370894	peroxidase precursor, putative, expressed
LOC_Os07g06500	16.3466	9.85893	-0.72949	0.00330221	OsFBL34 - F-box domain and LRR containing protein, expressed
LOC_Os07g06970	1.1452	0.479038	-1.25739	0.0294566	HEN1, putative, expressed
LOC_Os07g07194	4.813	2.79073	-0.786295	0.0220633	MAC/Perforin domain containing protein, putative, expressed
LOC_Os07g07490	14.1213	9.67588	-0.545405	0.0246613	YT521-B, putative, expressed
LOC_Os07g07880	15.8101	10.1852	-0.634368	0.0253701	trp repressor/replication initiator, putative, expressed
LOC_Os07g07920	13.03	6.82425	-0.933098	0.0421287	LTPL100 - Protease inhibitor/seed storage/LTP family protein precursor, expressed
LOC_Os07g08150	109.081	71.7602	-0.604142	0.00705748	early light-induced protein, chloroplast precursor, putative, expressed
LOC_Os07g08160	204.72	123.576	-0.72826	0.00330221	early light-induced protein, chloroplast precursor, putative, expressed
LOC_Os07g08290	15.5576	10.0789	-0.626284	0.0132911	expressed protein
LOC_Os07g08660	48.5263	31.1963	-0.637394	0.0334271	40S ribosomal protein S15, putative, expressed
LOC_Os07g08729	1.78092	0.780797	-1.18961	0.0204914	ATP-dependent DNA helicase 2 subunit 1, putative, expressed
LOC_Os07g09060	79.2527	55.9362	-0.502678	0.0220633	aldehyde dehydrogenase, putative, expressed
LOC_Os07g09870	53.5572	26.7436	-1.00188	0.00136473	OsFBA2 - F-box and FBA domain containing protein, expressed
LOC_Os07g10110	3.13096	1.89174	-0.726895	0.0451942	expressed protein
LOC_Os07g10150	12.6182	7.18309	-0.812827	0.00136473	coatomer subunit gamma-2, putative, expressed
LOC_Os07g10250	15.1586	10.4912	-0.530959	0.0343164	DEAD-box ATP-dependent RNA helicase 52B, putative, expressed
LOC_Os07g10300	2.35281	0.986014	-1.25471	0.0250046	expressed protein
LOC_Os07g10530	10.9468	5.2537	-1.05911	0.00241152	carboxyl-terminal peptidase, putative, expressed
LOC_Os07g10920	2.80556	1.10446	-1.34495	0.00136473	expressed protein
LOC_Os07g10970	1.06818	0.238409	-2.16364	0.00762844	leucine zipper protein-like, putative, expressed
LOC_Os07g11060	25.1577	17.4855	-0.524847	0.0407169	expressed protein
LOC_Os07g12650	3.65487	2.14362	-0.769771	0.0303026	ribosomal protein L7Ae, putative, expressed
LOC_Os07g13234	16.4079	11.3798	-0.527919	0.0348796	expressed protein
LOC_Os07g13530	46.064	33.3889	-0.464269	0.0454221	ras-related protein, putative, expressed
LOC_Os07g14270	95.403	59.7445	-0.675229	0.00330221	calreticulin precursor protein, putative, expressed
LOC_Os07g15600	10.4491	6.41827	-0.703118	0.0234667	H-BTB6 - Bric-a-Brac, Tramtrack, Broad Complex BTB domain with H family conserved sequence, expressed
LOC_Os07g16364	18.5047	9.491	-0.963259	0.00136473	expressed protein
LOC_Os07g17689	1.31844	0.68712	-0.940198	0.0327891	expressed protein
LOC_Os07g18154	7.64977	4.44396	-0.783571	0.00136473	aldehyde oxidase 4, putative, expressed
LOC_Os07g18720	8.83423	5.84002	-0.597129	0.0382009	tetratricopeptide repeat containing protein, putative, expressed
LOC_Os07g20510	2.15377	1.13937	-0.918626	0.0122623	auxin efflux carrier, putative, expressed
LOC_Os07g23880	9.6988	6.6638	-0.54146	0.0275536	glycosyl hydrolase, family 31, putative, expressed
LOC_Os07g24190	101.022	70.2424	-0.524252	0.0147128	CESA3 - cellulose synthase, expressed
LOC_Os07g25520	4.22916	0	#NAME?	0.0250046	expressed protein
LOC_Os07g26440	24.5144	16.5916	-0.563174	0.00888261	expressed protein
LOC_Os07g26940	22.086	11.4023	-0.953812	0.0179507	ORM1, putative, expressed
LOC_Os07g28930	3.833	2.03346	-0.914539	0.018371	expressed protein
LOC_Os07g29360	8.01497	5.36416	-0.579345	0.0179507	tetratricopeptide repeat domain containing protein, expressed
LOC_Os07g30170	7.45831	4.31961	-0.78795	0.018371	nitrilase, putative, expressed
LOC_Os07g30300	22.7855	12.6155	-0.852917	0.00136473	small G protein family protein, putative, expressed
LOC_Os07g31540	8.69101	5.36267	-0.696574	0.00762844	ubiquitin family protein, putative, expressed
LOC_Os07g31960	12.9623	5.57278	-1.21785	0.0212532	UDP-glucoronosyl and UDP-glucosyl transferase domain containing protein, expressed
LOC_Os07g32340	4.97016	2.7506	-0.853545	0.0228363	retrotransposon protein, putative, unclassified, expressed
LOC_Os07g32510	32.4505	19.7923	-0.7133	0.00136473	dof zinc finger domain containing protein, putative, expressed
LOC_Os07g33340	6.14739	3.21819	-0.933723	0.00241152	DEAD-box ATP-dependent RNA helicase, putative, expressed
LOC_Os07g33730	2.42466	1.46438	-0.72749	0.0201117	NB-ARC domain containing protein, expressed
LOC_Os07g33790	1.90467	0.981328	-0.956733	0.0137923	glutamate receptor 3.4 precursor, putative, expressed
LOC_Os07g34030	9.63479	5.85842	-0.717743	0.00705748	OsPDIL5-4 protein disulfide isomerase PDIL5-4, expressed
LOC_Os07g34740	6.55428	4.45513	-0.556971	0.0470461	NUC153 domain containing protein, expressed
LOC_Os07g35370	4.44508	1.73873	-1.35417	0.0275536	TKL_IRAK_DUF26-lc.15 - DUF26 kinases have homology to DUF26 containing loci, expressed
LOC_Os07g36800	20.7853	11.8168	-0.814724	0.0166552	UPF0041 domain containing protein, putative, expressed
LOC_Os07g36940	41.3377	30.1235	-0.456569	0.0374083	eukaryotic translation initiation factor 4G, putative, expressed
LOC_Os07g37560	70.4631	51.5015	-0.452255	0.0480472	myosin-Vb, putative, expressed
LOC_Os07g37750	9.94617	6.52184	-0.608862	0.00640164	ATMIN7, putative, expressed
LOC_Os07g37810	3.83565	2.40933	-0.670836	0.0402815	STRUBBELIG-RECEPTOR FAMILY 1 precursor, putative, expressed
LOC_Os07g37850	125.477	80.2903	-0.644122	0.0196756	expressed protein
LOC_Os07g38060	3.67977	2.2623	-0.701821	0.0442658	expressed protein
LOC_Os07g38080	4.57256	2.95583	-0.629439	0.0212532	homeodomain-like, putative, expressed
LOC_Os07g38590	15.6128	10.9155	-0.51635	0.0409575	carboxyl-terminal peptidase, putative, expressed
LOC_Os07g38610	2.47898	1.23631	-1.0037	0.0404742	UAA transporter family domain containing protein, expressed
LOC_Os07g38730	128.642	90.1187	-0.513464	0.0157367	tubulin/FtsZ domain containing protein, putative, expressed
LOC_Os07g40130	479.159	321.629	-0.575109	0.00762844	retrotransposon protein, putative, Ty3-gypsy subclass, expressed
LOC_Os07g40510	9.63621	6.25779	-0.622812	0.0294566	retrotransposon protein, putative, unclassified, expressed
LOC_Os07g40520	8.78931	5.42851	-0.695195	0.0142298	formin-like protein 20, putative, expressed
LOC_Os07g40570	8.36638	3.71241	-1.17225	0.00136473	WRKY88, expressed
LOC_Os07g40660	8.23941	0	#NAME?	0.0345913	expressed protein
LOC_Os07g40730	2.02201	1.19756	-0.755694	0.0315864	SNF2 domain-containing protein, putative, expressed
LOC_Os07g41694	291.397	194.07	-0.586403	0.00569035	acidic leucine-rich nuclear phosphoprotein 32-related protein 1, putative, expressed
LOC_Os07g42160	6.08517	3.52136	-0.789163	0.0391604	HD domain containing protein, putative, expressed
LOC_Os07g42400	7.49959	4.92142	-0.607736	0.0228363	transposon protein, putative, unclassified, expressed
LOC_Os07g42410	6.68951	4.33575	-0.625619	0.0147128	expressed protein
LOC_Os07g42626	2.01649	0.847717	-1.25019	0.0094624	STRUBBELIG-RECEPTOR FAMILY 6 precursor, putative, expressed
LOC_Os07g43070	62.9671	37.0277	-0.765992	0.00136473	expressed protein
LOC_Os07g43310	6.5267	2.86924	-1.18568	0.028088	ribosomal protein L7/L12 C-terminal domain containing protein, expressed
LOC_Os07g43470	8.2649	4.76147	-0.795591	0.00241152	GTP-binding protein, putative, expressed
LOC_Os07g43990	40.8333	27.7524	-0.557132	0.0147128	expressed protein
LOC_Os07g44070	8.99408	5.87182	-0.615168	0.0382009	pectinacetylesterase domain containing protein, expressed
LOC_Os07g44190	12.3116	6.43749	-0.935444	0.00136473	h/ACA ribonucleoprotein complex subunit 4, putative, expressed
LOC_Os07g44290	3.54734	1.70207	-1.05944	0.0094624	CAMK_KIN1/SNF1/Nim1_like.29 - CAMK includes calcium/calmodulin depedent protein kinases, expressed
LOC_Os07g44320	3.57331	1.94217	-0.879592	0.0162392	expressed protein
LOC_Os07g44350	21.8353	14.4002	-0.60057	0.027301	sec20 domain containing protein, expressed
LOC_Os07g44740	33.649	18.1697	-0.889026	0.00705748	chaperonin, putative, expressed
LOC_Os07g44770	8.51493	4.95952	-0.779794	0.00640164	expressed protein
LOC_Os07g44860	7.74469	3.15287	-1.29654	0.00136473	gibberellin receptor GID1L2, putative, expressed
LOC_Os07g45064	9.31003	5.36913	-0.794096	0.00136473	Phosphatidylinositol kinase and FAT containing domain protein, putative, expressed
LOC_Os07g45074	11.4631	6.64706	-0.786214	0.00136473	FAT domain-containing protein, putative, expressed
LOC_Os07g45400	7.18633	4.99852	-0.523753	0.027301	expressed protein
LOC_Os07g45570	33.0235	21.0418	-0.650236	0.00136473	expressed protein
LOC_Os07g46180	4.88303	2.9984	-0.703584	0.00762844	PWWP domain containing protein, expressed
LOC_Os07g46400	3.81672	1.75957	-1.11711	0.0224983	expressed protein
LOC_Os07g46590	15.7948	11.4035	-0.469981	0.0409575	SNF2 family N-terminal domain containing protein, expressed
LOC_Os07g46700	16.9315	10.5818	-0.678128	0.0132911	zinc finger, RING-type, putative, expressed
LOC_Os07g46950	10.3	4.60672	-1.16084	0.0318419	ligA, putative, expressed
LOC_Os07g47100	9.63607	5.14475	-0.905343	0.00136473	transporter, monovalent cation:proton antiporter-2 family, putative, expressed
LOC_Os07g47360	10.8861	7.16014	-0.604423	0.00640164	CW-type Zinc Finger, putative, expressed
LOC_Os07g47490	1.29136	0.307797	-2.06884	0.0216233	OsGH3.11 - Probable indole-3-acetic acid-amido synthetase, expressed
LOC_Os07g47510	262.967	149.346	-0.816222	0.00136473	stress-related protein, putative, expressed
LOC_Os07g48020	116.394	17.4734	-2.73579	0.00136473	peroxidase precursor, putative, expressed
LOC_Os07g48100	43.251	21.5046	-1.00809	0.00136473	CAMK_KIN1/SNF1/Nim1_like.31 - CAMK includes calcium/calmodulin depedent protein kinases, expressed
LOC_Os07g48200	27.6416	18.6002	-0.571527	0.00640164	B3 DNA binding domain containing protein, putative, expressed
LOC_Os07g48310	4.18563	2.38804	-0.809614	0.0253701	inactive receptor kinase At2g26730 precursor, putative, expressed
LOC_Os07g48370	4.12542	2.22989	-0.887569	0.00330221	glycosyl transferase, family 8, putative, expressed
LOC_Os07g48820	30.4508	19.8895	-0.614475	0.00241152	transcription factor, putative, expressed
LOC_Os07g48910	13.0986	6.65838	-0.976175	0.0246613	retrotransposon protein, putative, unclassified, expressed
LOC_Os07g49000	3.69301	1.31587	-1.48878	0.0360389	DNAJ heat shock N-terminal domain-containing protein, putative, expressed
LOC_Os07g49010	3.47885	2.28967	-0.603469	0.0337579	TOPBP1B - Similar to DNA replication protein TOPBP1 from, expressed
LOC_Os07g49300	9.07751	5.81636	-0.64218	0.00330221	expressed protein
LOC_Os07g49400	909.041	647.722	-0.48897	0.0299697	OsAPx2 - Cytosolic Ascorbate Peroxidase encoding gene 4,5,6,8, expressed
LOC_Os07g49520	5.35846	3.35307	-0.676336	0.0348796	2-oxoglutarate dehydrogenase E1 component, mitochondrial precursor, putative, expressed
LOC_Os08g01150	17.3714	11.6258	-0.579385	0.0354642	DTA2, putative, expressed
LOC_Os08g01220	142.026	98.3506	-0.530155	0.0170711	harpin-induced protein 1 domain containing protein, expressed
LOC_Os08g01360	19.993	14.2249	-0.491074	0.0315864	RING finger protein 13, putative, expressed
LOC_Os08g01390	3.14154	2.08022	-0.594734	0.0376916	phosphatidylinositol-4-phosphate 5-Kinase, putative, expressed
LOC_Os08g01920	5.62002	2.6262	-1.0976	0.00136473	SGR2, putative, expressed
LOC_Os08g01930	33.3985	22.786	-0.551635	0.0253701	KH domain-containing protein, putative, expressed
LOC_Os08g02050	15.8962	11.203	-0.504801	0.0399999	protein kinase family protein, putative, expressed
LOC_Os08g02120	134.303	86.7764	-0.630121	0.00330221	kinase, pfkB family, putative, expressed
LOC_Os08g02354	1.52124	0.699786	-1.12026	0.00416278	expressed protein
LOC_Os08g02490	29.0624	18.1236	-0.681283	0.00762844	AT hook motif domain containing protein, expressed
LOC_Os08g02904	9.55476	6.03637	-0.662538	0.0111503	expressed protein
LOC_Os08g03650	17.8065	11.8687	-0.585238	0.0137923	BTBN17 - Bric-a-Brac, Tramtrack, Broad Complex BTB domain with non-phototropic hypocotyl 3 NPH3 and coiled-coil domains, expressed
LOC_Os08g04370	1.40535	0	#NAME?	0.0299697	plastocyanin-like domain containing protein, putative, expressed
LOC_Os08g05320	2.51056	1.52898	-0.715439	0.0269715	expressed protein
LOC_Os08g05670	1.67506	0.841347	-0.993437	0.0391604	HEAT repeat family protein, putative, expressed
LOC_Os08g05810	1.3176	0.514677	-1.35617	0.0337579	DEAD-box ATP-dependent RNA helicase, putative, expressed
LOC_Os08g05840	18.8215	13.6074	-0.467996	0.0404742	DNA topoisomerase 1, putative, expressed
LOC_Os08g06090	159.4	115.91	-0.459646	0.0407169	zinc finger, C3HC4 type domain containing protein, expressed
LOC_Os08g06130	2.7614	1.49659	-0.88372	0.0331251	expressed protein
LOC_Os08g06344	21.8764	13.8989	-0.65441	0.00330221	transposon protein, putative, CACTA, En/Spm sub-class, expressed
LOC_Os08g06380	122.118	81.963	-0.575235	0.00705748	CSLF6 - cellulose synthase-like family F; beta1,3;1,4 glucan synthase, expressed
LOC_Os08g07440	12.8115	7.72151	-0.730485	0.0285015	AP2 domain containing protein, expressed
LOC_Os08g07760	6.60261	4.23631	-0.640227	0.0224983	BRASSINOSTEROID INSENSITIVE 1-associated receptor kinase 1 precursor, putative, expressed
LOC_Os08g07850	2.08473	1.20838	-0.786793	0.0354642	PolI-like DNA polymerase, putative, expressed
LOC_Os08g08210	13.8251	9.90197	-0.481506	0.0462432	SET domain containing protein, expressed
LOC_Os08g08592	2.35188	1.13048	-1.05689	0.00569035	expressed protein
LOC_Os08g08840	46.6184	31.9959	-0.543014	0.0196756	phosphate/phosphate translocator, putative, expressed
LOC_Os08g09690	19.7575	7.4012	-1.41657	0.00136473	nuclear transcription factor Y subunit, putative, expressed
LOC_Os08g09840	7.17194	4.66643	-0.620044	0.0269715	WRKY117, expressed
LOC_Os08g10150	3.32658	0.47064	-2.82135	0.00136473	SHR5-receptor-like kinase, putative, expressed
LOC_Os08g10244	6.02067	3.11706	-0.949735	0.00241152	retrotransposon protein, putative, unclassified, expressed
LOC_Os08g10250	8.20158	2.54415	-1.68872	0.00136473	SHR5-receptor-like kinase, putative, expressed
LOC_Os08g10310	7.27503	4.16805	-0.803582	0.00136473	SHR5-receptor-like kinase, putative, expressed
LOC_Os08g10510	4.39303	1.2309	-1.8355	0.00136473	aminotransferase, putative, expressed
LOC_Os08g11470	4.95775	3.33255	-0.573057	0.0421287	transposon protein, putative, CACTA, En/Spm sub-class, expressed
LOC_Os08g11480	7.33936	3.56245	-1.04279	0.00136473	expressed protein
LOC_Os08g13014	1.74152	0.879559	-0.985498	0.0297226	expressed protein
LOC_Os08g13350	10.6407	5.04293	-1.07725	0.00136473	expressed protein
LOC_Os08g14940	1.39106	0.434239	-1.67962	0.0142298	receptor kinase, putative, expressed
LOC_Os08g15040	14.1067	8.05309	-0.80877	0.0196756	ADP-ribosylation factor, putative, expressed
LOC_Os08g15060	3.82469	1.71957	-1.15329	0.0117589	ATP binding protein, putative, expressed
LOC_Os08g17370	4.94612	2.53566	-0.963934	0.00241152	transmembrane 9 superfamily member, putative, expressed
LOC_Os08g17680	17.4631	10.4571	-0.739826	0.0253701	stromal cell-derived factor 2-like protein precursor, putative, expressed
LOC_Os08g17870	8.41303	4.97221	-0.758738	0.0175324	reticulon domain containing protein, putative, expressed
LOC_Os08g19114	47.3312	26.3533	-0.84481	0.00640164	expressed protein
LOC_Os08g20500	3.2445	1.31905	-1.2985	0.00136473	retrotransposon protein, putative, unclassified, expressed
LOC_Os08g21561	3.18562	1.80313	-0.821067	0.0363962	PPR repeat domain containing protein, putative, expressed
LOC_Os08g21879	3.82505	2.39891	-0.6731	0.0231679	expressed protein
LOC_Os08g23180	86.5394	57.4316	-0.591512	0.0117589	fasciclin-like arabinogalactan protein 8 precursor, putative, expressed
LOC_Os08g23210	8.20257	3.17749	-1.36819	0.0324659	retrotransposon protein, putative, unclassified, expressed
LOC_Os08g23320	2.8382	1.34346	-1.07902	0.0175324	para-hydroxybenzoate--polyprenyltransferase, mitochondrial precursor, putative, expressed
LOC_Os08g23440	10.1598	6.48707	-0.647238	0.0111503	amino acid permease family protein, putative, expressed
LOC_Os08g23730	4.38825	2.43711	-0.848474	0.0132911	class I glutamine amidotransferase, putative, expressed
LOC_Os08g23810	4.74808	1.9573	-1.27848	0.00762844	enoyl-acyl-carrier-protein reductase NADH, chloroplast precursor, expressed
LOC_Os08g24630	1.52934	0	#NAME?	0.00136473	protein kinase domain containing protein, expressed
LOC_Os08g24760	7.18964	4.56608	-0.654964	0.00705748	ATP-dependent RNA helicase, putative, expressed
LOC_Os08g24946	10.3377	6.32481	-0.708827	0.00241152	EDM2, putative, expressed
LOC_Os08g25050	17.1063	11.4179	-0.583229	0.0407169	PIF-like orf1, putative, expressed
LOC_Os08g25140	3.95186	1.65172	-1.25856	0.0478176	ethanol tolerance protein GEKO1, putative, expressed
LOC_Os08g25990	3.21818	0	#NAME?	0.0327891	alcohol oxidase-related, putative, expressed
LOC_Os08g26700	11.8241	7.33871	-0.688133	0.0340545	expressed protein
LOC_Os08g27040	9.44717	5.45214	-0.793059	0.0105848	lipid phosphatase protein, putative, expressed
LOC_Os08g27070	45.9728	30.4419	-0.594723	0.0127567	co-chaperone protein SBA1, putative, expressed
LOC_Os08g29150	5.76312	3.50139	-0.71892	0.00136473	phospholipid-transporting ATPase, putative, expressed
LOC_Os08g29200	9.30172	5.39161	-0.786783	0.018371	BURP domain containing protein, expressed
LOC_Os08g29530	9.85761	6.47298	-0.606807	0.0440475	double-stranded RNA binding motif containing protein, expressed
LOC_Os08g29615	1.53225	0.7097	-1.11037	0.0137923	expressed protein
LOC_Os08g29710	7.82108	5.04035	-0.633843	0.0374083	galactosyltransferase family protein, putative, expressed
LOC_Os08g30020	167.651	93.0981	-0.848641	0.00136473	membrane protein, putative, expressed
LOC_Os08g30060	29.4715	20.9649	-0.491344	0.0360389	proton pump interactor, putative, expressed
LOC_Os08g30480	27.8661	16.1333	-0.788467	0.00824619	clathrin adaptor complex small chain domain containing protein, expressed
LOC_Os08g31810	51.1542	34.7903	-0.556169	0.0212532	RNA recognition motif containing protein, putative, expressed
LOC_Os08g32100	52.5558	35.6525	-0.559847	0.00705748	transposon protein, putative, CACTA, En/Spm sub-class, expressed
LOC_Os08g32120	997.225	693.254	-0.524534	0.00999182	expressed protein
LOC_Os08g32440	2.67213	1.33937	-0.996433	0.0246613	transposon protein, putative, unclassified, expressed
LOC_Os08g33320	8.0755	5.76718	-0.485684	0.044697	expressed protein
LOC_Os08g34060	11.903	7.69396	-0.629528	0.00640164	DUF1336 domain containing protein, expressed
LOC_Os08g34070	21.6812	13.5249	-0.680827	0.00330221	DCN1, putative, expressed
LOC_Os08g34300	1.1251	0.570752	-0.979116	0.0179507	retrotransposon protein, putative, unclassified, expressed
LOC_Os08g34700	17.8474	7.64342	-1.22342	0.00330221	GDU1, putative, expressed
LOC_Os08g34750	11.6726	7.54648	-0.629246	0.0418604	serine esterase family protein, putative, expressed
LOC_Os08g35620	66.6192	46.5987	-0.515649	0.0166552	HD domain containing protein, putative, expressed
LOC_Os08g35760	352.842	259.526	-0.44314	0.0480472	Cupin domain containing protein, expressed
LOC_Os08g36150	58.2423	40.4444	-0.526125	0.041608	activator of 90 kDa heat shock protein ATPase homolog, putative, expressed
LOC_Os08g36500	6.02422	1.85846	-1.69666	0.00136473	nitrate reductase, putative, expressed
LOC_Os08g36760	12.6445	7.48559	-0.756321	0.00136473	remorin C-terminal domain containing protein, putative, expressed
LOC_Os08g37580	34.7133	22.1315	-0.649384	0.0234667	homeobox associated leucine zipper, putative, expressed
LOC_Os08g37960	55.3496	39.2914	-0.49436	0.0397681	RNA recognition motif containing protein, expressed
LOC_Os08g38086	11.1399	6.69455	-0.73468	0.00241152	heat shock protein, putative, expressed
LOC_Os08g38300	30.9367	15.6747	-0.980882	0.00136473	Core histone H2A/H2B/H3/H4 domain containing protein, putative, expressed
LOC_Os08g38580	1.68354	0	#NAME?	0.00136473	harpin-induced protein 1 domain containing protein, expressed
LOC_Os08g38820	3.1196	1.77049	-0.817209	0.028088	transmembrane 9 superfamily member, putative, expressed
LOC_Os08g39140	381.601	123.952	-1.62228	0.00136473	heat shock protein, putative, expressed
LOC_Os08g39150	29.4114	12.7012	-1.21141	0.00136473	expressed protein
LOC_Os08g39240	1.24982	0.382176	-1.70942	0.0334271	OsWAK76 - OsWAK receptor-like cytoplasmic kinase OsWAK-RLCK, expressed
LOC_Os08g39270	19.4186	9.31188	-1.0603	0.0122623	fasciclin domain containing protein, expressed
LOC_Os08g39330	40.5561	13.7726	-1.55812	0.00136473	skin secretory protein xP2 precursor, putative, expressed
LOC_Os08g39370	53.8938	37.5024	-0.523137	0.0243262	citrate transporter, putative, expressed
LOC_Os08g39694	11.7079	5.85839	-0.998913	0.00762844	cytochrome P450, putative, expressed
LOC_Os08g40180	10.5561	5.92504	-0.833181	0.00569035	3-hydroxy-3-methylglutaryl-coenzyme A reductase, putative, expressed
LOC_Os08g40250	18.8101	11.445	-0.716788	0.00136473	expressed protein
LOC_Os08g40530	6.84738	4.43777	-0.625717	0.0152246	calcium-transporting ATPase 9, plasma membrane-type, putative, expressed
LOC_Os08g40830	10.6629	7.30082	-0.546464	0.0201117	pumilio domain-containing protein PPD1, putative, expressed
LOC_Os08g40990	11.3783	5.99972	-0.923314	0.0303026	receptor-like protein kinase 1, putative, expressed
LOC_Os08g41290	19.5476	7.61543	-1.35999	0.00136473	AIR12, putative, expressed
LOC_Os08g41390	54.2908	25.6531	-1.08157	0.00136473	peptidyl-prolyl isomerase, putative, expressed
LOC_Os08g41420	7.6233	2.8778	-1.40545	0.00136473	expressed protein
LOC_Os08g41890	9.9514	6.17963	-0.687379	0.0201117	microtubule associated protein, putative, expressed
LOC_Os08g42400	295.537	205.388	-0.524985	0.0147128	no apical meristem protein, putative, expressed
LOC_Os08g43090	9.75547	4.45916	-1.12944	0.00136473	bZIP family transcription factor, putative, expressed
LOC_Os08g43130	5.74301	3.78868	-0.60011	0.0166552	NAP1, putative, expressed
LOC_Os08g43270	39.6912	24.0365	-0.723593	0.00330221	BAG domain-containing protein, putative, expressed
LOC_Os08g43680	2.20223	1.16933	-0.913289	0.0421287	glutathione S-transferase, C-terminal domain containing protein, expressed
LOC_Os08g44010	3.84264	1.88087	-1.0307	0.0340545	WD domain, G-beta repeat domain containing protein, expressed
LOC_Os08g44015	4.58792	2.54628	-0.849448	0.0188058	growth regulator related protein, putative, expressed
LOC_Os08g44360	11.4451	6.90325	-0.729379	0.0287797	male sterility protein 2, putative, expressed
LOC_Os08g44450	18.3982	12.0908	-0.605656	0.0262419	L1P family of ribosomal proteins domain containing protein, expressed
LOC_Os08g44760	9.93306	6.29206	-0.658706	0.0397681	domain of unknown function DUF966 domain containing protein, expressed
LOC_Os09g02260	1.71743	0.672212	-1.35326	0.0238919	PPR repeat containing protein, putative, expressed
LOC_Os09g02270	4.45779	2.1302	-1.06534	0.0402815	cyclase family protein, putative, expressed
LOC_Os09g02650	16.6055	10.653	-0.640406	0.00640164	kinesin motor domain containing protein, putative, expressed
LOC_Os09g04110	7.36925	5.18184	-0.508055	0.0466478	coatomer alpha subunit, putative, expressed
LOC_Os09g04210	7.63422	4.08115	-0.903505	0.00416278	hydrolase/ zinc ion binding protein, putative, expressed
LOC_Os09g04440	33.9596	22.8266	-0.573102	0.00705748	DNA-binding protein, putative, expressed
LOC_Os09g04504	2.82953	1.24392	-1.18567	0.00136473	expressed protein
LOC_Os09g04810	2.5518	1.391	-0.875386	0.0196756	myosin heavy chain-related, putative, expressed
LOC_Os09g04890	5.09585	3.29774	-0.627844	0.0299697	histone-lysine N-methyltransferase, H3 lysine-4 specific ATX1, putative, expressed
LOC_Os09g06230	15.5576	9.69226	-0.682716	0.0175324	serine/threonine-protein kinase 16, putative, expressed
LOC_Os09g06634	10.1222	5.87104	-0.785841	0.00136473	transposon protein, putative, Pong sub-class, expressed
LOC_Os09g07300	3.52385	2.30927	-0.609714	0.00705748	BIG, putative, expressed
LOC_Os09g07510	38.318	27.8042	-0.462721	0.0402815	HEAT repeat family protein, putative, expressed
LOC_Os09g07640	3.70267	1.92438	-0.944171	0.00136473	retrotransposon protein, putative, unclassified, expressed
LOC_Os09g07830	5.90864	3.17325	-0.896865	0.00416278	acetyl-CoA acetyltransferase, cytosolic, putative, expressed
LOC_Os09g08710	1.5695	0	#NAME?	0.00136473	expressed protein
LOC_Os09g09830	41.5733	24.1403	-0.784215	0.00136473	heavy-metal-associated domain-containing protein, putative, expressed
LOC_Os09g10710	8.693	5.47146	-0.667929	0.00241152	R-interacting factor 1, putative, expressed
LOC_Os09g10720	6.26098	3.73801	-0.744117	0.0132911	AP2-associated protein kinase 1, putative, expressed
LOC_Os09g12600	9.72701	5.74666	-0.759273	0.0318419	phosphate/phosphate translocator, putative, expressed
LOC_Os09g12660	3.21248	1.78097	-0.851026	0.0407169	glucose-1-phosphate adenylyltransferase large subunit, chloroplast precursor, putative, expressed
LOC_Os09g14610	9.37858	4.94095	-0.92458	0.00136473	DCL2, putative, expressed
LOC_Os09g14670	10.0022	4.48306	-1.15776	0.00136473	phosphoenolpyruvate carboxylase, putative, expressed
LOC_Os09g15250	2.12308	1.31536	-0.690707	0.0312969	retrotransposon protein, putative, unclassified, expressed
LOC_Os09g15770	23.8875	14.7353	-0.696983	0.00888261	CPuORF13 - conserved peptide uORF-containing transcript, expressed
LOC_Os09g15835	6.48288	3.28336	-0.981462	0.00999182	OBP32pep, putative, expressed
LOC_Os09g16920	5.13958	2.44194	-1.07362	0.0105848	desaturase/cytochrome b5 protein, putative, expressed
LOC_Os09g16950	8.19972	4.3752	-0.906226	0.0166552	cysteine-rich receptor-like protein kinase 25 precursor, putative, expressed
LOC_Os09g17049	22.9879	14.9147	-0.624135	0.00416278	expressed protein
LOC_Os09g18594	23.4153	16.1444	-0.536416	0.018371	protein kinase domain containing protein, expressed
LOC_Os09g19820	17.9829	12.5699	-0.516656	0.0345913	aminopeptidase, putative, expressed
LOC_Os09g19830	5.12881	3.39282	-0.596138	0.044697	histone-lysine N-methyltransferase, putative, expressed
LOC_Os09g19890	14.463	8.58735	-0.752086	0.00330221	expressed protein
LOC_Os09g19930	11.8457	5.75759	-1.04083	0.00136473	HOTHEAD precursor, putative, expressed
LOC_Os09g20240	351.049	256.025	-0.455385	0.0352619	DUF581 domain containing protein, expressed
LOC_Os09g20590	14.7766	8.51448	-0.79532	0.00330221	CD2-binding protein-related, putative, expressed
LOC_Os09g20630	3.34095	1.59174	-1.06966	0.018371	ASC1, putative, expressed
LOC_Os09g20930	292.397	200.333	-0.545527	0.0142298	expressed protein
LOC_Os09g21780	5.24572	3.14274	-0.739116	0.027301	expressed protein
LOC_Os09g21796	8.18344	3.9479	-1.05162	0.00330221	OsFBX327 - F-box domain containing protein, expressed
LOC_Os09g22505	111.609	63.5826	-0.811753	0.00136473	expressed protein
LOC_Os09g23070	6.0966	2.8194	-1.11262	0.00569035	malonyl-CoA decarboxylase, mitochondrial precursor, putative, expressed
LOC_Os09g23140	3.53578	1.80953	-0.966416	0.0404742	endonuclease/exonuclease/phosphatase family domain containing protein, expressed
LOC_Os09g23300	49.255	21.4757	-1.19757	0.00136473	integral membrane protein, putative, expressed
LOC_Os09g23530	9.34912	1.52268	-2.61821	0.00762844	dehydrogenase, putative, expressed
LOC_Os09g23740	5.30433	3.65854	-0.535902	0.0488781	1-phosphatidylinositol-4-phosphate 5-kinase/ zinc ion binding protein, putative, expressed
LOC_Os09g24440	37.0969	25.6967	-0.529717	0.0122623	expressed protein
LOC_Os09g24900	3.54774	2.04122	-0.797468	0.0397681	methyltransferase, putative, expressed
LOC_Os09g24910	2.09625	0.912225	-1.20035	0.0152246	phosphofructokinase, putative, expressed
LOC_Os09g25500	7.85903	5.11269	-0.620267	0.0299697	expressed protein
LOC_Os09g25550	6.41327	4.10488	-0.643719	0.0162392	pentatricopeptide, putative, expressed
LOC_Os09g26370	75.2605	52.0635	-0.531621	0.0321246	DUF581 domain containing protein, expressed
LOC_Os09g26420	201.399	146.581	-0.458364	0.0399999	AP2 domain containing protein, expressed
LOC_Os09g26670	46.2138	21.8749	-1.07904	0.00241152	expressed protein
LOC_Os09g26820	3.58375	1.87715	-0.932926	0.0412834	exo70 exocyst complex subunit, putative, expressed
LOC_Os09g26830	4.31681	2.00406	-1.10704	0.00136473	lung seven transmembrane domain containing protein, putative, expressed
LOC_Os09g27070	5.38617	2.70264	-0.994889	0.0234667	E2F-related protein, putative, expressed
LOC_Os09g27830	13.3171	6.38224	-1.06115	0.00136473	OsPDIL2-3 protein disulfide isomerase PDIL2-3, expressed
LOC_Os09g27970	3.63586	1.10241	-1.72163	0.00136473	expressed protein
LOC_Os09g28200	1.09296	0	#NAME?	0.00330221	HSF-type DNA-binding domain containing protein, expressed
LOC_Os09g28300	4.21545	1.19556	-1.818	0.00136473	remorin C-terminal domain containing protein, putative, expressed
LOC_Os09g28810	13.8277	7.89321	-0.808881	0.00492933	RNA recognition motif containing protein, putative, expressed
LOC_Os09g28910	94.1693	63.9029	-0.559376	0.0122623	carbonic anhydrase, chloroplast precursor, putative, expressed
LOC_Os09g29270	19.4736	11.696	-0.735501	0.0315864	expressed protein
LOC_Os09g29460	43.07	16.5874	-1.3766	0.00136473	homeobox associated leucine zipper, putative, expressed
LOC_Os09g29600	1.89325	0.544126	-1.79885	0.0162392	OsWAK85 - OsWAK receptor-like cytoplasmic kinase OsWAK-RLCK, expressed
LOC_Os09g29690	34.9102	17.6556	-0.983522	0.0391604	beta-expansin precursor, putative, expressed
LOC_Os09g29840	13.8885	9.42747	-0.558953	0.0201117	heat shock protein, putative, expressed
LOC_Os09g29980	17.5423	10.3918	-0.755382	0.00330221	transposon protein, putative, CACTA, En/Spm sub-class, expressed
LOC_Os09g30120	10.4419	7.043	-0.568125	0.0275536	CSLE1 - cellulose synthase-like family E, expressed
LOC_Os09g30150	9.50363	6.17966	-0.620952	0.0303026	AGC_PVPK_like_kin82y.16 - ACG kinases include homologs to PKA, PKG and PKC, expressed
LOC_Os09g31080	156.678	95.2132	-0.718572	0.00136473	induced stolen tip protein TUB8, putative, expressed
LOC_Os09g31230	4.2202	2.26645	-0.896879	0.00824619	expressed protein
LOC_Os09g31482	93.4752	44.2403	-1.07922	0.00136473	splicing factor U2AF, putative, expressed
LOC_Os09g31486	8.63592	3.90212	-1.14609	0.00136473	DnaK family protein, putative, expressed
LOC_Os09g32050	17.6883	10.2612	-0.785599	0.00136473	chaperone protein dnaJ 10, putative, expressed
LOC_Os09g32250	2.04814	0.853732	-1.26246	0.0407169	DNA repair ATPase-related, putative, expressed
LOC_Os09g32320	1.60368	0.536511	-1.57971	0.0476425	growth regulator related protein, putative, expressed
LOC_Os09g32510	25.1364	15.2391	-0.721999	0.00999182	BHLH transcription factor, putative, expressed
LOC_Os09g33600	6.80685	4.1063	-0.729146	0.00241152	ARF GTPase-activating domain-containing protein, putative, expressed
LOC_Os09g33810	70.4699	42.9023	-0.715952	0.00136473	ankyrin repeat domain containing protein, putative, expressed
LOC_Os09g33820	9.75905	5.73085	-0.767992	0.00241152	lecithine cholesterol acyltransferase, putative, expressed
LOC_Os09g34000	7.3945	4.0242	-0.877751	0.0440475	expressed protein
LOC_Os09g34110	20.5092	14.1266	-0.537858	0.0340545	expressed protein
LOC_Os09g34230	77.6799	53.4252	-0.54002	0.0488781	UDP-glucoronosyl/UDP-glucosyl transferase, putative, expressed
LOC_Os09g34250	7.21065	3.37281	-1.09618	0.0105848	UDP-glucoronosyl and UDP-glucosyl transferase domain containing protein, expressed
LOC_Os09g34847	7.92105	3.6777	-1.10689	0.00136473	expressed protein
LOC_Os09g35790	59.4122	15.3894	-1.94882	0.00136473	HSF-type DNA-binding domain containing protein, expressed
LOC_Os09g35960	15.2731	10.3909	-0.555672	0.0324659	TBC domain containing protein, expressed
LOC_Os09g36090	13.7458	9.75505	-0.494773	0.028088	plus-3 domain containing protein, expressed
LOC_Os09g36200	33.6412	21.5417	-0.643096	0.0303026	senescence-inducible chloroplast stay-green protein 1, putative, expressed
LOC_Os09g36770	18.568	13.2785	-0.483719	0.0473355	NTMC2Type1.2 protein, putative, expressed
LOC_Os09g36790	6.56976	3.02556	-1.11864	0.0334271	expressed protein
LOC_Os09g36860	16.5478	8.9401	-0.888273	0.0127567	acyl carrier protein, putative, expressed
LOC_Os09g37710	5.01335	2.01485	-1.3151	0.00136473	NIN, putative, expressed
LOC_Os09g37860	5.44254	3.39772	-0.679713	0.0238919	NOL1/NOP2/sun family protein, putative, expressed
LOC_Os09g38020	329.021	158.934	-1.04975	0.00136473	Core histone H2A/H2B/H3/H4 domain containing protein, putative, expressed
LOC_Os09g38070	132.727	79.6492	-0.736731	0.00136473	expressed protein
LOC_Os09g38130	55.0528	38.8985	-0.501104	0.0204914	auxin efflux carrier component, putative, expressed
LOC_Os09g38400	18.4071	7.35459	-1.32355	0.00136473	prostatic spermine-binding protein precursor, putative, expressed
LOC_Os09g38440	2.61146	1.23527	-1.08003	0.00416278	ATXR, putative, expressed
LOC_Os09g39034	4.7437	2.52126	-0.91187	0.0132911	expressed protein
LOC_Os09g39320	4.74889	2.6796	-0.825573	0.0137923	CTR1-like protein kinase, putative, expressed
LOC_Os09g39420	7.51234	4.61254	-0.703703	0.00762844	WD domain, G-beta repeat domain containing protein, expressed
LOC_Os09g39590	2.68837	1.59998	-0.748675	0.0438094	metallo-beta-lactamase, putative, expressed
LOC_Os10g02650	1.39188	0.633252	-1.13619	0.039448	PPR repeat containing protein, expressed
LOC_Os10g02770	3.45867	1.14072	-1.60027	0.0212532	glycosyl hydrolases family 16, putative, expressed
LOC_Os10g04090	1.90612	0.774337	-1.29961	0.00136473	disease resistance RPP13-like protein 1, putative, expressed
LOC_Os10g05069	36.0595	23.0635	-0.64477	0.00136473	lysosomal alpha-mannosidase precursor, putative, expressed
LOC_Os10g05220	1.80561	0.509898	-1.82421	0.0340545	queuine tRNA-ribosyltransferase, putative, expressed
LOC_Os10g05230	13.1647	7.92822	-0.731603	0.0127567	zinc finger, C3HC4 type domain containing protein, expressed
LOC_Os10g05950	48.9302	16.6641	-1.55399	0.00136473	POEI11 - Pollen Ole e I allergen and extensin family protein precursor, expressed
LOC_Os10g07480	2.83963	1.27656	-1.15345	0.00136473	plant protein of unknown function DUF869 domain containing protein, expressed
LOC_Os10g07994	2.70452	1.34602	-1.00668	0.0094624	autophagy protein 9, putative, expressed
LOC_Os10g08550	65.3504	42.6428	-0.615894	0.00136473	enolase, putative, expressed
LOC_Os10g08599	1.58383	0.755059	-1.06875	0.0407169	expressed protein
LOC_Os10g08780	1.12349	0	#NAME?	0.00640164	expressed protein
LOC_Os10g09850	9.32915	5.49521	-0.76357	0.0231679	EF hand family protein, putative, expressed
LOC_Os10g10170	33.8485	24.2643	-0.48026	0.0354642	PPR repeat domain containing protein, putative, expressed
LOC_Os10g10360	2.39706	1.52493	-0.652519	0.0466478	NBS-LRR disease resistance protein, putative, expressed
LOC_Os10g11034	4.71496	2.86105	-0.720701	0.0466478	caffeine-induced death protein 1, putative, expressed
LOC_Os10g11340	2.6601	1.51994	-0.807467	0.0388707	nitroreductase family protein, putative, expressed
LOC_Os10g11870	3.72102	2.51131	-0.567258	0.0435875	transposon protein, putative, CACTA, En/Spm sub-class, expressed
LOC_Os10g12750	31.2063	17.1901	-0.860255	0.00416278	expressed protein
LOC_Os10g13694	9.08768	4.27982	-1.08636	0.00136473	expressed protein
LOC_Os10g14870	238.536	167.256	-0.512148	0.0253701	heavy metal-associated domain containing protein, expressed
LOC_Os10g16680	3.36636	0	#NAME?	0.00416278	retrotransposon protein, putative, unclassified
LOC_Os10g17489	6.09364	2.20779	-1.4647	0.00416278	UDP-glucoronosyl and UDP-glucosyl transferase domain containing protein, expressed
LOC_Os10g18370	478.21	353.965	-0.434037	0.0480472	transcriptional regulator, putative, expressed
LOC_Os10g19860	27.481	19.293	-0.51036	0.0192802	XI-I, putative, expressed
LOC_Os10g20600	10.6915	6.59304	-0.697442	0.0142298	zinc finger, C3HC4 type domain containing protein, expressed
LOC_Os10g20830	1.22957	0	#NAME?	0.028088	LTPL133 - Protease inhibitor/seed storage/LTP family protein precursor, expressed
LOC_Os10g21810	19.8967	13.9369	-0.513619	0.0220633	histidine kinase, putative, expressed
LOC_Os10g21940	3.41543	1.52428	-1.16394	0.00136473	expressed protein
LOC_Os10g23050	12.2601	3.98889	-1.61991	0.00416278	helix-loop-helix DNA-binding protein, putative, expressed
LOC_Os10g25040	1.77656	0.81741	-1.11995	0.0188058	red chlorophyll catabolite reductase, putative, expressed
LOC_Os10g25780	5.563	1.74485	-1.67276	0.00136473	FAD-linked oxidoreductase protein, putative, expressed
LOC_Os10g26500	26.9745	17.1423	-0.654036	0.0290978	homeobox associated leucine zipper, putative, expressed
LOC_Os10g26620	127.716	79.1387	-0.690478	0.00136473	dof zinc finger domain containing protein, putative, expressed
LOC_Os10g26859	3.83385	2.35751	-0.70153	0.0170711	expressed protein
LOC_Os10g27274	10.3761	5.78582	-0.842673	0.0094624	expressed protein
LOC_Os10g27340	18.1231	11.9217	-0.604239	0.0299697	oxidoreductase, putative, expressed
LOC_Os10g28020	11.7202	6.78523	-0.788523	0.00241152	OsPOP21 - Putative Prolyl Oligopeptidase homologue, expressed
LOC_Os10g28040	4.55656	2.03774	-1.16097	0.00330221	histone acetyltransferase GCN5, putative, expressed
LOC_Os10g28080	86.7438	54.1115	-0.680824	0.0111503	glycosyl hydrolase, putative, expressed
LOC_Os10g28230	5.98811	0.752351	-2.99262	0.0454221	Core histone H2A/H2B/H3/H4 domain containing protein, putative, expressed
LOC_Os10g28340	17.8676	5.565	-1.68289	0.00136473	heat stress transcription factor, putative, expressed
LOC_Os10g28600	1.64964	0.939946	-0.811498	0.0354642	PPR repeat domain containing protein, putative, expressed
LOC_Os10g28610	13.4068	8.72324	-0.620033	0.00136473	KIP1, putative, expressed
LOC_Os10g28680	13.8973	7.44508	-0.900444	0.0137923	DUF581 domain containing protein, expressed
LOC_Os10g28710	58.1915	37.1027	-0.649287	0.00136473	expressed protein
LOC_Os10g29650	4.65417	2.14313	-1.11881	0.00136473	retrotransposon protein, putative, unclassified, expressed
LOC_Os10g30970	3.66692	2.10768	-0.798917	0.00416278	expressed protein
LOC_Os10g31030	4.4516	2.64292	-0.752193	0.00705748	EMB1691, putative, expressed
LOC_Os10g31320	74.5914	43.2143	-0.787501	0.00492933	retrotransposon protein, putative, unclassified, expressed
LOC_Os10g31520	9.56087	6.42875	-0.572604	0.0451942	ribosomal RNA assembly protein mis3, putative, expressed
LOC_Os10g31810	22.6501	13.5993	-0.735987	0.00330221	expressed protein
LOC_Os10g32550	18.4367	7.64356	-1.27026	0.00136473	T-complex protein, putative, expressed
LOC_Os10g32770	6.54911	3.08809	-1.08458	0.00136473	WD repeat-containing protein, putative, expressed
LOC_Os10g32850	19.7399	12.9594	-0.607118	0.0287797	expressed protein
LOC_Os10g33230	7.90012	5.56666	-0.505064	0.0294566	RNA recognition motif containing protein, putative, expressed
LOC_Os10g33370	6.31077	2.80996	-1.16726	0.00136473	3-ketoacyl-CoA synthase precursor, putative, expressed
LOC_Os10g33420	15.094	10.5004	-0.523528	0.0315864	non-lysosomal glucosylceramidase, putative, expressed
LOC_Os10g33720	3.41308	1.20226	-1.50532	0.00136473	methyltransferase, putative, expressed
LOC_Os10g33874	1.13044	0.547442	-1.0461	0.0438094	PPR repeat domain containing protein, putative, expressed
LOC_Os10g34390	2.17068	1.36994	-0.664039	0.0363962	expressed protein
LOC_Os10g35210	25.8484	17.2812	-0.580871	0.0142298	expressed protein
LOC_Os10g35450	3.68306	1.91914	-0.940448	0.0262419	serine/threonine-protein kinase, putative, expressed
LOC_Os10g35820	64.943	36.6076	-0.827031	0.0127567	expressed protein
LOC_Os10g36060	21.6768	14.2569	-0.604493	0.0132911	protein transport protein-related, putative, expressed
LOC_Os10g36160	30.8256	15.1927	-1.02075	0.0427491	LTPL159 - Protease inhibitor/seed storage/LTP family protein precursor, expressed
LOC_Os10g36470	12.6134	7.8138	-0.690859	0.0170711	peptidase, M24 family protein, putative, expressed
LOC_Os10g36650	9.96062	5.55952	-0.841274	0.00762844	actin, putative, expressed
LOC_Os10g36760	5.64537	3.28469	-0.78131	0.0196756	OsProCP3 - Putative Lysosomal Pro-x Carboxypeptidase homologue, expressed
LOC_Os10g36810	7.45212	5.01707	-0.570807	0.0196756	plus-3 domain containing protein, putative, expressed
LOC_Os10g38060	2.94481	1.65129	-0.834577	0.028088	phospholipase D, putative, expressed
LOC_Os10g38850	4.40558	2.80383	-0.651934	0.00640164	amine oxidase, putative, expressed
LOC_Os10g39230	3.20547	2.00695	-0.675535	0.0238919	tRNA-splicing endonuclease positive effector-related, putative, expressed
LOC_Os10g39440	11.3898	6.91066	-0.720851	0.00824619	transporter family protein, putative, expressed
LOC_Os10g39460	3.80053	2.02308	-0.909652	0.0228363	selenium-binding protein-like, putative, expressed
LOC_Os10g39470	7.26103	4.93617	-0.556783	0.0170711	expressed protein
LOC_Os10g39900	2.54942	1.52003	-0.746072	0.0297226	glycosyltransferase family protein 1, putative, expressed
LOC_Os10g40250	4.02256	2.19977	-0.870763	0.00241152	expressed protein
LOC_Os10g40580	7.59771	5.122	-0.568856	0.0433096	expressed protein
LOC_Os10g40610	1.0836	0	#NAME?	0.00136473	flavin-containing monooxygenase family protein, putative, expressed
LOC_Os10g40780	7.30512	4.55925	-0.680113	0.00136473	CCR4-Not complex component, Not1domain containing protein, expressed
LOC_Os10g40810	17.1771	4.71957	-1.86376	0.00999182	GATA zinc finger domain containing protein, expressed
LOC_Os10g40830	18.6188	12.4007	-0.586343	0.0385282	metalloendoproteinase 1 precursor, putative, expressed
LOC_Os10g40934	12.435	7.75037	-0.682067	0.0192802	flavonol synthase/flavanone 3-hydroxylase, putative, expressed
LOC_Os10g41060	13.2127	7.40498	-0.835354	0.00136473	expressed protein
LOC_Os10g41749	12.9178	8.03517	-0.684962	0.00241152	crcB-like protein, expressed
LOC_Os10g41820	10.4873	5.22737	-1.00448	0.00136473	dynamin family protein, putative, expressed
LOC_Os10g41980	68.7776	34.2502	-1.00582	0.00136473	RALFL26 - Rapid ALkalinization Factor RALF family protein precursor, expressed
LOC_Os10g42110	2.26935	0.585081	-1.95557	0.00705748	protein kinase family protein, putative, expressed
LOC_Os10g42439	8.32882	5.67852	-0.552596	0.0132911	heat shock protein DnaJ, putative, expressed
LOC_Os10g42710	93.4009	52.8314	-0.82204	0.00136473	RCD1, putative, expressed
LOC_Os10g43075	5.08423	3.31193	-0.618355	0.00999182	expressed protein
LOC_Os11g01230	4.50997	0	#NAME?	0.00762844	expressed protein
LOC_Os11g01330	12.3852	7.07759	-0.807286	0.00136473	expressed protein
LOC_Os11g01380	5.51596	3.64256	-0.598659	0.0192802	clathrin heavy chain, putative, expressed
LOC_Os11g01450	9.08763	4.11917	-1.14155	0.00241152	phosphatidate cytidylyltransferase, putative, expressed
LOC_Os11g01730	1.02059	0	#NAME?	0.00416278	laccase-23 precursor, putative, expressed
LOC_Os11g01780	39.7319	21.7952	-0.866287	0.00136473	F-box/LRR-repeat protein 3, putative, expressed
LOC_Os11g01880	11.4897	6.7049	-0.777052	0.0142298	expressed protein
LOC_Os11g02550	1.72872	0.87919	-0.97546	0.0204914	expressed protein
LOC_Os11g03970	33.7028	19.8874	-0.761016	0.00136473	CAMK_KIN1/SNF1/Nim1_like.5 - CAMK includes calcium/calmodulin depedent protein kinases, expressed
LOC_Os11g04210	9.86361	5.93808	-0.732118	0.0127567	hydroxymethylglutaryl-CoA lyase, putative, expressed
LOC_Os11g04220	2.85536	1.74648	-0.709225	0.00762844	HEAT repeat family protein, putative, expressed
LOC_Os11g04390	15.3591	9.16774	-0.744458	0.00330221	RNA recognition motif containing protein, expressed
LOC_Os11g04660	4.32136	1.40765	-1.61819	0.0258145	strictosidine synthase, putative, expressed
LOC_Os11g04670	5.04958	2.76974	-0.866414	0.0127567	2-isopropylmalate synthase B, putative, expressed
LOC_Os11g04740	2.13102	0.957673	-1.15394	0.0487091	FAD-binding and arabino-lactone oxidase domains containing protein, putative, expressed
LOC_Os11g04930	3.41283	1.13562	-1.58748	0.0228363	ASH-like SPRY domain containing protein, putative, expressed
LOC_Os11g05050	435.445	303.304	-0.521723	0.0209508	stem-specific protein TSJT1, putative, expressed
LOC_Os11g05100	7.32129	4.69932	-0.639646	0.0275536	nucleolar GTPase, putative, expressed
LOC_Os11g05130	4.2078	2.60997	-0.689032	0.00888261	PHD-finger family protein, expressed
LOC_Os11g05140	8.23948	4.61014	-0.837744	0.0224983	expressed protein
LOC_Os11g05290	86.2139	45.45	-0.923638	0.00136473	stress responsive A/B Barrel domain containing protein, expressed
LOC_Os11g05530	35.1535	21.3787	-0.717496	0.0442658	expressed protein
LOC_Os11g05660	42.6736	22.2679	-0.938376	0.00762844	OsFBX396 - F-box domain containing protein, expressed
LOC_Os11g05730	8.25492	0	#NAME?	0.00136473	histone H3, putative, expressed
LOC_Os11g05780	12.6931	6.92692	-0.873754	0.0142298	DUF623 domain containing protein, expressed
LOC_Os11g06040	4.39163	2.67163	-0.717034	0.00762844	PX domain containing protein, putative, expressed
LOC_Os11g06934	2.87371	1.63241	-0.815908	0.00762844	expressed protein
LOC_Os11g07200	1.20739	0.355063	-1.76575	0.00569035	receptor protein kinase CLAVATA1 precursor, putative, expressed
LOC_Os11g07470	11.3276	7.91869	-0.516512	0.0385282	expressed protein
LOC_Os11g07912	1.82177	0.612161	-1.57336	0.0402815	MLO domain containing protein, putative, expressed
LOC_Os11g07930	18.3636	8.54219	-1.10417	0.00136473	oxidoreductase, short chain dehydrogenase/reductase family domain containing family, expressed
LOC_Os11g08090	2.85665	1.40773	-1.02095	0.00136473	expressed protein
LOC_Os11g08569	10.8805	7.00948	-0.634361	0.0204914	cycloartenol synthase, putative, expressed
LOC_Os11g09590	14.8745	9.71864	-0.614012	0.0478176	OsFBX404 - F-box domain containing protein, expressed
LOC_Os11g10050	12.4016	7.94008	-0.643296	0.00824619	G-protein alpha subunit, putative, expressed
LOC_Os11g10060	11.6607	7.86366	-0.568387	0.0374083	transcriptional corepressor SEUSS, putative, expressed
LOC_Os11g10310	4.65303	3.10136	-0.58527	0.0480472	receptor-like protein kinase 2 precursor, putative, expressed
LOC_Os11g10460	18.2537	11.7697	-0.633117	0.0162392	peroxidase precursor, putative, expressed
LOC_Os11g11490	11.8517	7.6469	-0.632147	0.0192802	TKL_IRAK_CR4L.7 - The CR4L subfamily has homology with Crinkly4, expressed
LOC_Os11g12340	10.6282	5.74353	-0.887883	0.00136473	disease resistance protein RPM1, putative, expressed
LOC_Os11g13670	26.7578	13.483	-0.988817	0.00330221	gibberellin receptor GID1L2, putative, expressed
LOC_Os11g14220	336.428	222.508	-0.596441	0.00416278	tubulin/FtsZ domain containing protein, putative, expressed
LOC_Os11g14544	138.092	101.354	-0.446232	0.0433096	expressed protein
LOC_Os11g15340	12.0242	1.22001	-3.30098	0.00136473	SAM dependent carboxyl methyltransferase family protein, putative, expressed
LOC_Os11g15470	3.13369	0	#NAME?	0.0370894	expressed protein
LOC_Os11g16290	24.0423	15.682	-0.616464	0.00569035	NIN, putative, expressed
LOC_Os11g16310	25.9534	17.9853	-0.529104	0.0433096	expressed protein
LOC_Os11g16530	2.47282	1.02801	-1.2663	0.00241152	mal, putative, expressed
LOC_Os11g16580	33.0163	22.8734	-0.529508	0.0253701	endonuclease III-like protein 1, putative, expressed
LOC_Os11g17080	1.11426	0.2562	-2.12075	0.0228363	OsMPK15 - Putative MAPK based on amino acid sequence homology, expressed
LOC_Os11g17290	70.1415	47.5497	-0.56083	0.00330221	expressed protein
LOC_Os11g17504	16.0331	4.9352	-1.69987	0.00136473	retrotransposon protein, putative, Ty1-copia subclass, expressed
LOC_Os11g17970	25.3762	14.6588	-0.791705	0.00640164	POT family protein, expressed
LOC_Os11g18194	10.0272	6.842	-0.551434	0.0337579	cycloartenol synthase, putative, expressed
LOC_Os11g18570	125.24	58.0824	-1.10853	0.00136473	cytochrome P450, putative, expressed
LOC_Os11g18770	6.80794	4.24111	-0.682777	0.00705748	PHD-finger family protein, expressed
LOC_Os11g20239	2.59275	0.783	-1.7274	0.00999182	expressed protein
LOC_Os11g20310	6.89465	3.27269	-1.075	0.0192802	expressed protein
LOC_Os11g21804	27.8255	16.9784	-0.712709	0.0166552	expressed protein
LOC_Os11g25110	3.29124	0	#NAME?	0.028088	tropinone reductase 2, putative, expressed
LOC_Os11g25980	3.14966	2.11137	-0.577013	0.0464278	phospholipid-transporting ATPase 2, putative, expressed
LOC_Os11g26594	6.8465	3.71757	-0.881007	0.0399999	expressed protein
LOC_Os11g26990	2.42991	0.93732	-1.37429	0.0360389	expressed protein
LOC_Os11g27540	28.195	17.8609	-0.658638	0.0449464	CRP7 - Cysteine-rich family protein precursor, expressed
LOC_Os11g27730	21.1843	13.7262	-0.626061	0.0127567	cytochrome P450, putative, expressed
LOC_Os11g28184	1.0431	0.299274	-1.80134	0.0127567	expressed protein
LOC_Os11g28340	7.82065	3.65913	-1.09579	0.0105848	ER lumen protein retaining receptor, putative, expressed
LOC_Os11g30360	73.5853	47.7231	-0.624729	0.027301	expressed protein
LOC_Os11g30410	7.0218	4.03688	-0.7986	0.028088	ThiF family domain containing protein, putative, expressed
LOC_Os11g30830	4.50675	0	#NAME?	0.00569035	expressed protein
LOC_Os11g31980	3.01731	0.658184	-2.1967	0.00330221	OsSCP63 - Putative Serine Carboxypeptidase homologue, expressed
LOC_Os11g32260	43.8667	31.4683	-0.479228	0.0234667	lysosomal alpha-mannosidase precursor, putative, expressed
LOC_Os11g32369	1.55404	0.537278	-1.53228	0.00824619	expressed protein
LOC_Os11g33090	3.35555	1.53403	-1.12922	0.0111503	amidase, putative, expressed
LOC_Os11g34190	12.7003	8.61515	-0.559911	0.0382009	expressed protein
LOC_Os11g34270	9.28002	5.60696	-0.72691	0.00330221	ubiquitin carboxyl-terminal hydrolase domain containing protein, expressed
LOC_Os11g34360	11.4849	7.78096	-0.561725	0.0442658	lung seven transmembrane domain containing protein, putative, expressed
LOC_Os11g34820	8.58744	5.04772	-0.766597	0.00136473	THUMP domain-containing protein, putative, expressed
LOC_Os11g34920	1.94145	1.0025	-0.953538	0.0275536	stripe rust resistance protein Yr10, putative, expressed
LOC_Os11g36960	1.44761	0.600147	-1.27028	0.0111503	dnaJ domain containing protein, expressed
LOC_Os11g37740	2.34949	1.3886	-0.758714	0.0442658	stripe rust resistance protein Yr10, putative, expressed
LOC_Os11g37759	10.9356	7.69469	-0.507094	0.0440475	stripe rust resistance protein Yr10, putative, expressed
LOC_Os11g37950	8.29268	4.033	-1.03998	0.0470461	WIP3 - Wound-induced protein precursor, expressed
LOC_Os11g37970	86.4521	50.7374	-0.768852	0.00241152	WIP5 - Wound-induced protein precursor, expressed
LOC_Os11g38000	2.4489	1.41401	-0.792345	0.0111503	NB-ARC domain containing protein, expressed
LOC_Os11g38260	154.088	110.596	-0.478462	0.0480472	PAP fibrillin family domain containing protein, expressed
LOC_Os11g38330	1.68901	0.620488	-1.4447	0.00136473	ZOS11-06 - C2H2 zinc finger protein, expressed
LOC_Os11g38520	9.09444	5.11381	-0.830588	0.00136473	expressed protein
LOC_Os11g38580	20.6713	4.61044	-2.16465	0.00136473	NBS-LRR type disease resistance protein, putative, expressed
LOC_Os11g38650	105.335	59.0657	-0.834585	0.00136473	UDP-glucoronosyl/UDP-glucosyl transferase, putative, expressed
LOC_Os11g38990	11.0864	6.4759	-0.775637	0.0196756	peptidyl-prolyl cis-trans isomerase, putative, expressed
LOC_Os11g39140	4.62091	1.84328	-1.3259	0.0315864	thioredoxin domain-containing protein 9, putative, expressed
LOC_Os11g39209	1.17837	0.476304	-1.30684	0.0412834	expressed protein
LOC_Os11g39370	10.8681	6.82681	-0.670811	0.00569035	BRASSINOSTEROID INSENSITIVE 1-associated receptor kinase 1 precursor, putative, expressed
LOC_Os11g39450	1.53232	0.398434	-1.9433	0.0404742	cysteine-rich receptor-like protein kinase 7 precursor, putative, expressed
LOC_Os11g40080	7.06952	4.12653	-0.776684	0.00136473	lipin, N-terminal conserved region family protein, expressed
LOC_Os11g40160	1.82139	1.00078	-0.863911	0.0445368	expressed protein
LOC_Os11g41034	1.70051	0.583772	-1.54249	0.00136473	expressed protein
LOC_Os11g41150	74.8133	50.5319	-0.566101	0.0278884	nitrilase-associated protein, putative, expressed
LOC_Os11g41540	1.6143	0.651935	-1.30811	0.00136473	disease resistance RPP8-like protein 3, putative, expressed
LOC_Os11g41670	1.55652	0.794053	-0.97102	0.0175324	expressed protein
LOC_Os11g41710	34.338	20.3525	-0.754596	0.00136473	cytochrome P450, putative, expressed
LOC_Os11g41820	26.9688	18.6509	-0.532041	0.0287797	RNA recognition motif containing protein, expressed
LOC_Os11g41910	9.56995	6.08744	-0.652675	0.0315864	GTP-binding protein, putative, expressed
LOC_Os11g42000	18.3391	12.3705	-0.568017	0.0352619	FRA10AC1, putative, expressed
LOC_Os11g43510	12.4336	7.83991	-0.665341	0.0258145	lipase precursor, putative, expressed
LOC_Os11g43860	37.5179	24.5382	-0.612549	0.00762844	sodium/calcium exchanger protein, putative, expressed
LOC_Os11g44330	2.48619	0.950536	-1.38713	0.00241152	expressed protein
LOC_Os11g45809	2.54948	1.29223	-0.980335	0.00330221	expressed protein
LOC_Os11g48030	9.78592	6.06843	-0.689383	0.0376916	skp1 family, tetramerisation domain containing protein, expressed
LOC_Os11g48060	22.7069	13.9714	-0.700652	0.00136473	laccase-22 precursor, putative, expressed
LOC_Os12g01190	14.8266	8.95022	-0.728197	0.00136473	RNA recognition motif containing protein, putative, expressed
LOC_Os12g01360	8.29566	4.43264	-0.904191	0.00136473	expressed protein
LOC_Os12g01390	5.22717	3.44335	-0.602218	0.0170711	clathrin heavy chain, putative, expressed
LOC_Os12g01490	3.83821	1.36215	-1.49455	0.00136473	MYB family transcription factor, putative, expressed
LOC_Os12g01510	21.9041	15.4607	-0.502598	0.0385282	MRH1, putative, expressed
LOC_Os12g01520	1.71812	0.58668	-1.55018	0.0117589	ubiquitin-activating enzyme, putative, expressed
LOC_Os12g01740	6.79935	3.84785	-0.821346	0.00330221	serine/threonine-protein kinase, putative, expressed
LOC_Os12g01760	19.1055	8.47998	-1.17186	0.00136473	F-box/LRR domain containing protein, putative, expressed
LOC_Os12g01930	2.64389	1.26731	-1.06089	0.0327891	lipase-related, putative, expressed
LOC_Os12g02490	4.79207	2.75209	-0.800119	0.00241152	expressed protein
LOC_Os12g03040	10.1036	5.22761	-0.950649	0.00241152	no apical meristem protein, putative, expressed
LOC_Os12g03100	6.19451	3.12511	-0.987083	0.0243263	exostosin family domain containing protein, expressed
LOC_Os12g03810	11.1515	6.54129	-0.769593	0.00824619	CAMK_KIN1/SNF1/Nim1_like.37 - CAMK includes calcium/calmodulin depedent protein kinases, expressed
LOC_Os12g04220	1.01333	0.438153	-1.2096	0.0290978	calcium-transporting ATPase, plasma membrane-type, putative, expressed
LOC_Os12g04440	4.54408	2.40067	-0.920552	0.00824619	2-isopropylmalate synthase B, putative, expressed
LOC_Os12g04750	3.00314	1.47232	-1.02838	0.0105848	OsDegp14 - Putative Deg protease homologue, expressed
LOC_Os12g04790	7.78054	3.76401	-1.0476	0.0147128	expressed protein
LOC_Os12g04990	14.929	9.48461	-0.654458	0.0246613	acyl-CoA synthetase protein, putative, expressed
LOC_Os12g05040	6.44784	3.83037	-0.751332	0.0334271	heavy-metal-associated domain-containing protein, putative, expressed
LOC_Os12g05550	89.5124	60.352	-0.568685	0.0312969	sialyltransferase family domain containing protein, expressed
LOC_Os12g05655	27.0295	13.1349	-1.04112	0.00241152	expressed protein
LOC_Os12g05660	10.7748	7.05372	-0.611203	0.0266089	dual specificity protein phosphatase, putative, expressed
LOC_Os12g05830	7.7486	4.82339	-0.683887	0.0303026	transporter-related, putative, expressed
LOC_Os12g06260	61.6905	41.844	-0.560026	0.0192802	harpin-induced protein 1 domain containing protein, expressed
LOC_Os12g06490	11.5426	7.9301	-0.541551	0.0468662	STE_PAK_Ste20_Slob_Wnk.6 - STE kinases include homologs to sterile 7, sterile 11 and sterile 20 from yeast, expressed
LOC_Os12g06510	13.9972	8.26477	-0.760094	0.0094624	calcineurin B, putative, expressed
LOC_Os12g07160	7.49397	4.09556	-0.87167	0.00136473	plant protein of unknown function DUF869 domain containing protein, expressed
LOC_Os12g07210	65.9648	33.8478	-0.962636	0.00136473	expressed protein
LOC_Os12g07290	5.71483	2.72246	-1.0698	0.0094624	alpha-1,4-fucosyltransferase, putative, expressed
LOC_Os12g07310	15.8465	6.78939	-1.22281	0.00330221	citrate-binding protein precursor, putative, expressed
LOC_Os12g07530	2.31563	1.52298	-0.604512	0.0409575	splicing factor, putative, expressed
LOC_Os12g07710	17.6199	5.45691	-1.69105	0.0278884	expressed protein
LOC_Os12g07970	4.26565	2.47668	-0.784361	0.0402815	transporter, major facilitator family, putative, expressed
LOC_Os12g08180	2.27649	1.09761	-1.05245	0.00705748	receptor-like protein kinase 2 precursor, putative, expressed
LOC_Os12g09580	4.98353	2.8646	-0.798833	0.0142298	leafbladeless1, putative, expressed
LOC_Os12g09584	1.78034	0.831388	-1.09856	0.0442658	expressed protein
LOC_Os12g09590	11.7847	7.98927	-0.560775	0.0340545	leafbladeless1, putative, expressed
LOC_Os12g12470	11.9704	6.2356	-0.940876	0.00330221	NADP-dependent oxidoreductase, putative, expressed
LOC_Os12g12690	6.13621	3.42457	-0.841424	0.0376916	transposon protein, putative, Pong sub-class, expressed
LOC_Os12g13150	2.30069	1.53362	-0.585124	0.0363962	expressed protein
LOC_Os12g13290	2.05592	1.12759	-0.866544	0.0464278	expressed protein
LOC_Os12g13340	3.72437	2.25996	-0.720697	0.0297226	expressed protein
LOC_Os12g13380	9.26302	4.90078	-0.918471	0.0142298	adenylate kinase, putative, expressed
LOC_Os12g13440	1.59274	0.98343	-0.69562	0.00999182	phosphatidylinositol-4-phosphate 5-Kinase, putative, expressed
LOC_Os12g13590	6.35842	3.9161	-0.69925	0.0175324	exocyst complex component 5, putative, expressed
LOC_Os12g13660	1.15176	0.322386	-1.83698	0.00569035	expressed protein
LOC_Os12g13670	5.05538	3.26745	-0.629657	0.0231679	expressed protein
LOC_Os12g16080	5.97078	3.80979	-0.648208	0.0275536	expressed protein
LOC_Os12g16280	16.6596	8.80782	-0.9195	0.00136473	expressed protein
LOC_Os12g16290	5.4563	2.41729	-1.17453	0.00136473	isoflavone reductase, putative, expressed
LOC_Os12g16350	125.2	85.2045	-0.555232	0.00762844	enoyl-CoA hydratase/isomerase family protein, putative, expressed
LOC_Os12g17310	5.70773	3.72149	-0.617036	0.0499765	prefoldin, putative, expressed
LOC_Os12g18640	13.4652	8.71462	-0.627727	0.018371	pentatricopeptide, putative, expressed
LOC_Os12g18729	60.8641	40.2528	-0.5965	0.00241152	expressed protein
LOC_Os12g18770	9.09346	5.77629	-0.654685	0.00999182	oxysterol-binding protein, putative, expressed
LOC_Os12g21784	3.48327	1.43095	-1.28346	0.00136473	expressed protein
LOC_Os12g21930	4.14755	2.38107	-0.800647	0.0407169	PPR repeat containing protein, expressed
LOC_Os12g22810	4.00823	2.3708	-0.75759	0.0216233	transposon protein, putative, CACTA, En/Spm sub-class, expressed
LOC_Os12g24250	4.52026	2.48355	-0.864001	0.00241152	retrotransposon protein, putative, unclassified, expressed
LOC_Os12g25690	36.4388	21.2469	-0.778224	0.00136473	UDP-glucose 6-dehydrogenase, putative, expressed
LOC_Os12g26030	6.66675	4.05958	-0.715653	0.00416278	FACT complex subunit SPT16, putative, expressed
LOC_Os12g26290	28.6545	15.973	-0.843126	0.00136473	alpha-DOX2, putative, expressed
LOC_Os12g29580	4.31861	2.06195	-1.06656	0.00330221	AGC_PVPK_like_kin82y.19 - ACG kinases include homologs to PKA, PKG and PKC, expressed
LOC_Os12g30610	2.93241	1.17466	-1.31985	0.00705748	expressed protein
LOC_Os12g30824	1.26423	0.45892	-1.46194	0.0209508	terpene synthase, putative, expressed
LOC_Os12g31410	6.63294	2.63491	-1.33189	0.0216233	expressed protein
LOC_Os12g31480	6.07194	3.40687	-0.833711	0.0266089	GPI mannosyltransferase 2, putative, expressed
LOC_Os12g31540	52.4066	28.3133	-0.888272	0.00136473	expressed protein
LOC_Os12g32986	24.0489	14.5077	-0.729153	0.00136473	heat shock protein, putative, expressed
LOC_Os12g33130	27.1823	3.08803	-3.13791	0.00569035	expressed protein
LOC_Os12g35060	12.9416	8.64669	-0.581795	0.0370894	expressed protein
LOC_Os12g35350	9.12106	5.23595	-0.800751	0.00136473	kelch repeat protein, putative, expressed
LOC_Os12g35360	9.62864	6.30279	-0.611342	0.0132911	vesicle tethering family protein, putative, expressed
LOC_Os12g35940	1.84237	1.08909	-0.75844	0.0231679	transposon protein, putative, CACTA, En/Spm sub-class, expressed
LOC_Os12g36400	9.71837	5.33778	-0.864476	0.0360389	transposon protein, putative, Pong sub-class, expressed
LOC_Os12g36810	3.23907	1.34378	-1.26929	0.0204914	polygalacturonase, putative, expressed
LOC_Os12g37530	23.0055	14.959	-0.620968	0.0094624	expressed protein
LOC_Os12g37690	5.4948	2.38275	-1.20544	0.0343164	MYB family transcription factor, putative, expressed
LOC_Os12g37840	14.3705	9.41948	-0.609387	0.018371	boron transporter protein, putative, expressed
LOC_Os12g37860	16.5984	11.6425	-0.511643	0.0262419	expressed protein
LOC_Os12g37870	63.7502	46.3755	-0.459066	0.0345913	ATP-grasp domain containing protein, expressed
LOC_Os12g37890	3.79424	2.2612	-0.746724	0.00416278	expressed protein
LOC_Os12g37970	23.2564	15.6627	-0.570294	0.0348796	MYB family transcription factor, putative, expressed
LOC_Os12g38140	18.2376	1.80896	-3.33368	0.0127567	expressed protein
LOC_Os12g38180	6.78249	4.56088	-0.572502	0.0287797	heat shock cognate 70 kDa protein 2, putative, expressed
LOC_Os12g38440	3.74969	1.39192	-1.42969	0.00640164	XH domain containing protein, expressed
LOC_Os12g38720	47.6586	25.9713	-0.875817	0.00241152	expressed protein
LOC_Os12g38800	3.84757	2.32216	-0.728477	0.018371	RNA recognition motif containing protein, putative, expressed
LOC_Os12g40279	3.57023	2.47045	-0.531241	0.0204914	protein kinase domain containing protein, expressed
LOC_Os12g40340	11.195	6.61106	-0.759901	0.00416278	EXS family protein, putative, expressed
LOC_Os12g40570	25.6742	17.6888	-0.537485	0.0228363	WRKY94, expressed
LOC_Os12g40840	1776.96	1008.5	-0.817194	0.00136473	expressed protein
LOC_Os12g40880	7.79189	3.5031	-1.15334	0.00136473	phosphoribulokinase/Uridine kinase family protein, expressed
LOC_Os12g40890	18.6745	11.4424	-0.706685	0.0117589	OsIAA30 - Auxin-responsive Aux/IAA gene family member, expressed
LOC_Os12g41060	3.07813	1.57743	-0.964483	0.0370893	AP2 domain containing protein, expressed
LOC_Os12g41124	1.38286	0.454633	-1.60489	0.00136473	expressed protein
LOC_Os12g41180	3.62842	1.62701	-1.15712	0.00824619	LSTK-1-like kinase, putative, expressed
LOC_Os12g41200	6.61685	2.86031	-1.20997	0.00136473	KIP1, putative, expressed
LOC_Os12g41230	1.78332	0.904165	-0.979908	0.0418604	tesmin/TSO1-like CXC domain containing protein, expressed
LOC_Os12g41590	30.4313	20.398	-0.577125	0.037939	oxidoreductase, short chain dehydrogenase/reductase family domain containing protein, expressed
LOC_Os12g41600	26.5633	18.8947	-0.491453	0.0499765	OsSAUR57 - Auxin-responsive SAUR gene family member, expressed
LOC_Os12g41860	3.75942	1.98891	-0.918532	0.0299697	START domain containing protein, expressed
LOC_Os12g41910	2.75693	1.37099	-1.00784	0.0399999	BTBN25 - Bric-a-Brac, Tramtrack, Broad Complex BTB domain with non-phototropic hypocotyl 3 NPH3 and coiled-coil domains, expressed
LOC_Os12g41930	14.0159	7.43647	-0.914377	0.00136473	SRP40, C-terminal domain containing protein, expressed
LOC_Os12g42140	9.24006	5.87601	-0.653064	0.0204914	G-patch domain containing protein, putative, expressed
LOC_Os12g42220	6.97587	3.07954	-1.17966	0.0224983	expressed protein
LOC_Os12g42240	1.63954	0	#NAME?	0.0309889	expressed protein
LOC_Os12g42600	3.22717	1.77288	-0.864176	0.0348796	ubiquitin carboxyl-terminal hydrolase domain containing protein, expressed
LOC_Os12g44170	11.5177	7.91513	-0.54117	0.0337579	pentatricopeptide, putative, expressed
LOC_Os12g44240	10.281	5.80347	-0.82499	0.0228363	N-acetylglucosaminyltransferase, putative, expressed
LOC_Os12g44340	5.40823	2.77125	-0.964622	0.00330221	ATMAP70 protein, putative, expressed
LOC_Os12g44360	10.0958	6.88233	-0.552785	0.0188058	sodium/hydrogen exchanger 7, putative, expressed
LOC_Os12g44390	12.6446	7.81885	-0.693496	0.00824619	RecF/RecN/SMC N terminal domain containing protein, expressed
