# Supplementary material for: The transcription factor OsSUF4 interacts with SDG725 in promoting H3K36me3 establishment
Source: Nat Commun. 2019 Jul 5;10:2999. doi: 10.1038/s41467-019-10850-5 (PMC6611904; doi:10.1038/s41467-019-10850-5)
Supplement: Supplementary file 7 — Supplementary Data 4 [file 41467_2019_10850_MOESM7_ESM.xlsx]

## Sheet: 1
Genes enriched with H3K36me3 modification in WT plants
Seqnames	Start	End	FC(IP/Input)	FDR	Geneid	Start	End	strand	Gene description
Chr1	2799	10400	3.63156	4.86e-259	LOC_Os01g01010	2903	10817	+	TBC domain containing protein expressed
Chr1	2799	10400	3.63156	4.86e-259	LOC_Os01g01010	1903	2902	+	TBC domain containing protein expressed
Chr1	2799	10400	3.63156	4.86e-259	LOC_Os01g01019	10218	11217	+	expressed protein
Chr1	12599	15600	2.90159	5.2e-68	LOC_Os01g01030	12648	15915	+	monocopper oxidase putative expressed
Chr1	12599	15600	2.90159	5.2e-68	LOC_Os01g01030	11648	12647	+	monocopper oxidase putative expressed
Chr1	12599	15600	2.90159	5.2e-68	LOC_Os01g01040	15292	16291	+	expressed protein
Chr1	16199	20200	3.60116	4.02e-124	LOC_Os01g01040	16292	20323	+	expressed protein
Chr1	16199	20200	3.60116	4.02e-124	LOC_Os01g01040	15292	16291	+	expressed protein
Chr1	22799	25600	3.97214	3.83e-114	LOC_Os01g01050	22841	26971	+	R3H domain containing protein expressed
Chr1	22799	25600	3.97214	3.83e-114	LOC_Os01g01050	21841	22840	+	R3H domain containing protein expressed
Chr1	26999	29200	2.62534	1.05e-36	LOC_Os01g01060	27136	28651	+	40S ribosomal protein S5 putative expressed
Chr1	26999	29200	2.62534	1.05e-36	LOC_Os01g01060	26136	27135	+	40S ribosomal protein S5 putative expressed
Chr1	26999	29200	2.62534	1.05e-36	LOC_Os01g01070	28818	29817	+	expressed protein
Chr1	29799	34200	2.45925	4.76e-58	LOC_Os01g01070	29818	34493	+	expressed protein
Chr1	29799	34200	2.45925	4.76e-58	LOC_Os01g01070	28818	29817	+	expressed protein
Chr1	35599	40400	3.03934	1.82e-108	LOC_Os01g01080	35581	41180	+	decarboxylase putative expressed
Chr1	72599	78200	4.68886	0	LOC_Os01g01150	72775	79938	+	RNA recognition motif putative expressed
Chr1	72599	78200	4.68886	0	LOC_Os01g01150	71775	72774	+	RNA recognition motif putative expressed
Chr1	82399	84000	2.94405	4.17e-35	LOC_Os01g01160	82428	84302	+	heat shock protein DnaJ putative expressed
Chr1	82399	84000	2.94405	4.17e-35	LOC_Os01g01160	81428	82427	+	heat shock protein DnaJ putative expressed
Chr1	141999	147400	3.50803	5.36e-222	LOC_Os01g01295	141936	144554	+	expressed protein
Chr1	141999	147400	3.50803	5.36e-222	LOC_Os01g01302	145577	147852	+	shikimate kinase putative expressed
Chr1	141999	147400	3.50803	5.36e-222	LOC_Os01g01302	144577	145576	+	shikimate kinase putative expressed
Chr1	141999	147400	3.50803	5.36e-222	LOC_Os01g01307	147045	148044	+	translocon-associated protein beta domain containing protein expressed
Chr1	147999	150200	4.91761	6.79e-159	LOC_Os01g01307	148045	150577	+	translocon-associated protein beta domain containing protein expressed
Chr1	147999	150200	4.91761	6.79e-159	LOC_Os01g01307	147045	148044	+	translocon-associated protein beta domain containing protein expressed
Chr1	151399	155200	3.4371	1.32e-134	LOC_Os01g01312	151409	156500	+	retrotransposon protein putative Ty1-copia subclass expressed
Chr1	151399	155200	3.4371	1.32e-134	LOC_Os01g01312	150409	151408	+	retrotransposon protein putative Ty1-copia subclass expressed
Chr1	163199	166400	5.01071	2.29e-87	LOC_Os01g01330	161365	164107	-	retrotransposon protein putative Ty1-copia subclass expressed
Chr1	163199	166400	5.01071	2.29e-87	LOC_Os01g01330	164109	165108	-	retrotransposon protein putative Ty1-copia subclass expressed
Chr1	188799	194400	3.61392	9.49e-149	LOC_Os01g01369	186246	190846	-	3-beta-hydroxysteroid-Delta-isomerase putative expressed
Chr1	188799	194400	3.61392	9.49e-149	LOC_Os01g01380	191036	196287	+	expressed protein
Chr1	188799	194400	3.61392	9.49e-149	LOC_Os01g01369	190848	191847	-	3-beta-hydroxysteroid-Delta-isomerase putative expressed
Chr1	188799	194400	3.61392	9.49e-149	LOC_Os01g01380	190036	191035	+	expressed protein
Chr1	197599	200600	2.83919	1.19e-51	LOC_Os01g01390	197647	200803	+	expressed protein
Chr1	197599	200600	2.83919	1.19e-51	LOC_Os01g01390	196647	197646	+	expressed protein
Chr1	205599	212200	3.33011	1.29e-199	LOC_Os01g01400	201944	206743	+	expressed protein
Chr1	205599	212200	3.33011	1.29e-199	LOC_Os01g01410	205710	209606	-	TKL_IRAK_C-LEC.1 - TKL_IRAK_C-LEC has homology to C-type lectin receptors expressed
Chr1	205599	212200	3.33011	1.29e-199	LOC_Os01g01420	209771	214229	+	expressed protein
Chr1	205599	212200	3.33011	1.29e-199	LOC_Os01g01410	209608	210607	-	TKL_IRAK_C-LEC.1 - TKL_IRAK_C-LEC has homology to C-type lectin receptors expressed
Chr1	205599	212200	3.33011	1.29e-199	LOC_Os01g01420	208771	209770	+	expressed protein
Chr1	227199	229200	2.93339	3.81e-52	LOC_Os01g01450	226897	229331	+	stress responsive protein putative expressed
Chr1	250999	253000	3.49421	2.95e-46	LOC_Os01g01484	248706	256878	-	light-mediated development protein DET1 putative expressed
Chr1	253799	256600	4.76072	7.49e-166	LOC_Os01g01484	248706	256878	-	light-mediated development protein DET1 putative expressed
Chr1	261399	266800	3.62603	1.79e-166	LOC_Os01g01510	261504	268471	+	sas10%2FUtp3 family protein expressed
Chr1	261399	266800	3.62603	1.79e-166	LOC_Os01g01510	260504	261503	+	sas10%2FUtp3 family protein expressed
Chr1	288199	291400	3.79955	3.6e-126	LOC_Os01g01560	284911	292118	-	transposon protein putative unclassified expressed
Chr1	288199	291400	3.79955	3.6e-126	LOC_Os01g01570	288372	292296	+	kinesin heavy chain putative expressed
Chr1	288199	291400	3.79955	3.6e-126	LOC_Os01g01570	287372	288371	+	kinesin heavy chain putative expressed
Chr1	319599	321800	2.70651	2.16e-46	LOC_Os01g01640	319713	322248	+	Rer1 protein putative expressed
Chr1	319599	321800	2.70651	2.16e-46	LOC_Os01g01640	318713	319712	+	Rer1 protein putative expressed
Chr1	330599	332400	2.20276	7.67e-20	LOC_Os01g01670	330238	332345	-	expressed protein
Chr1	330599	332400	2.20276	7.67e-20	LOC_Os01g01670	332347	333346	-	expressed protein
Chr1	335599	370800	3.898	0	LOC_Os01g01689	335809	371191	+	phosphatidylinositol 3- and 4-kinase family protein expressed
Chr1	335599	370800	3.898	0	LOC_Os01g01689	334809	335808	+	phosphatidylinositol 3- and 4-kinase family protein expressed
Chr1	371999	374400	4.38816	2.37e-137	LOC_Os01g01700	371831	374470	+	anaphase-promoting complex subunit 11 putative expressed
Chr1	375599	380800	3.1028	5.25e-138	LOC_Os01g01710	374728	380716	-	1-deoxy-D-xylulose 5-phosphate reductoisomerase chloroplast precursor putative expressed
Chr1	375599	380800	3.1028	5.25e-138	LOC_Os01g01710	380718	381717	-	1-deoxy-D-xylulose 5-phosphate reductoisomerase chloroplast precursor putative expressed
Chr1	383399	386800	2.93158	7.48e-79	LOC_Os01g01720	383047	386701	-	pex14 putative expressed
Chr1	383399	386800	2.93158	7.48e-79	LOC_Os01g01720	386703	387702	-	pex14 putative expressed
Chr1	393599	396400	2.04055	2.12e-17	LOC_Os01g01740	392081	396651	-	protein kinase domain containing protein expressed
Chr1	412599	416000	2.16131	3.24e-32	LOC_Os01g01780	412579	415830	+	exostosin family protein putative expressed
Chr1	416599	420400	4.63912	6.12e-273	LOC_Os01g01790	416241	420497	-	expressed protein
Chr1	422399	430200	4.51094	0	LOC_Os01g01800	422462	431692	+	expressed protein
Chr1	422399	430200	4.51094	0	LOC_Os01g01800	421462	422461	+	expressed protein
Chr1	436599	448800	4.139	0	LOC_Os01g01830	437613	449137	+	OsPOP1 - Putative Prolyl Oligopeptidase homologue expressed
Chr1	436599	448800	4.139	0	LOC_Os01g01830	436613	437612	+	OsPOP1 - Putative Prolyl Oligopeptidase homologue expressed
Chr1	483799	486400	2.13819	5.24e-27	LOC_Os01g01890	483885	486492	+	expressed protein
Chr1	483799	486400	2.13819	5.24e-27	LOC_Os01g01890	482885	483884	+	expressed protein
Chr1	495999	497200	3.12608	7.11e-34	LOC_Os01g01910	496066	497368	+	expressed protein
Chr1	495999	497200	3.12608	7.11e-34	LOC_Os01g01910	495066	496065	+	expressed protein
Chr1	498599	501200	3.936	3.31e-123	LOC_Os01g01920	498454	506264	+	HD domain containing protein 2 putative expressed
Chr1	501799	505800	2.67025	2.48e-63	LOC_Os01g01920	498454	506264	+	HD domain containing protein 2 putative expressed
Chr1	515399	523600	4.37191	0	LOC_Os01g01960	513890	522448	-	transcriptional repressor putative expressed
Chr1	515399	523600	4.37191	0	LOC_Os01g01960	522450	523449	-	transcriptional repressor putative expressed
Chr1	524599	528000	3.1139	1.57e-100	LOC_Os01g01970	524579	528002	-	expressed protein
Chr1	548999	552200	4.16166	8.61e-135	LOC_Os01g02020	549108	553287	+	acetyl-CoA acetyltransferase cytosolic putative expressed
Chr1	548999	552200	4.16166	8.61e-135	LOC_Os01g02020	548108	549107	+	acetyl-CoA acetyltransferase cytosolic putative expressed
Chr1	554199	558200	3.13774	7.65e-100	LOC_Os01g02040	554022	558015	-	retrotransposon protein putative unclassified expressed
Chr1	554199	558200	3.13774	7.65e-100	LOC_Os01g02040	558017	559016	-	retrotransposon protein putative unclassified expressed
Chr1	576599	579600	2.61751	1.34e-47	LOC_Os01g02060	576443	579569	-	TOO MANY MOUTHS precursor putative expressed
Chr1	576599	579600	2.61751	1.34e-47	LOC_Os01g02060	579571	580570	-	TOO MANY MOUTHS precursor putative expressed
Chr1	585799	587800	2.44212	9.7e-31	LOC_Os01g02070	585963	586445	+	invertase%2Fpectin methylesterase inhibitor family protein putative expressed
Chr1	585799	587800	2.44212	9.7e-31	LOC_Os01g02080	586414	587780	-	peptidyl-prolyl cis-trans isomerase putative expressed
Chr1	585799	587800	2.44212	9.7e-31	LOC_Os01g02070	584963	585962	+	invertase%2Fpectin methylesterase inhibitor family protein putative expressed
Chr1	585799	587800	2.44212	9.7e-31	LOC_Os01g02080	587782	588781	-	peptidyl-prolyl cis-trans isomerase putative expressed
Chr1	588799	592800	3.64676	3.12e-164	LOC_Os01g02090	588863	593759	+	expressed protein
Chr1	588799	592800	3.64676	3.12e-164	LOC_Os01g02090	587863	588862	+	expressed protein
Chr1	598199	601200	2.88591	3.87e-74	LOC_Os01g02100	598290	601472	+	transposon protein putative unclassified expressed
Chr1	598199	601200	2.88591	3.87e-74	LOC_Os01g02100	597290	598289	+	transposon protein putative unclassified expressed
Chr1	635999	638600	3.35565	1.77e-75	LOC_Os01g02170	634011	639309	-	expressed protein
Chr1	641599	644200	3.62301	1.55e-64	LOC_Os01g02180	640588	644269	-	expressed protein
Chr1	649399	652000	2.06836	2.94e-23	LOC_Os01g02200	648128	651881	-	armadillo%2Fbeta-catenin repeat family protein putative expressed
Chr1	649399	652000	2.06836	2.94e-23	LOC_Os01g02200	651883	652882	-	armadillo%2Fbeta-catenin repeat family protein putative expressed
Chr1	729399	738200	2.49881	6.35e-123	LOC_Os01g02310	728977	730930	+	expressed protein
Chr1	729399	738200	2.49881	6.35e-123	LOC_Os01g02320	731149	738020	-	protein kinase domain containing protein expressed
Chr1	729399	738200	2.49881	6.35e-123	LOC_Os01g02320	738022	739021	-	protein kinase domain containing protein expressed
Chr1	742799	750000	2.20942	9.57e-71	LOC_Os01g02350	742272	745156	-	receptor-like kinase ARK1AS putative expressed
Chr1	742799	750000	2.20942	9.57e-71	LOC_Os01g02360	745452	748945	+	resistance-related receptor-like kinase putative expressed
Chr1	742799	750000	2.20942	9.57e-71	LOC_Os01g02350	745158	746157	-	receptor-like kinase ARK1AS putative expressed
Chr1	742799	750000	2.20942	9.57e-71	LOC_Os01g02360	744452	745451	+	resistance-related receptor-like kinase putative expressed
Chr1	771599	772000	4.08896	8.78e-11	LOC_Os01g02400	770332	773851	+	protein kinase domain containing protein expressed
Chr1	773599	774400	3.20522	4.72e-19	LOC_Os01g02400	770332	773851	+	protein kinase domain containing protein expressed
Chr1	783599	784800	4.6731	1.04e-28	LOC_Os01g02420	781442	784424	+	protein kinase domain containing protein expressed
Chr1	796599	798200	3.73118	5.03e-58	LOC_Os01g02470	796842	797533	+	expressed protein
Chr1	796599	798200	3.73118	5.03e-58	LOC_Os01g02470	795842	796841	+	expressed protein
Chr1	917999	920600	3.00539	5.82e-30	LOC_Os01g02690	915639	919674	+	resistance-related receptor-like kinase putative expressed
Chr1	932599	934800	6.25612	1.51e-90	LOC_Os01g02720	929883	934914	-	elongation factor Tu putative expressed
Chr1	963799	964200	2.6421	2.7e-06	LOC_Os01g02770	961681	965151	+	resistance-related receptor-like kinase putative expressed
Chr1	964799	966000	2.65783	3.33e-20	LOC_Os01g02770	961681	965151	+	resistance-related receptor-like kinase putative expressed
Chr1	1000599	1002400	2.23599	6.51e-18	LOC_Os01g02840	997963	1000997	+	resistance-related receptor-like kinase putative expressed
Chr1	1000599	1002400	2.23599	6.51e-18	LOC_Os01g02850	1001292	1001770	-	expressed protein
Chr1	1000599	1002400	2.23599	6.51e-18	LOC_Os01g02850	1001772	1002771	-	expressed protein
Chr1	1019999	1029000	4.7651	0	LOC_Os01g02884	1024184	1030112	+	ATP-dependent RNA helicase DHX36 putative expressed
Chr1	1019999	1029000	4.7651	0	LOC_Os01g02884	1023184	1024183	+	ATP-dependent RNA helicase DHX36 putative expressed
Chr1	1047599	1050800	2.56592	3.75e-35	LOC_Os01g02890	1046604	1053166	+	phosphatidylserine synthase putative expressed
Chr1	1066799	1068000	2.07856	2.28e-13	LOC_Os01g02910	1066448	1069826	-	glycosyltransferase putative expressed
Chr1	1090399	1093600	2.70164	8.49e-61	LOC_Os01g02940	1089743	1093528	-	glycosyltransferase protein putative expressed
Chr1	1090399	1093600	2.70164	8.49e-61	LOC_Os01g02940	1093530	1094529	-	glycosyltransferase protein putative expressed
Chr1	1103799	1105800	3.08245	1.17e-40	LOC_Os01g02960	1103782	1106890	+	expressed protein
Chr1	1147399	1149600	2.40004	4.65e-25	LOC_Os01g03020	1145829	1155094	-	tRNA synthetase class I putative expressed
Chr1	1150999	1155400	4.52681	1.15e-266	LOC_Os01g03020	1145829	1155094	-	tRNA synthetase class I putative expressed
Chr1	1150999	1155400	4.52681	1.15e-266	LOC_Os01g03030	1155213	1158601	-	alanyl-tRNA synthetase putative expressed
Chr1	1150999	1155400	4.52681	1.15e-266	LOC_Os01g03020	1155096	1156095	-	tRNA synthetase class I putative expressed
Chr1	1156399	1158600	2.89805	6.82e-36	LOC_Os01g03030	1155213	1158601	-	alanyl-tRNA synthetase putative expressed
Chr1	1160999	1164800	3.11845	2.94e-86	LOC_Os01g03040	1160152	1164635	-	expressed protein
Chr1	1160999	1164800	3.11845	2.94e-86	LOC_Os01g03040	1164637	1165636	-	expressed protein
Chr1	1160999	1164800	3.11845	2.94e-86	LOC_Os01g03050	1164737	1165736	+	fruit protein PKIWI502 putative expressed
Chr1	1165799	1168000	3.936	3.31e-123	LOC_Os01g03050	1165737	1168415	+	fruit protein PKIWI502 putative expressed
Chr1	1168999	1171200	3.93937	1.58e-109	LOC_Os01g03060	1168647	1171130	-	splicing factor putative expressed
Chr1	1168999	1171200	3.93937	1.58e-109	LOC_Os01g03060	1171132	1172131	-	splicing factor putative expressed
Chr1	1173199	1179400	4.52027	0	LOC_Os01g03070	1171809	1179372	-	transposon protein putative unclassified expressed
Chr1	1173199	1179400	4.52027	0	LOC_Os01g03070	1179374	1180373	-	transposon protein putative unclassified expressed
Chr1	1183399	1186400	3.94123	1.78e-137	LOC_Os01g03090	1183394	1186707	+	methyltransferase putative expressed
Chr1	1183399	1186400	3.94123	1.78e-137	LOC_Os01g03100	1186260	1191013	-	protein binding protein putative expressed
Chr1	1199199	1203600	2.26042	5.5e-39	LOC_Os01g03110	1198687	1203506	-	expressed protein
Chr1	1199199	1203600	2.26042	5.5e-39	LOC_Os01g03110	1203508	1204507	-	expressed protein
Chr1	1224999	1230400	3.47867	2.19e-178	LOC_Os01g03144	1222905	1230507	-	white-brown complex homolog protein 7 putative expressed
Chr1	1232399	1236200	4.58394	1.98e-230	LOC_Os01g03160	1232473	1236942	+	xylosyltransferase putative expressed
Chr1	1232399	1236200	4.58394	1.98e-230	LOC_Os01g03160	1231473	1232472	+	xylosyltransferase putative expressed
Chr1	1404999	1413200	2.27495	7.01e-95	LOC_Os01g03490	1404155	1407187	+	heavy-metal-associated domain-containing protein putative expressed
Chr1	1404999	1413200	2.27495	7.01e-95	LOC_Os01g03500	1410987	1413093	-	expressed protein
Chr1	1404999	1413200	2.27495	7.01e-95	LOC_Os01g03500	1413095	1414094	-	expressed protein
Chr1	1404999	1413200	2.27495	7.01e-95	LOC_Os01g03510	1412839	1413838	+	WD domain G-beta repeat domain containing protein expressed
Chr1	1413799	1418800	2.96699	5.92e-112	LOC_Os01g03510	1413839	1419043	+	WD domain G-beta repeat domain containing protein expressed
Chr1	1413799	1418800	2.96699	5.92e-112	LOC_Os01g03500	1413095	1414094	-	expressed protein
Chr1	1413799	1418800	2.96699	5.92e-112	LOC_Os01g03510	1412839	1413838	+	WD domain G-beta repeat domain containing protein expressed
Chr1	1421999	1427200	3.9236	6.3e-237	LOC_Os01g03520	1421693	1428049	+	ubiquitin conjugating enzyme protein putative expressed
Chr1	1504799	1510400	4.19041	6.8e-263	LOC_Os01g03650	1503993	1508057	-	sufB%2FsufD domain containing protein putative expressed
Chr1	1504799	1510400	4.19041	6.8e-263	LOC_Os01g03660	1508235	1512752	+	MYB family transcription factor putative expressed
Chr1	1504799	1510400	4.19041	6.8e-263	LOC_Os01g03650	1508059	1509058	-	sufB%2FsufD domain containing protein putative expressed
Chr1	1504799	1510400	4.19041	6.8e-263	LOC_Os01g03660	1507235	1508234	+	MYB family transcription factor putative expressed
Chr1	1533999	1539200	2.60592	4.17e-63	LOC_Os01g03710	1534135	1539627	+	mannose-6-phosphate isomerase putative expressed
Chr1	1533999	1539200	2.60592	4.17e-63	LOC_Os01g03710	1533135	1534134	+	mannose-6-phosphate isomerase putative expressed
Chr1	1571999	1576800	3.81995	1e-187	LOC_Os01g03760	1571420	1576753	-	expressed protein
Chr1	1571999	1576800	3.81995	1e-187	LOC_Os01g03760	1576755	1577754	-	expressed protein
Chr1	1598799	1604400	2.74778	2.65e-84	LOC_Os01g03820	1597486	1604610	+	C2 domain containing protein putative expressed
Chr1	1598799	1604400	2.74778	2.65e-84	LOC_Os01g03810	1598512	1599511	-	expressed protein
Chr1	1685199	1685800	2.38882	1.14e-06	LOC_Os01g03940	1684741	1685880	-	expressed protein
Chr1	1711799	1713000	2.21176	7.72e-15	LOC_Os01g03980	1711930	1712947	-	expressed protein
Chr1	1711799	1713000	2.21176	7.72e-15	LOC_Os01g03980	1712949	1713948	-	expressed protein
Chr1	1746199	1748600	4.15711	7.65e-161	LOC_Os01g04020	1746416	1748549	+	AP2 domain containing protein expressed
Chr1	1746199	1748600	4.15711	7.65e-161	LOC_Os01g04020	1745416	1746415	+	AP2 domain containing protein expressed
Chr1	1754399	1757000	3.10163	1.03e-63	LOC_Os01g04030	1754332	1757728	+	signal peptidase complex subunit 3 putative expressed
Chr1	1789599	1791400	4.37255	5.01e-70	LOC_Os01g04110	1787870	1791498	-	mediator of RNA polymerase II transcription subunit 22 putative expressed
Chr1	1807199	1811400	2.5544	6.42e-53	LOC_Os01g04120	1806269	1807268	-	ZOS1-03 - C2H2 zinc finger protein expressed
Chr1	1811999	1817800	4.32422	3.53e-235	LOC_Os01g04130	1815769	1817554	-	peptidyl-tRNA hydrolase mitochondrial precursor protein putative expressed
Chr1	1811999	1817800	4.32422	3.53e-235	LOC_Os01g04130	1817556	1818555	-	peptidyl-tRNA hydrolase mitochondrial precursor protein putative expressed
Chr1	1833599	1837400	2.26864	6.7e-37	LOC_Os01g04160	1834110	1837733	+	expressed protein
Chr1	1833599	1837400	2.26864	6.7e-37	LOC_Os01g04160	1833110	1834109	+	expressed protein
Chr1	1838399	1839000	2.69872	4.68e-09	LOC_Os01g04170	1838170	1839194	-	expressed protein
Chr1	1843799	1848200	4.4451	6.95e-212	LOC_Os01g04190	1843814	1849186	+	transporter family protein putative expressed
Chr1	1843799	1848200	4.4451	6.95e-212	LOC_Os01g04190	1842814	1843813	+	transporter family protein putative expressed
Chr1	1849799	1855200	3.65462	1e-179	LOC_Os01g04200	1849834	1856303	+	metallo-beta-lactamase family protein putative expressed
Chr1	1849799	1855200	3.65462	1e-179	LOC_Os01g04200	1848834	1849833	+	metallo-beta-lactamase family protein putative expressed
Chr1	1867799	1870200	2.91461	1.39e-55	LOC_Os01g04230	1867936	1870390	+	inactive receptor kinase At2g26730 precursor putative expressed
Chr1	1867799	1870200	2.91461	1.39e-55	LOC_Os01g04230	1866936	1867935	+	inactive receptor kinase At2g26730 precursor putative expressed
Chr1	1877599	1879400	2.68449	7.22e-26	LOC_Os01g04250	1876913	1879903	+	expressed protein
Chr1	1926799	1927600	2.11883	1.61e-07	LOC_Os01g04324	1927166	1928165	+	expressed protein
Chr1	1928199	1929400	3.57661	1.27e-60	LOC_Os01g04324	1928166	1930290	+	expressed protein
Chr1	2001799	2004000	2.7104	3.52e-39	LOC_Os01g04490	1998427	2002855	+	Ser%2FThr protein kinase putative expressed
Chr1	2001799	2004000	2.7104	3.52e-39	LOC_Os01g04500	2003219	2003916	-	expressed protein
Chr1	2001799	2004000	2.7104	3.52e-39	LOC_Os01g04500	2003918	2004917	-	expressed protein
Chr1	2064799	2066200	2.71163	2.71e-22	LOC_Os01g04600	2063612	2066083	-	expressed protein
Chr1	2064799	2066200	2.71163	2.71e-22	LOC_Os01g04600	2066085	2067084	-	expressed protein
Chr1	2075399	2078000	2.42297	3.76e-33	LOC_Os01g04630	2074753	2077903	-	muconate cycloisomerase putative expressed
Chr1	2075399	2078000	2.42297	3.76e-33	LOC_Os01g04630	2077905	2078904	-	muconate cycloisomerase putative expressed
Chr1	2084799	2087000	5.75536	8.12e-277	LOC_Os01g04650	2083681	2087226	-	PB1 domain containing protein expressed
Chr1	2120599	2122000	2.91339	2.33e-36	LOC_Os01g04710	2120381	2122366	+	aspartic proteinase putative expressed
Chr1	2131199	2137200	3.27281	1.85e-144	LOC_Os01g04720	2130798	2137310	+	leucine-rich repeat protein-related putative expressed
Chr1	2131199	2137200	3.27281	1.85e-144	LOC_Os01g04730	2136763	2137762	+	ribosomal protein L24 putative expressed
Chr1	2137599	2139600	2.87201	5.49e-54	LOC_Os01g04730	2137763	2138996	+	ribosomal protein L24 putative expressed
Chr1	2137599	2139600	2.87201	5.49e-54	LOC_Os01g04730	2136763	2137762	+	ribosomal protein L24 putative expressed
Chr1	2215999	2222800	3.85236	4e-297	LOC_Os01g04814	2215586	2222837	-	vacuolar protein sorting-associating protein 4B putative expressed
Chr1	2245799	2250400	3.73311	2.81e-145	LOC_Os01g04860	2245732	2250576	+	DUF647 domain containing protein putative expressed
Chr1	2254399	2255200	2.45338	8.82e-10	LOC_Os01g04870	2250820	2255073	-	WD domain G-beta repeat domain containing protein expressed
Chr1	2254399	2255200	2.45338	8.82e-10	LOC_Os01g04870	2255075	2256074	-	WD domain G-beta repeat domain containing protein expressed
Chr1	2261399	2265200	2.72598	1.6e-66	LOC_Os01g04880	2261455	2266908	+	retrotransposon protein putative unclassified expressed
Chr1	2261399	2265200	2.72598	1.6e-66	LOC_Os01g04880	2260455	2261454	+	retrotransposon protein putative unclassified expressed
Chr1	2266999	2273000	3.33932	1.13e-152	LOC_Os01g04900	2265477	2271051	-	peptidase M50 family protein putative expressed
Chr1	2266999	2273000	3.33932	1.13e-152	LOC_Os01g04910	2271163	2273757	+	TP53RK-binding protein putative expressed
Chr1	2266999	2273000	3.33932	1.13e-152	LOC_Os01g04900	2271053	2272052	-	peptidase M50 family protein putative expressed
Chr1	2266999	2273000	3.33932	1.13e-152	LOC_Os01g04910	2270163	2271162	+	TP53RK-binding protein putative expressed
Chr1	2274999	2278800	2.65272	2.79e-55	LOC_Os01g04920	2275067	2278872	+	glycosyl transferase group 1 domain containing protein expressed
Chr1	2274999	2278800	2.65272	2.79e-55	LOC_Os01g04920	2274067	2275066	+	glycosyl transferase group 1 domain containing protein expressed
Chr1	2282199	2285000	2.07004	2.11e-24	LOC_Os01g04930	2281534	2285053	-	MYB family transcription factor putative expressed
Chr1	2350399	2353600	3.68996	9.31e-96	LOC_Os01g04990	2349919	2353502	-	mitochondrial carrier protein putative expressed
Chr1	2350399	2353600	3.68996	9.31e-96	LOC_Os01g04990	2353504	2354503	-	mitochondrial carrier protein putative expressed
Chr1	2358399	2360200	3.55094	1.02e-41	LOC_Os01g05010	2357769	2360444	-	mitochondrial glycoprotein putative expressed
Chr1	2374799	2376800	2.81417	5.98e-42	LOC_Os01g05060	2374472	2376768	-	mitochondrial glycoprotein putative expressed
Chr1	2374799	2376800	2.81417	5.98e-42	LOC_Os01g05050	2374068	2375067	-	mitochondrial glycoprotein putative expressed
Chr1	2374799	2376800	2.81417	5.98e-42	LOC_Os01g05060	2376770	2377769	-	mitochondrial glycoprotein putative expressed
Chr1	2379999	2382800	2.07882	1.1e-22	LOC_Os01g05070	2378810	2382690	-	expressed protein
Chr1	2379999	2382800	2.07882	1.1e-22	LOC_Os01g05070	2382692	2383691	-	expressed protein
Chr1	2383599	2385600	3.87976	7.01e-75	LOC_Os01g05080	2383530	2385638	-	thylakoid lumenal protein putative expressed
Chr1	2383599	2385600	3.87976	7.01e-75	LOC_Os01g05070	2382692	2383691	-	expressed protein
Chr1	2383599	2385600	3.87976	7.01e-75	LOC_Os01g05090	2385373	2386372	+	expressed protein
Chr1	2386399	2390200	3.30622	1.31e-63	LOC_Os01g05090	2386373	2388611	+	expressed protein
Chr1	2386399	2390200	3.30622	1.31e-63	LOC_Os01g05100	2388208	2390483	-	expressed protein
Chr1	2386399	2390200	3.30622	1.31e-63	LOC_Os01g05080	2385640	2386639	-	thylakoid lumenal protein putative expressed
Chr1	2391399	2397400	3.22935	1.27e-147	LOC_Os01g05105	2393480	2398292	+	expressed protein
Chr1	2391399	2397400	3.22935	1.27e-147	LOC_Os01g05100	2390485	2391484	-	expressed protein
Chr1	2391399	2397400	3.22935	1.27e-147	LOC_Os01g05105	2392480	2393479	+	expressed protein
Chr1	2403199	2408000	3.16168	2.99e-127	LOC_Os01g05130	2403270	2405982	+	expressed protein
Chr1	2403199	2408000	3.16168	2.99e-127	LOC_Os01g05140	2406438	2408067	+	expressed protein
Chr1	2403199	2408000	3.16168	2.99e-127	LOC_Os01g05120	2402886	2403885	-	ubiquitin fusion degradation protein putative expressed
Chr1	2403199	2408000	3.16168	2.99e-127	LOC_Os01g05130	2402270	2403269	+	expressed protein
Chr1	2403199	2408000	3.16168	2.99e-127	LOC_Os01g05140	2405438	2406437	+	expressed protein
Chr1	2434799	2435600	2.52153	1.78e-12	LOC_Os01g05180	2434793	2438774	+	expressed protein
Chr1	2486999	2489800	2.5419	9.6e-31	LOC_Os01g05280	2487387	2487986	+	expressed protein
Chr1	2486999	2489800	2.5419	9.6e-31	LOC_Os01g05289	2488387	2491433	+	expressed protein
Chr1	2486999	2489800	2.5419	9.6e-31	LOC_Os01g05280	2486387	2487386	+	expressed protein
Chr1	2486999	2489800	2.5419	9.6e-31	LOC_Os01g05289	2487387	2488386	+	expressed protein
Chr1	2560799	2564800	3.94293	2.68e-173	LOC_Os01g05420	2560858	2565373	+	IWS1 C-terminus family protein putative expressed
Chr1	2560799	2564800	3.94293	2.68e-173	LOC_Os01g05420	2559858	2560857	+	IWS1 C-terminus family protein putative expressed
Chr1	2566799	2569800	2.01456	2.12e-19	LOC_Os01g05430	2568051	2570029	+	OsRhmbd1 - Putative Rhomboid homologue expressed
Chr1	2566799	2569800	2.01456	2.12e-19	LOC_Os01g05430	2567051	2568050	+	OsRhmbd1 - Putative Rhomboid homologue expressed
Chr1	2579999	2583600	3.84363	1.93e-138	LOC_Os01g05470	2579552	2583575	-	transcription factor X1 putative expressed
Chr1	2579999	2583600	3.84363	1.93e-138	LOC_Os01g05470	2583577	2584576	-	transcription factor X1 putative expressed
Chr1	2590599	2593600	3.82727	6.27e-125	LOC_Os01g05490	2589537	2593641	-	triosephosphate isomerase cytosolic putative expressed
Chr1	2599399	2612400	4.07083	0	LOC_Os01g05500	2599850	2612865	+	zinc finger protein putative expressed
Chr1	2599399	2612400	4.07083	0	LOC_Os01g05500	2598850	2599849	+	zinc finger protein putative expressed
Chr1	2613999	2623400	3.75655	0	LOC_Os01g05510	2613656	2623196	-	expressed protein
Chr1	2613999	2623400	3.75655	0	LOC_Os01g05510	2623198	2624197	-	expressed protein
Chr1	2632599	2637000	4.20312	1.33e-199	LOC_Os01g05530	2632554	2638081	+	expressed protein
Chr1	2641399	2644800	3.93387	1.67e-178	LOC_Os01g05540	2640937	2644665	-	expressed protein
Chr1	2641399	2644800	3.93387	1.67e-178	LOC_Os01g05540	2644667	2645666	-	expressed protein
Chr1	2652599	2655200	3.43939	1.63e-103	LOC_Os01g05560	2652648	2655639	+	expressed protein
Chr1	2652599	2655200	3.43939	1.63e-103	LOC_Os01g05560	2651648	2652647	+	expressed protein
Chr1	2672999	2673800	2.08165	3.5e-07	LOC_Os01g05600	2672926	2673925	-	NBS-LRR disease resistance protein putative expressed
Chr1	2672999	2673800	2.08165	3.5e-07	LOC_Os01g05610	2673400	2674399	+	Core histone H2A%2FH2B%2FH3%2FH4 domain containing protein putative expressed
Chr1	2674399	2675600	2.72598	8.57e-12	LOC_Os01g05610	2674400	2675373	+	Core histone H2A%2FH2B%2FH3%2FH4 domain containing protein putative expressed
Chr1	2674399	2675600	2.72598	8.57e-12	LOC_Os01g05610	2673400	2674399	+	Core histone H2A%2FH2B%2FH3%2FH4 domain containing protein putative expressed
Chr1	2684999	2686000	2.0328	4.75e-07	LOC_Os01g05620	2684990	2685989	-	NBS-LRR disease resistance protein putative expressed
Chr1	2684999	2686000	2.0328	4.75e-07	LOC_Os01g05630	2685729	2686728	+	Core histone H2A%2FH2B%2FH3%2FH4 domain containing protein putative expressed
Chr1	2687199	2690400	3.21438	3.36e-61	LOC_Os01g05630	2686729	2687700	+	Core histone H2A%2FH2B%2FH3%2FH4 domain containing protein putative expressed
Chr1	2687199	2690400	3.21438	3.36e-61	LOC_Os01g05640	2688623	2692186	-	receptor-like protein kinase 5 precursor putative expressed
Chr1	2693999	2694400	2.30004	1.88e-05	LOC_Os01g05650	2693134	2695085	-	metallothionein putative expressed
Chr1	2708399	2711800	2.0722	1.29e-29	LOC_Os01g05670	2707498	2711428	-	3-oxo-5-alpha-steroid 4-dehydrogenase putative expressed
Chr1	2708399	2711800	2.0722	1.29e-29	LOC_Os01g05670	2711430	2712429	-	3-oxo-5-alpha-steroid 4-dehydrogenase putative expressed
Chr1	2713199	2717200	2.80202	2.74e-75	LOC_Os01g05680	2713412	2716075	+	geranylgeranyl transferase type-1 subunit beta putative expressed
Chr1	2713199	2717200	2.80202	2.74e-75	LOC_Os01g05680	2712412	2713411	+	geranylgeranyl transferase type-1 subunit beta putative expressed
Chr1	2717799	2718400	2.12626	4.57e-07	LOC_Os01g05694	2718212	2719211	+	expressed protein
Chr1	2741399	2742400	2.01041	4.23e-12	LOC_Os01g05744	2741507	2742506	+	expressed protein
Chr1	2742799	2746200	2.30404	2.02e-27	LOC_Os01g05744	2742507	2747439	+	expressed protein
Chr1	2765599	2768200	3.74822	1.14e-100	LOC_Os01g05790	2765773	2768644	+	SLT1 protein putative expressed
Chr1	2765599	2768200	3.74822	1.14e-100	LOC_Os01g05790	2764773	2765772	+	SLT1 protein putative expressed
Chr1	2770399	2773400	3.89746	9.52e-137	LOC_Os01g05800	2770140	2774609	+	inner membrane protein putative expressed
Chr1	2776999	2777400	2.28982	3.55e-05	LOC_Os01g05810	2776973	2781775	+	gamma-glutamyltranspeptidase 1 precursor putative expressed
Chr1	2791199	2795000	3.54688	1.08e-122	LOC_Os01g05830	2791224	2795865	+	expressed protein
Chr1	2791199	2795000	3.54688	1.08e-122	LOC_Os01g05830	2790224	2791223	+	expressed protein
Chr1	2805599	2808400	2.21886	1.14e-28	LOC_Os01g05860	2805584	2808152	+	PPR repeat domain containing protein putative expressed
Chr1	2805599	2808400	2.21886	1.14e-28	LOC_Os01g05850	2804846	2805845	-	expressed protein
Chr1	2818999	2820800	2.43421	9.21e-19	LOC_Os01g05900	2820036	2838580	-	Core histone H2A%2FH2B%2FH3%2FH4 domain containing protein putative expressed
Chr1	2818999	2820800	2.43421	9.21e-19	LOC_Os01g05890	2818899	2819898	-	OsFBX2 - F-box domain containing protein expressed
Chr1	2831399	2838200	2.81878	1.45e-130	LOC_Os01g05900	2820036	2838580	-	Core histone H2A%2FH2B%2FH3%2FH4 domain containing protein putative expressed
Chr1	2831399	2838200	2.81878	1.45e-130	LOC_Os01g05940	2830325	2836425	+	receptor kinase putative expressed
Chr1	2839799	2845200	2.48814	1.8e-70	LOC_Os01g05960	2839934	2843514	+	receptor kinase putative expressed
Chr1	2839799	2845200	2.48814	1.8e-70	LOC_Os01g05970	2844429	2858134	-	OsFBO1 - F-box and other domain containing protein expressed
Chr1	2839799	2845200	2.48814	1.8e-70	LOC_Os01g05960	2838934	2839933	+	receptor kinase putative expressed
Chr1	2846599	2849200	3.68007	1.36e-117	LOC_Os01g05970	2844429	2858134	-	OsFBO1 - F-box and other domain containing protein expressed
Chr1	2855999	2857800	4.08191	4.73e-57	LOC_Os01g05970	2844429	2858134	-	OsFBO1 - F-box and other domain containing protein expressed
Chr1	2863599	2867600	3.24056	3.44e-106	LOC_Os01g06000	2862560	2867272	-	PPR repeat containing protein expressed
Chr1	2863599	2867600	3.24056	3.44e-106	LOC_Os01g06000	2867274	2868273	-	PPR repeat containing protein expressed
Chr1	2872199	2881400	4.09535	0	LOC_Os01g06010	2872110	2872988	+	Core histone H2A%2FH2B%2FH3%2FH4 domain containing protein putative expressed
Chr1	2872199	2881400	4.09535	0	LOC_Os01g06020	2877647	2882686	+	aspartyl-tRNA synthetase putative expressed
Chr1	2872199	2881400	4.09535	0	LOC_Os01g06020	2876647	2877646	+	aspartyl-tRNA synthetase putative expressed
Chr1	2893199	2896000	2.43436	1.15e-35	LOC_Os01g06050	2892919	2894707	-	expressed protein
Chr1	2893199	2896000	2.43436	1.15e-35	LOC_Os01g06050	2894709	2895708	-	expressed protein
Chr1	2893199	2896000	2.43436	1.15e-35	LOC_Os01g06060	2895685	2896684	+	gibberellin receptor GID1L2 putative expressed
Chr1	2974199	2980400	3.9342	3.95e-220	LOC_Os01g06270	2971125	2979313	-	expressed protein
Chr1	2974199	2980400	3.9342	3.95e-220	LOC_Os01g06270	2979315	2980314	-	expressed protein
Chr1	2986599	2989400	3.872	1.29e-125	LOC_Os01g06280	2982483	2986968	+	TKL_IRAK_CrRLK1L-1.4 - The CrRLK1L-1 subfamily has homology to the CrRLK1L homolog expressed
Chr1	2986599	2989400	3.872	1.29e-125	LOC_Os01g06290	2985356	2989299	-	splicing factor arginine%2Fserine-rich putative expressed
Chr1	2986599	2989400	3.872	1.29e-125	LOC_Os01g06290	2989301	2990300	-	splicing factor arginine%2Fserine-rich putative expressed
Chr1	3041799	3047000	3.18157	1.5e-135	LOC_Os01g06454	3041412	3044348	-	heat shock protein DnaJ putative expressed
Chr1	3041799	3047000	3.18157	1.5e-135	LOC_Os01g06460	3044483	3047221	+	uncharacterized Cys-rich domain containing protein putative expressed
Chr1	3041799	3047000	3.18157	1.5e-135	LOC_Os01g06454	3044350	3045349	-	heat shock protein DnaJ putative expressed
Chr1	3041799	3047000	3.18157	1.5e-135	LOC_Os01g06460	3043483	3044482	+	uncharacterized Cys-rich domain containing protein putative expressed
Chr1	3041799	3047000	3.18157	1.5e-135	LOC_Os01g06470	3046504	3047503	+	expressed protein
Chr1	3047399	3053000	2.78672	1.02e-106	LOC_Os01g06470	3047504	3051989	+	expressed protein
Chr1	3047399	3053000	2.78672	1.02e-106	LOC_Os01g06470	3046504	3047503	+	expressed protein
Chr1	3054399	3057000	3.12422	2.28e-67	LOC_Os01g06490	3054465	3057198	+	OsSCP1 - Putative Serine Carboxypeptidase homologue expressed
Chr1	3054399	3057000	3.12422	2.28e-67	LOC_Os01g06490	3053465	3054464	+	OsSCP1 - Putative Serine Carboxypeptidase homologue expressed
Chr1	3060999	3064600	2.37294	3.64e-46	LOC_Os01g06510	3060994	3066189	+	arginyl-tRNA synthetase putative expressed
Chr1	3080199	3082000	2.12867	1.19e-13	LOC_Os01g06530	3078707	3082336	+	retrotransposon protein putative unclassified expressed
Chr1	3086599	3090800	4.26275	1.12e-208	LOC_Os01g06550	3085406	3090887	-	NF-X1-type zinc finger protein putative expressed
Chr1	3101199	3105200	2.49808	2.89e-71	LOC_Os01g06590	3099428	3105235	-	zinc finger C3HC4 type domain containing protein expressed
Chr1	3109599	3114000	3.35333	2.52e-131	LOC_Os01g06600	3108117	3113963	-	glutaryl-CoA dehydrogenase mitochondrial precursor putative expressed
Chr1	3109599	3114000	3.35333	2.52e-131	LOC_Os01g06600	3113965	3114964	-	glutaryl-CoA dehydrogenase mitochondrial precursor putative expressed
Chr1	3149599	3151800	2.48158	4.5e-26	LOC_Os01g06680	3147379	3152501	-	retrotransposon protein putative unclassified expressed
Chr1	3274999	3278400	2.63822	6.48e-50	LOC_Os01g06900	3272839	3276416	+	verticillium wilt disease resistance protein Ve2 putative expressed
Chr1	3274999	3278400	2.63822	6.48e-50	LOC_Os01g06910	3277305	3277805	-	expressed protein
Chr1	3274999	3278400	2.63822	6.48e-50	LOC_Os01g06910	3277807	3278806	-	expressed protein
Chr1	3285199	3287400	3.29358	1.49e-44	LOC_Os01g06920	3282976	3286357	+	resistance protein SlVe1 precursor putative expressed
Chr1	3322599	3327800	3.49954	7.36e-179	LOC_Os01g07070	3322774	3328256	+	transposon protein putative CACTA En%2FSpm sub-class expressed
Chr1	3322599	3327800	3.49954	7.36e-179	LOC_Os01g07070	3321774	3322773	+	transposon protein putative CACTA En%2FSpm sub-class expressed
Chr1	3329399	3332000	3.55351	1.97e-89	LOC_Os01g07080	3328533	3331963	-	DEAD-box ATP-dependent RNA helicase putative expressed
Chr1	3329399	3332000	3.55351	1.97e-89	LOC_Os01g07080	3331965	3332964	-	DEAD-box ATP-dependent RNA helicase putative expressed
Chr1	3333399	3341800	3.37103	1.54e-239	LOC_Os01g07090	3332952	3336075	-	5-azacytidine resistance protein azr1 putative expressed
Chr1	3333399	3341800	3.37103	1.54e-239	LOC_Os01g07100	3336408	3342886	+	expressed protein
Chr1	3333399	3341800	3.37103	1.54e-239	LOC_Os01g07090	3336077	3337076	-	5-azacytidine resistance protein azr1 putative expressed
Chr1	3333399	3341800	3.37103	1.54e-239	LOC_Os01g07100	3335408	3336407	+	expressed protein
Chr1	3344399	3355000	3.67704	2.03e-304	LOC_Os01g07110	3345203	3355066	-	BRCA2 repeat family protein expressed
Chr1	3356399	3360600	3.31928	2.74e-152	LOC_Os01g07120	3356383	3361204	+	AP2 domain containing protein expressed
Chr1	3356399	3360600	3.31928	2.74e-152	LOC_Os01g07130	3358521	3360676	-	expressed protein
Chr1	3362399	3367600	2.26891	8.11e-58	LOC_Os01g07140	3361963	3367663	-	kelch repeat-containing protein putative expressed
Chr1	3386999	3391000	3.08006	1.64e-92	LOC_Os01g07170	3386907	3390756	-	HORMA domain containing protein putative expressed
Chr1	3386999	3391000	3.08006	1.64e-92	LOC_Os01g07170	3390758	3391757	-	HORMA domain containing protein putative expressed
Chr1	3397199	3400200	2.27135	1.01e-34	LOC_Os01g07200	3397337	3400518	+	staphylococcal nuclease homologue putative expressed
Chr1	3397199	3400200	2.27135	1.01e-34	LOC_Os01g07200	3396337	3397336	+	staphylococcal nuclease homologue putative expressed
Chr1	3401399	3404000	2.5107	1.38e-32	LOC_Os01g07212	3401288	3407358	+	staphylococcal nuclease homologue putative expressed
Chr1	3422399	3424800	2.75713	6.18e-41	LOC_Os01g07250	3422011	3425559	+	saposin-like type B region 1 family protein putative expressed
Chr1	3426599	3429800	2.58296	6.19e-46	LOC_Os01g07260	3425737	3429654	-	expressed protein
Chr1	3426599	3429800	2.58296	6.19e-46	LOC_Os01g07260	3429656	3430655	-	expressed protein
Chr1	3426599	3429800	2.58296	6.19e-46	LOC_Os01g07270	3429549	3430548	+	transposon protein putative unclassified expressed
Chr1	3430199	3430800	2.24893	7.03e-07	LOC_Os01g07270	3430549	3430923	+	transposon protein putative unclassified expressed
Chr1	3430199	3430800	2.24893	7.03e-07	LOC_Os01g07260	3429656	3430655	-	expressed protein
Chr1	3430199	3430800	2.24893	7.03e-07	LOC_Os01g07270	3429549	3430548	+	transposon protein putative unclassified expressed
Chr1	3431599	3433400	2.5544	1.46e-27	LOC_Os01g07280	3431606	3435618	-	disease resistance protein putative expressed
Chr1	3447399	3450200	4.98794	4.3e-196	LOC_Os01g07310	3446936	3450222	-	transporter-related putative expressed
Chr1	3455199	3465000	2.83882	1.56e-161	LOC_Os01g07320	3455254	3456059	+	expressed protein
Chr1	3455199	3465000	2.83882	1.56e-161	LOC_Os01g07330	3456200	3464954	-	expressed protein
Chr1	3455199	3465000	2.83882	1.56e-161	LOC_Os01g07320	3454254	3455253	+	expressed protein
Chr1	3455199	3465000	2.83882	1.56e-161	LOC_Os01g07330	3464956	3465955	-	expressed protein
Chr1	3465599	3467600	3.77443	4.22e-95	LOC_Os01g07340	3465634	3467520	-	pentatricopeptide putative expressed
Chr1	3465599	3467600	3.77443	4.22e-95	LOC_Os01g07330	3464956	3465955	-	expressed protein
Chr1	3465599	3467600	3.77443	4.22e-95	LOC_Os01g07340	3467522	3468521	-	pentatricopeptide putative expressed
Chr1	3469199	3472200	2.59855	3.98e-55	LOC_Os01g07350	3467858	3472117	-	transposon protein putative unclassified expressed
Chr1	3469199	3472200	2.59855	3.98e-55	LOC_Os01g07350	3472119	3473118	-	transposon protein putative unclassified expressed
Chr1	3489799	3492000	2.03755	2.22e-19	LOC_Os01g07376	3489310	3491991	-	thioredoxin putative expressed
Chr1	3489799	3492000	2.03755	2.22e-19	LOC_Os01g07376	3491993	3492992	-	thioredoxin putative expressed
Chr1	3494399	3496400	4.46306	2.67e-109	LOC_Os01g07382	3493219	3496598	-	expressed protein
Chr1	3501199	3504600	3.05609	1.74e-85	LOC_Os01g07390	3501094	3504833	+	zinc finger C3HC4 type family protein expressed
Chr1	3505599	3508800	4.76159	1.3e-221	LOC_Os01g07400	3505665	3510531	+	WD40-like domain containing protein putative expressed
Chr1	3505599	3508800	4.76159	1.3e-221	LOC_Os01g07400	3504665	3505664	+	WD40-like domain containing protein putative expressed
Chr1	3511799	3514600	3.6499	5.25e-92	LOC_Os01g07410	3511835	3515902	+	growth regulator related protein putative expressed
Chr1	3511799	3514600	3.6499	5.25e-92	LOC_Os01g07410	3510835	3511834	+	growth regulator related protein putative expressed
Chr1	3561199	3574200	4.33817	0	LOC_Os01g07490	3559732	3574280	-	RST1 putative expressed
Chr1	3591999	3596200	3.69718	7.92e-165	LOC_Os01g07520	3591811	3596154	-	proline-rich family protein putative expressed
Chr1	3591999	3596200	3.69718	7.92e-165	LOC_Os01g07520	3596156	3597155	-	proline-rich family protein putative expressed
Chr1	3609599	3614600	3.32249	6.26e-148	LOC_Os01g07540	3610392	3615764	+	G-patch domain containing protein expressed
Chr1	3609599	3614600	3.32249	6.26e-148	LOC_Os01g07540	3609392	3610391	+	G-patch domain containing protein expressed
Chr1	3645399	3650200	2.89314	7.08e-91	LOC_Os01g07590	3645587	3650362	+	universal stress protein domain containing protein putative expressed
Chr1	3645399	3650200	2.89314	7.08e-91	LOC_Os01g07590	3644587	3645586	+	universal stress protein domain containing protein putative expressed
Chr1	3660999	3662800	3.46359	8.49e-69	LOC_Os01g07610	3661688	3664319	+	PPR repeat domain containing protein putative expressed
Chr1	3660999	3662800	3.46359	8.49e-69	LOC_Os01g07610	3660688	3661687	+	PPR repeat domain containing protein putative expressed
Chr1	3668399	3673200	3.60758	1.42e-159	LOC_Os01g07630	3667439	3673065	-	BRASSINOSTEROID INSENSITIVE 1-associated receptor kinase 1 precursor putative expressed
Chr1	3668399	3673200	3.60758	1.42e-159	LOC_Os01g07630	3673067	3674066	-	BRASSINOSTEROID INSENSITIVE 1-associated receptor kinase 1 precursor putative expressed
Chr1	3696999	3699800	4.08272	1.06e-125	LOC_Os01g07700	3696142	3699805	-	expressed protein
Chr1	3705999	3709200	4.01723	9.9e-158	LOC_Os01g07720	3705420	3709016	-	dolichyl-P-Man Man-PP-dolichyl mannosyltransferase putative expressed
Chr1	3705999	3709200	4.01723	9.9e-158	LOC_Os01g07720	3709018	3710017	-	dolichyl-P-Man Man-PP-dolichyl mannosyltransferase putative expressed
Chr1	3714799	3718600	3.72433	2.01e-151	LOC_Os01g07740	3713687	3718637	-	DEAD-box ATP-dependent RNA helicase 14 putative expressed
Chr1	3720399	3723200	4.08312	3.5e-134	LOC_Os01g07750	3720115	3723166	-	expressed protein
Chr1	3720399	3723200	4.08312	3.5e-134	LOC_Os01g07750	3723168	3724167	-	expressed protein
Chr1	3724999	3728800	4.17386	4.28e-235	LOC_Os01g07760	3724314	3729284	-	phospholipase D putative expressed
Chr1	3738399	3744600	3.39	2.9e-219	LOC_Os01g07790	3737893	3740685	+	polygalacturonase putative expressed
Chr1	3738399	3744600	3.39	2.9e-219	LOC_Os01g07800	3737903	3742067	-	thiol-disulphide oxidoreductase DCC putative expressed
Chr1	3738399	3744600	3.39	2.9e-219	LOC_Os01g07810	3742694	3744539	-	protein of unknown function domain containing protein expressed
Chr1	3738399	3744600	3.39	2.9e-219	LOC_Os01g07800	3742069	3743068	-	thiol-disulphide oxidoreductase DCC putative expressed
Chr1	3738399	3744600	3.39	2.9e-219	LOC_Os01g07810	3744541	3745540	-	protein of unknown function domain containing protein expressed
Chr1	3786999	3788400	2.00968	1.5e-08	LOC_Os01g07860	3786245	3787244	-	retrotransposon protein putative unclassified expressed
Chr1	3804599	3808800	3.35492	1.52e-152	LOC_Os01g07870	3804528	3811069	+	ABC transporter family protein putative expressed
Chr1	3810999	3812400	3.34228	1.13e-43	LOC_Os01g07870	3804528	3811069	+	ABC transporter family protein putative expressed
Chr1	3810999	3812400	3.34228	1.13e-43	LOC_Os01g07880	3811149	3812069	-	transcription factor HY5 putative expressed
Chr1	3810999	3812400	3.34228	1.13e-43	LOC_Os01g07880	3812071	3813070	-	transcription factor HY5 putative expressed
Chr1	3820399	3824600	2.64257	3.84e-68	LOC_Os01g07910	3820168	3824523	-	NADH-cytochrome b5 reductase putative expressed
Chr1	3820399	3824600	2.64257	3.84e-68	LOC_Os01g07900	3819784	3820783	-	expressed protein
Chr1	3820399	3824600	2.64257	3.84e-68	LOC_Os01g07910	3824525	3825524	-	NADH-cytochrome b5 reductase putative expressed
Chr1	3827399	3830600	3.44588	3.82e-73	LOC_Os01g07920	3827039	3830347	-	prolyl 4-hydroxylase putative expressed
Chr1	3827399	3830600	3.44588	3.82e-73	LOC_Os01g07930	3830492	3831846	-	zinc finger C-x8-C-x5-C-x3-H type family protein expressed
Chr1	3827399	3830600	3.44588	3.82e-73	LOC_Os01g07920	3830349	3831348	-	prolyl 4-hydroxylase putative expressed
Chr1	3842199	3845400	3.06189	1.08e-63	LOC_Os01g07950	3842753	3845541	+	OsGrx_S15.2 - glutaredoxin subgroup II expressed
Chr1	3842199	3845400	3.06189	1.08e-63	LOC_Os01g07950	3841753	3842752	+	OsGrx_S15.2 - glutaredoxin subgroup II expressed
Chr1	3846399	3850000	3.69996	1.97e-142	LOC_Os01g07960	3846181	3850245	-	acyl-protein thioesterase putative expressed
Chr1	3854999	3855800	2.50671	3.78e-15	LOC_Os01g07970	3855046	3856060	-	expressed protein
Chr1	3871599	3872400	5.46434	3.19e-21	LOC_Os01g08000	3870734	3874321	-	fibronectin type 3 and ankyrin repeat domains 1 protein putative expressed
Chr1	3873199	3874400	2.67102	3.61e-23	LOC_Os01g08000	3870734	3874321	-	fibronectin type 3 and ankyrin repeat domains 1 protein putative expressed
Chr1	3873199	3874400	2.67102	3.61e-23	LOC_Os01g08000	3874323	3875322	-	fibronectin type 3 and ankyrin repeat domains 1 protein putative expressed
Chr1	3875799	3877400	2.09828	1.36e-20	LOC_Os01g08010	3875761	3878459	+	expressed protein
Chr1	3932399	3933000	2.67641	1.38e-09	LOC_Os01g08130	3932329	3933352	+	phototropic-responsive NPH3 family protein putative expressed
Chr1	3939999	3942400	2.33655	3.01e-26	LOC_Os01g08150	3939131	3942405	-	expressed protein
Chr1	3977199	3979000	2.18078	4.82e-17	LOC_Os01g08190	3975902	3984922	+	transcriptional corepressor LEUNIG putative expressed
Chr1	3979399	3983800	2.27165	7.06e-42	LOC_Os01g08190	3975902	3984922	+	transcriptional corepressor LEUNIG putative expressed
Chr1	3986799	3994400	4.12551	0	LOC_Os01g08200	3986612	3995398	+	ubiquitin carboxyl-terminal hydrolase 14 putative expressed
Chr1	4034799	4043800	2.2929	1.48e-99	LOC_Os01g08260	4033751	4037473	-	pleiotropic drug resistance protein 4 putative expressed
Chr1	4034799	4043800	2.2929	1.48e-99	LOC_Os01g08260	4037475	4038474	-	pleiotropic drug resistance protein 4 putative expressed
Chr1	4052799	4057400	3.40595	2.52e-114	LOC_Os01g08270	4051856	4057690	-	aminotransferase classes I and II domain containing protein expressed
Chr1	4059399	4062400	2.90175	2.16e-63	LOC_Os01g08280	4059510	4063190	+	expressed protein
Chr1	4059399	4062400	2.90175	2.16e-63	LOC_Os01g08280	4058510	4059509	+	expressed protein
Chr1	4063599	4066200	3.19961	5.32e-67	LOC_Os01g08290	4063704	4066374	+	transmembrane protein putative expressed
Chr1	4063599	4066200	3.19961	5.32e-67	LOC_Os01g08290	4062704	4063703	+	transmembrane protein putative expressed
Chr1	4068999	4071000	3.34552	2.31e-68	LOC_Os01g08310	4068617	4070372	-	serine%2Fthreonine protein phosphatase 2A 59 kDa regulatory subunit Bgamma isoform putative expressed
Chr1	4068999	4071000	3.34552	2.31e-68	LOC_Os01g08310	4070374	4071373	-	serine%2Fthreonine protein phosphatase 2A 59 kDa regulatory subunit Bgamma isoform putative expressed
Chr1	4074199	4076600	4.56965	1.06e-158	LOC_Os01g08320	4073676	4076438	-	OsIAA1 - Auxin-responsive Aux%2FIAA gene family member expressed
Chr1	4074199	4076600	4.56965	1.06e-158	LOC_Os01g08320	4076440	4077439	-	OsIAA1 - Auxin-responsive Aux%2FIAA gene family member expressed
Chr1	4103399	4108600	2.90624	3.53e-120	LOC_Os01g08370	4106828	4108541	+	symbiosis-related disease resistance protein putative expressed
Chr1	4103399	4108600	2.90624	3.53e-120	LOC_Os01g08370	4105828	4106827	+	symbiosis-related disease resistance protein putative expressed
Chr1	4118199	4122400	3.85597	2.66e-222	LOC_Os01g08400	4118041	4122579	+	syntaxin putative expressed
Chr1	4123399	4126400	3.84454	4.88e-150	LOC_Os01g08410	4123420	4126379	+	early fruit mRNA putative expressed
Chr1	4123399	4126400	3.84454	4.88e-150	LOC_Os01g08410	4122420	4123419	+	early fruit mRNA putative expressed
Chr1	4127199	4139800	4.207	0	LOC_Os01g08420	4133703	4140633	+	EMB2410 putative expressed
Chr1	4127199	4139800	4.207	0	LOC_Os01g08420	4132703	4133702	+	EMB2410 putative expressed
Chr1	4142599	4149000	3.66712	2.61e-283	LOC_Os01g08430	4143351	4150414	+	expressed protein
Chr1	4142599	4149000	3.66712	2.61e-283	LOC_Os01g08430	4142351	4143350	+	expressed protein
Chr1	4161999	4164400	4.94811	2.94e-127	LOC_Os01g08450	4160946	4165165	-	ras-related protein putative expressed
Chr1	4179399	4181400	3.00922	1.6e-61	LOC_Os01g08470	4179159	4181434	-	retrotransposon protein putative unclassified expressed
Chr1	4208199	4213400	3.5393	3.35e-169	LOC_Os01g08510	4208553	4213302	-	MAR-binding filament-like protein 1 putative expressed
Chr1	4208199	4213400	3.5393	3.35e-169	LOC_Os01g08510	4213304	4214303	-	MAR-binding filament-like protein 1 putative expressed
Chr1	4214599	4217600	2.59085	3.05e-38	LOC_Os01g08520	4215032	4217547	-	DUF581 domain containing protein expressed
Chr1	4214599	4217600	2.59085	3.05e-38	LOC_Os01g08520	4217549	4218548	-	DUF581 domain containing protein expressed
Chr1	4235799	4244600	3.19429	2.39e-190	LOC_Os01g08540	4234514	4244531	-	DNA mismatch repair protein MSH6-2 putative expressed
Chr1	4235799	4244600	3.19429	2.39e-190	LOC_Os01g08540	4244533	4245532	-	DNA mismatch repair protein MSH6-2 putative expressed
Chr1	4246799	4249600	2.24721	2.56e-26	LOC_Os01g08550	4245417	4249851	-	aminoacyl-tRNA synthetase putative expressed
Chr1	4253799	4258200	4.51087	8.64e-258	LOC_Os01g08560	4253838	4259626	+	DnaK family protein putative expressed
Chr1	4253799	4258200	4.51087	8.64e-258	LOC_Os01g08560	4252838	4253837	+	DnaK family protein putative expressed
Chr1	4272599	4276400	2.64662	2.45e-50	LOC_Os01g08580	4272797	4276333	-	frigida putative expressed
Chr1	4272599	4276400	2.64662	2.45e-50	LOC_Os01g08580	4276335	4277334	-	frigida putative expressed
Chr1	4282199	4283600	2.20804	1.22e-12	LOC_Os01g08600	4281714	4283625	-	expressed protein
Chr1	4314399	4315800	5.4095	1.94e-104	LOC_Os01g08660	4313645	4315834	-	aquaporin protein putative expressed
Chr1	4317999	4318800	2.35392	9.25e-11	LOC_Os01g08670	4317974	4318780	-	expressed protein
Chr1	4317999	4318800	2.35392	9.25e-11	LOC_Os01g08670	4318782	4319781	-	expressed protein
Chr1	4323199	4328600	2.78531	1.17e-98	LOC_Os01g08680	4322727	4326342	-	myb%2FSANT domain protein putative expressed
Chr1	4323199	4328600	2.78531	1.17e-98	LOC_Os01g08690	4326578	4328863	+	holocarboxylase synthetase putative expressed
Chr1	4323199	4328600	2.78531	1.17e-98	LOC_Os01g08680	4326344	4327343	-	myb%2FSANT domain protein putative expressed
Chr1	4323199	4328600	2.78531	1.17e-98	LOC_Os01g08690	4325578	4326577	+	holocarboxylase synthetase putative expressed
Chr1	4333199	4338400	4.61382	7.57e-247	LOC_Os01g08700	4329152	4338486	-	GIGANTEA putative expressed
Chr1	4374199	4393000	4.29341	0	LOC_Os01g08750	4374129	4394083	+	expressed protein
Chr1	4395199	4401600	2.72644	1.9e-106	LOC_Os01g08760	4395154	4397000	+	choline%2Fethanolamine kinase putative expressed
Chr1	4395199	4401600	2.72644	1.9e-106	LOC_Os01g08770	4397652	4402081	+	WD domain G-beta repeat domain containing protein expressed
Chr1	4395199	4401600	2.72644	1.9e-106	LOC_Os01g08770	4396652	4397651	+	WD domain G-beta repeat domain containing protein expressed
Chr1	4404599	4405600	2.25969	7.02e-14	LOC_Os01g08780	4402620	4407292	-	endonuclease%2Fexonuclease%2Fphosphatase family domain containing protein expressed
Chr1	4406399	4407200	2.04448	6.16e-06	LOC_Os01g08780	4402620	4407292	-	endonuclease%2Fexonuclease%2Fphosphatase family domain containing protein expressed
Chr1	4424199	4426800	3.13606	2.54e-61	LOC_Os01g08814	4423892	4426884	-	expressed protein
Chr1	4431999	4433800	2.53252	3.15e-20	LOC_Os01g08820	4431532	4433679	-	PHD-finger domain containing protein putative expressed
Chr1	4431999	4433800	2.53252	3.15e-20	LOC_Os01g08820	4433681	4434680	-	PHD-finger domain containing protein putative expressed
Chr1	4431999	4433800	2.53252	3.15e-20	LOC_Os01g08830	4433089	4434088	+	OsFBDUF1 - F-box and DUF domain containing protein expressed
Chr1	4434199	4437400	3.55594	1.44e-118	LOC_Os01g08830	4434089	4437971	+	OsFBDUF1 - F-box and DUF domain containing protein expressed
Chr1	4434199	4437400	3.55594	1.44e-118	LOC_Os01g08820	4433681	4434680	-	PHD-finger domain containing protein putative expressed
Chr1	4444599	4448200	2.72354	4.24e-62	LOC_Os01g08850	4444670	4448386	+	expressed protein
Chr1	4444599	4448200	2.72354	4.24e-62	LOC_Os01g08850	4443670	4444669	+	expressed protein
Chr1	4453599	4457800	4.81511	3.07e-233	LOC_Os01g08870	4453717	4454004	+	expressed protein
Chr1	4453599	4457800	4.81511	3.07e-233	LOC_Os01g08880	4454755	4457084	-	expressed protein
Chr1	4453599	4457800	4.81511	3.07e-233	LOC_Os01g08870	4452717	4453716	+	expressed protein
Chr1	4453599	4457800	4.81511	3.07e-233	LOC_Os01g08880	4457086	4458085	-	expressed protein
Chr1	4486799	4490200	4.40025	2.31e-173	LOC_Os01g08930	4485747	4490158	-	DEAD-box ATP-dependent RNA helicase putative expressed
Chr1	4486799	4490200	4.40025	2.31e-173	LOC_Os01g08930	4490160	4491159	-	DEAD-box ATP-dependent RNA helicase putative expressed
Chr1	4494599	4503000	3.91586	0	LOC_Os01g08950	4493365	4495153	+	expressed protein
Chr1	4494599	4503000	3.91586	0	LOC_Os01g08960	4494598	4497627	-	phosducin-like protein 3 putative expressed
Chr1	4494599	4503000	3.91586	0	LOC_Os01g08970	4497719	4504407	+	SSRP1-like FACT complex subunit putative expressed
Chr1	4494599	4503000	3.91586	0	LOC_Os01g08960	4497629	4498628	-	phosducin-like protein 3 putative expressed
Chr1	4494599	4503000	3.91586	0	LOC_Os01g08970	4496719	4497718	+	SSRP1-like FACT complex subunit putative expressed
Chr1	4515599	4520600	3.94908	7.65e-202	LOC_Os01g09000	4514298	4520613	-	glutaminyl-tRNA synthetase putative expressed
Chr1	4533999	4539600	2.97324	7.88e-123	LOC_Os01g09020	4534021	4540216	+	WD domain G-beta repeat domain containing protein expressed
Chr1	4533999	4539600	2.97324	7.88e-123	LOC_Os01g09020	4533021	4534020	+	WD domain G-beta repeat domain containing protein expressed
Chr1	4542199	4545600	2.87045	9.87e-64	LOC_Os01g09030	4542296	4546560	+	2-aminoethanethiol dioxygenase putative expressed
Chr1	4542199	4545600	2.87045	9.87e-64	LOC_Os01g09030	4541296	4542295	+	2-aminoethanethiol dioxygenase putative expressed
Chr1	4581599	4584800	3.45576	1.26e-115	LOC_Os01g09120	4581148	4584690	-	Twin LOV 1 putative expressed
Chr1	4581599	4584800	3.45576	1.26e-115	LOC_Os01g09120	4584692	4585691	-	Twin LOV 1 putative expressed
Chr1	4622999	4631200	4.15348	0	LOC_Os01g09200	4621677	4631365	-	AGC_AGC_other_NDRh_TRCd.1 - ACG kinases include homologs to PKA PKG and PKC expressed
Chr1	4673399	4683800	5.09711	0	LOC_Os01g09246	4673400	4684865	+	glycine-rich protein putative expressed
Chr1	4673399	4683800	5.09711	0	LOC_Os01g09246	4672400	4673399	+	glycine-rich protein putative expressed
Chr1	4687999	4691200	3.75921	4.92e-124	LOC_Os01g09252	4688108	4693114	+	WD domain G-beta repeat domain containing protein expressed
Chr1	4687999	4691200	3.75921	4.92e-124	LOC_Os01g09252	4687108	4688107	+	WD domain G-beta repeat domain containing protein expressed
Chr1	4726599	4730000	2.97586	3.97e-75	LOC_Os01g09300	4726659	4731243	+	oxidoreductase putative expressed
Chr1	4726599	4730000	2.97586	3.97e-75	LOC_Os01g09300	4725659	4726658	+	oxidoreductase putative expressed
Chr1	4733399	4737600	4.4426	6.03e-169	LOC_Os01g09310	4734012	4737606	-	EMB1895 putative expressed
Chr1	4733399	4737600	4.4426	6.03e-169	LOC_Os01g09305	4733050	4734049	-	EMB1895 putative expressed
Chr1	4740399	4744200	2.53005	1.49e-62	LOC_Os01g09320	4738905	4744591	-	NADP-dependent malic enzyme chloroplast precursor putative expressed
Chr1	4758399	4759400	2.71759	2.94e-25	LOC_Os01g09350	4758725	4758988	-	hypothetical protein
Chr1	4758399	4759400	2.71759	2.94e-25	LOC_Os01g09350	4758990	4759989	-	hypothetical protein
Chr1	4762599	4765800	3.58061	1.91e-54	LOC_Os01g09370	4761304	4767339	-	ankyrin repeat domain-containing protein 28 putative expressed
Chr1	4766199	4767600	3.87563	1.97e-60	LOC_Os01g09370	4761304	4767339	-	ankyrin repeat domain-containing protein 28 putative expressed
Chr1	4766199	4767600	3.87563	1.97e-60	LOC_Os01g09370	4767341	4768340	-	ankyrin repeat domain-containing protein 28 putative expressed
Chr1	4769999	4775200	3.1199	6.87e-90	LOC_Os01g09384	4768735	4782706	-	ankyrin repeat domain containing protein putative expressed
Chr1	4775799	4776200	2.99857	2.03e-10	LOC_Os01g09384	4768735	4782706	-	ankyrin repeat domain containing protein putative expressed
Chr1	4781799	4782800	2.97472	3.18e-20	LOC_Os01g09384	4768735	4782706	-	ankyrin repeat domain containing protein putative expressed
Chr1	4781799	4782800	2.97472	3.18e-20	LOC_Os01g09384	4782708	4783707	-	ankyrin repeat domain containing protein putative expressed
Chr1	4789599	4795200	2.5977	1.32e-76	LOC_Os01g09410	4791837	4795348	+	expressed protein
Chr1	4789599	4795200	2.5977	1.32e-76	LOC_Os01g09410	4790837	4791836	+	expressed protein
Chr1	4796599	4798600	2.80912	5.5e-41	LOC_Os01g09420	4796155	4798479	-	expressed protein
Chr1	4796599	4798600	2.80912	5.5e-41	LOC_Os01g09420	4798481	4799480	-	expressed protein
Chr1	4800199	4802200	2.36105	3.48e-24	LOC_Os01g09430	4800247	4802179	+	expressed protein
Chr1	4800199	4802200	2.36105	3.48e-24	LOC_Os01g09430	4799247	4800246	+	expressed protein
Chr1	4827599	4828600	2.45338	8.25e-14	LOC_Os01g09470	4826590	4828735	+	IQ calmodulin-binding motif family protein expressed
Chr1	4850799	4854200	2.46001	1.08e-51	LOC_Os01g09500	4849901	4852193	-	expressed protein
Chr1	4850799	4854200	2.46001	1.08e-51	LOC_Os01g09510	4852430	4854566	+	60S acidic ribosomal protein putative expressed
Chr1	4850799	4854200	2.46001	1.08e-51	LOC_Os01g09500	4852195	4853194	-	expressed protein
Chr1	4850799	4854200	2.46001	1.08e-51	LOC_Os01g09510	4851430	4852429	+	60S acidic ribosomal protein putative expressed
Chr1	4872999	4873400	2.08537	4.39e-05	LOC_Os01g09540	4872119	4873806	-	HAD superfamily phosphatase putative expressed
Chr1	4891399	4895600	3.85958	5.65e-207	LOC_Os01g09560	4891516	4896876	+	mitochondrial-processing peptidase subunit alpha mitochondrial precursor putative expressed
Chr1	4891399	4895600	3.85958	5.65e-207	LOC_Os01g09560	4890516	4891515	+	mitochondrial-processing peptidase subunit alpha mitochondrial precursor putative expressed
Chr1	4905399	4907800	3.01805	4.93e-61	LOC_Os01g09570	4905501	4909514	+	6-phosphofructokinase putative expressed
Chr1	4905399	4907800	3.01805	4.93e-61	LOC_Os01g09570	4904501	4905500	+	6-phosphofructokinase putative expressed
Chr1	4912399	4913800	3.17938	2.6e-28	LOC_Os01g09580	4909890	4914370	-	CAMK_CAMK_like_Aur_like.1 - CAMK includes calcium%2Fcalmodulin depedent protein kinases expressed
Chr1	4949599	4951200	3.06672	1.23e-57	LOC_Os01g09620	4949047	4951126	-	zinc finger%2FCCCH transcription factor putative expressed
Chr1	4949599	4951200	3.06672	1.23e-57	LOC_Os01g09620	4951128	4952127	-	zinc finger%2FCCCH transcription factor putative expressed
Chr1	4971599	4973600	2.24004	1.25e-20	LOC_Os01g09640	4971171	4973555	-	Myb transcription factor putative expressed
Chr1	4971599	4973600	2.24004	1.25e-20	LOC_Os01g09640	4973557	4974556	-	Myb transcription factor putative expressed
Chr1	4978999	4980200	3.46673	2.06e-47	LOC_Os01g09660	4979098	4980028	-	expressed protein
Chr1	4978999	4980200	3.46673	2.06e-47	LOC_Os01g09660	4980030	4981029	-	expressed protein
Chr1	4978999	4980200	3.46673	2.06e-47	LOC_Os01g09665	4979670	4980669	+	expressed protein
Chr1	4980599	4981800	2.03228	9.09e-12	LOC_Os01g09665	4980670	4981944	+	expressed protein
Chr1	4980599	4981800	2.03228	9.09e-12	LOC_Os01g09660	4980030	4981029	-	expressed protein
Chr1	4980599	4981800	2.03228	9.09e-12	LOC_Os01g09665	4979670	4980669	+	expressed protein
Chr1	4982599	4985200	3.084	3.51e-72	LOC_Os01g09670	4982142	4985143	-	pollen-specific protein SF21 putative expressed
Chr1	4982599	4985200	3.084	3.51e-72	LOC_Os01g09670	4985145	4986144	-	pollen-specific protein SF21 putative expressed
Chr1	5017599	5020200	2.13999	7.29e-26	LOC_Os01g09730	5016279	5018652	+	expressed protein
Chr1	5017599	5020200	2.13999	7.29e-26	LOC_Os01g09740	5017893	5020150	-	F-box%2FLRR-repeat protein putative expressed
Chr1	5017599	5020200	2.13999	7.29e-26	LOC_Os01g09740	5020152	5021151	-	F-box%2FLRR-repeat protein putative expressed
Chr1	5021599	5025800	3.65219	9.16e-132	LOC_Os01g09750	5021088	5025720	-	RNA methyltransferase protein putative expressed
Chr1	5021599	5025800	3.65219	9.16e-132	LOC_Os01g09750	5025722	5026721	-	RNA methyltransferase protein putative expressed
Chr1	5028199	5036600	3.46359	2.34e-223	LOC_Os01g09760	5028289	5037189	+	DIRP family protein putative expressed
Chr1	5028199	5036600	3.46359	2.34e-223	LOC_Os01g09760	5027289	5028288	+	DIRP family protein putative expressed
Chr1	5054199	5054800	2.54424	4.61e-10	LOC_Os01g09790	5052993	5055753	-	IQ calmodulin-binding motif domain containing protein expressed
Chr1	5099399	5102200	2.61302	1.19e-48	LOC_Os01g09850	5099501	5105923	+	ZOS1-04 - C2H2 zinc finger protein expressed
Chr1	5099399	5102200	2.61302	1.19e-48	LOC_Os01g09850	5098501	5099500	+	ZOS1-04 - C2H2 zinc finger protein expressed
Chr1	5110399	5117400	2.8478	4.46e-138	LOC_Os01g09860	5109949	5117013	-	retrotransposon protein putative unclassified expressed
Chr1	5110399	5117400	2.8478	4.46e-138	LOC_Os01g09860	5117015	5118014	-	retrotransposon protein putative unclassified expressed
Chr1	5131999	5133000	5.61695	7.82e-71	LOC_Os01g09880	5131471	5132918	-	harpin-induced protein 1 domain containing protein expressed
Chr1	5131999	5133000	5.61695	7.82e-71	LOC_Os01g09880	5132920	5133919	-	harpin-induced protein 1 domain containing protein expressed
Chr1	5138399	5141000	3.78977	9.86e-101	LOC_Os01g09890	5138463	5140925	-	translation initiation factor SUI1 putative expressed
Chr1	5138399	5141000	3.78977	9.86e-101	LOC_Os01g09890	5140927	5141926	-	translation initiation factor SUI1 putative expressed
Chr1	5213999	5216600	3.6054	1.53e-84	LOC_Os01g10010	5213932	5216703	-	prenylated rab acceptor putative expressed
Chr1	5213999	5216600	3.6054	1.53e-84	LOC_Os01g10000	5213294	5214293	-	expressed protein
Chr1	5218399	5225600	3.06343	5.71e-182	LOC_Os01g10020	5218542	5220398	+	ectonucleotide pyrophosphatase%2Fphosphodiesterase family member 1 putative expressed
Chr1	5218399	5225600	3.06343	5.71e-182	LOC_Os01g10020	5217542	5218541	+	ectonucleotide pyrophosphatase%2Fphosphodiesterase family member 1 putative expressed
Chr1	5246599	5251200	3.81283	2.21e-189	LOC_Os01g10050	5246503	5251192	-	DEAD-box ATP-dependent RNA helicase putative expressed
Chr1	5246599	5251200	3.81283	2.21e-189	LOC_Os01g10050	5251194	5252193	-	DEAD-box ATP-dependent RNA helicase putative expressed
Chr1	5246599	5251200	3.81283	2.21e-189	LOC_Os01g10060	5250888	5251887	+	expressed protein
Chr1	5251599	5252800	3.58571	2.91e-48	LOC_Os01g10060	5251888	5253124	+	expressed protein
Chr1	5251599	5252800	3.58571	2.91e-48	LOC_Os01g10050	5251194	5252193	-	DEAD-box ATP-dependent RNA helicase putative expressed
Chr1	5251599	5252800	3.58571	2.91e-48	LOC_Os01g10060	5250888	5251887	+	expressed protein
Chr1	5256599	5260000	3.21133	3.28e-69	LOC_Os01g10070	5256634	5257326	+	expressed protein
Chr1	5256599	5260000	3.21133	3.28e-69	LOC_Os01g10080	5258256	5261017	+	expressed protein
Chr1	5256599	5260000	3.21133	3.28e-69	LOC_Os01g10070	5255634	5256633	+	expressed protein
Chr1	5256599	5260000	3.21133	3.28e-69	LOC_Os01g10080	5257256	5258255	+	expressed protein
Chr1	5263999	5266000	3.30263	2.62e-55	LOC_Os01g10100	5263422	5266102	-	expressed protein
Chr1	5314199	5323400	2.10459	5.04e-70	LOC_Os01g10140	5307412	5318623	-	RNA-dependent RNA polymerase putative expressed
Chr1	5314199	5323400	2.10459	5.04e-70	LOC_Os01g10140	5318625	5319624	-	RNA-dependent RNA polymerase putative expressed
Chr1	5330399	5335600	5.21486	0	LOC_Os01g10150	5328818	5335518	-	CK1_CaseinKinase_1a.1 - CK1 includes the casein kinase 1 kinases expressed
Chr1	5330399	5335600	5.21486	0	LOC_Os01g10150	5335520	5336519	-	CK1_CaseinKinase_1a.1 - CK1 includes the casein kinase 1 kinases expressed
Chr1	5361799	5362800	3.38021	5.15e-30	LOC_Os01g10195	5361440	5362677	-	expressed protein
Chr1	5361799	5362800	3.38021	5.15e-30	LOC_Os01g10195	5362679	5363678	-	expressed protein
Chr1	5391399	5394400	2.08369	3.11e-25	LOC_Os01g10250	5389733	5394414	-	hydrolase alpha%2Fbeta fold family domain containing protein expressed
Chr1	5406199	5412000	3.39278	5.79e-169	LOC_Os01g10280	5406007	5412769	+	phosphoribosylaminoimidazole carboxylase chloroplast precursor putative expressed
Chr1	5414599	5419400	3.18479	1.07e-115	LOC_Os01g10290	5413599	5416935	-	autophagy-related protein 3 putative expressed
Chr1	5414599	5419400	3.18479	1.07e-115	LOC_Os01g10300	5417184	5418745	+	expressed protein
Chr1	5414599	5419400	3.18479	1.07e-115	LOC_Os01g10290	5416937	5417936	-	autophagy-related protein 3 putative expressed
Chr1	5414599	5419400	3.18479	1.07e-115	LOC_Os01g10300	5416184	5417183	+	expressed protein
Chr1	5435799	5446000	3.22813	5.04e-232	LOC_Os01g10340	5435443	5442651	-	expressed protein
Chr1	5435799	5446000	3.22813	5.04e-232	LOC_Os01g10350	5442857	5446266	+	MPPN domain containing protein expressed
Chr1	5435799	5446000	3.22813	5.04e-232	LOC_Os01g10340	5442653	5443652	-	expressed protein
Chr1	5435799	5446000	3.22813	5.04e-232	LOC_Os01g10350	5441857	5442856	+	MPPN domain containing protein expressed
Chr1	5493199	5499400	3.41757	1.71e-155	LOC_Os01g10430	5493186	5499451	+	protein kinase family protein putative expressed
Chr1	5511799	5514400	2.08652	4.03e-19	LOC_Os01g10450	5510516	5514480	-	protein kinase domain containing protein expressed
Chr1	5529999	5531000	3.34552	4.12e-22	LOC_Os01g10460	5530497	5533609	+	expressed protein
Chr1	5529999	5531000	3.34552	4.12e-22	LOC_Os01g10460	5529497	5530496	+	expressed protein
Chr1	5595199	5595400	2.82139	5.83e-06	LOC_Os01g10530	5591697	5599234	-	expressed protein
Chr1	5639999	5641200	2.57966	4.65e-23	LOC_Os01g10580	5639769	5641495	+	B-box zinc finger family protein putative expressed
Chr1	5669199	5671600	3.70122	2.39e-90	LOC_Os01g10610	5668988	5671470	-	BES1%2FBZR1 homolog protein putative expressed
Chr1	5669199	5671600	3.70122	2.39e-90	LOC_Os01g10600	5668905	5669904	-	aquaporin protein putative expressed
Chr1	5669199	5671600	3.70122	2.39e-90	LOC_Os01g10610	5671472	5672471	-	BES1%2FBZR1 homolog protein putative expressed
Chr1	5675399	5679600	2.34396	1.74e-51	LOC_Os01g10630	5675585	5679551	-	expressed protein
Chr1	5675399	5679600	2.34396	1.74e-51	LOC_Os01g10630	5679553	5680552	-	expressed protein
Chr1	5699399	5701600	3.39318	2.72e-79	LOC_Os01g10680	5699651	5707758	-	GIL1 putative expressed
Chr1	5705599	5707800	2.37871	5.01e-30	LOC_Os01g10680	5699651	5707758	-	GIL1 putative expressed
Chr1	5705599	5707800	2.37871	5.01e-30	LOC_Os01g10680	5707760	5708759	-	GIL1 putative expressed
Chr1	5719999	5724200	2.46807	2.59e-47	LOC_Os01g10690	5718883	5724184	-	POLD3 - Putative DNA polymerase delta complex subunit expressed
Chr1	5719999	5724200	2.46807	2.59e-47	LOC_Os01g10690	5724186	5725185	-	POLD3 - Putative DNA polymerase delta complex subunit expressed
Chr1	5760399	5764400	2.74275	4.94e-73	LOC_Os01g10790	5760481	5764641	+	WD domain G-beta repeat domain containing protein expressed
Chr1	5760399	5764400	2.74275	4.94e-73	LOC_Os01g10780	5760236	5761235	-	expressed protein
Chr1	5760399	5764400	2.74275	4.94e-73	LOC_Os01g10790	5759481	5760480	+	WD domain G-beta repeat domain containing protein expressed
Chr1	5764799	5769200	2.28211	1.26e-58	LOC_Os01g10800	5764652	5767959	-	pentatricopeptide putative expressed
Chr1	5764799	5769200	2.28211	1.26e-58	LOC_Os01g10810	5768209	5769462	+	rho termination factor N-terminal domain containing protein expressed
Chr1	5764799	5769200	2.28211	1.26e-58	LOC_Os01g10800	5767961	5768960	-	pentatricopeptide putative expressed
Chr1	5764799	5769200	2.28211	1.26e-58	LOC_Os01g10810	5767209	5768208	+	rho termination factor N-terminal domain containing protein expressed
Chr1	5764799	5769200	2.28211	1.26e-58	LOC_Os01g10820	5769150	5770149	+	ribosomal protein L5 putative expressed
Chr1	5769999	5772000	3.23499	6.87e-65	LOC_Os01g10820	5770150	5772034	+	ribosomal protein L5 putative expressed
Chr1	5769999	5772000	3.23499	6.87e-65	LOC_Os01g10820	5769150	5770149	+	ribosomal protein L5 putative expressed
Chr1	5775399	5778600	3.98493	3.04e-153	LOC_Os01g10840	5774281	5778466	-	CGMC_GSK.2 - CGMC includes CDA MAPK GSK3 and CLKC kinases expressed
Chr1	5775399	5778600	3.98493	3.04e-153	LOC_Os01g10840	5778468	5779467	-	CGMC_GSK.2 - CGMC includes CDA MAPK GSK3 and CLKC kinases expressed
Chr1	5807999	5811200	2.6694	7.18e-56	LOC_Os01g10880	5808045	5808340	+	expressed protein
Chr1	5807999	5811200	2.6694	7.18e-56	LOC_Os01g10890	5809557	5811617	-	CAMK_KIN1%2FSNF1%2FNim1_like.8 - CAMK includes calcium%2Fcalmodulin depedent protein kinases expressed
Chr1	5807999	5811200	2.6694	7.18e-56	LOC_Os01g10880	5807045	5808044	+	expressed protein
Chr1	5826999	5828400	3.15722	3.86e-34	LOC_Os01g10920	5823869	5828251	-	peptide-N4-asparagine amidase A putative expressed
Chr1	5826999	5828400	3.15722	3.86e-34	LOC_Os01g10920	5828253	5829252	-	peptide-N4-asparagine amidase A putative expressed
Chr1	5829199	5830800	2.59602	4.54e-29	LOC_Os01g10930	5828553	5830832	-	peptide-N4-asparagine amidase A putative expressed
Chr1	5829199	5830800	2.59602	4.54e-29	LOC_Os01g10920	5828253	5829252	-	peptide-N4-asparagine amidase A putative expressed
Chr1	5837799	5839800	2.37049	1.2e-37	LOC_Os01g10950	5837475	5839898	-	peptide-N4-asparagine amidase A putative expressed
Chr1	5883799	5884800	2.76005	1.74e-15	LOC_Os01g11020	5884006	5884572	+	expressed protein
Chr1	5883799	5884800	2.76005	1.74e-15	LOC_Os01g11020	5883006	5884005	+	expressed protein
Chr1	5890399	5898400	3.43588	1.14e-274	LOC_Os01g11040	5890605	5898224	+	SCAR-like protein 2 putative expressed
Chr1	5890399	5898400	3.43588	1.14e-274	LOC_Os01g11040	5889605	5890604	+	SCAR-like protein 2 putative expressed
Chr1	5899399	5901200	2.51851	1.4e-34	LOC_Os01g11054	5899555	5909595	+	phosphoenolpyruvate carboxylase putative expressed
Chr1	5899399	5901200	2.51851	1.4e-34	LOC_Os01g11054	5898555	5899554	+	phosphoenolpyruvate carboxylase putative expressed
Chr1	5911399	5916200	3.24923	6.64e-117	LOC_Os01g11070	5911503	5916819	+	Alg9-like mannosyltransferase protein putative expressed
Chr1	5911399	5916200	3.24923	6.64e-117	LOC_Os01g11070	5910503	5911502	+	Alg9-like mannosyltransferase protein putative expressed
Chr1	5921599	5924200	4.52606	2.86e-104	LOC_Os01g11110	5921759	5934186	+	14-3-3 protein putative expressed
Chr1	5921599	5924200	4.52606	2.86e-104	LOC_Os01g11110	5920759	5921758	+	14-3-3 protein putative expressed
Chr1	5928999	5929400	3.68007	1.79e-10	LOC_Os01g11110	5921759	5934186	+	14-3-3 protein putative expressed
Chr1	5935199	5939600	3.34218	2.96e-102	LOC_Os01g11120	5934573	5939527	-	CID11 putative expressed
Chr1	5935199	5939600	3.34218	2.96e-102	LOC_Os01g11120	5939529	5940528	-	CID11 putative expressed
Chr1	6007599	6009200	2.71539	1.17e-38	LOC_Os01g11230	6007818	6009027	-	SOUL heme-binding protein putative expressed
Chr1	6007599	6009200	2.71539	1.17e-38	LOC_Os01g11220	6007165	6008164	-	hydrolase acting on carbon-nitrogen putative expressed
Chr1	6007599	6009200	2.71539	1.17e-38	LOC_Os01g11230	6009029	6010028	-	SOUL heme-binding protein putative expressed
Chr1	6017199	6022800	3.4493	1.71e-132	LOC_Os01g11250	6017742	6022156	-	potassium channel KAT1 putative expressed
Chr1	6017199	6022800	3.4493	1.71e-132	LOC_Os01g11250	6022158	6023157	-	potassium channel KAT1 putative expressed
Chr1	6024999	6029000	3.11029	3.1e-94	LOC_Os01g11260	6025074	6029649	+	phospho-N-acetylmuramoyl-pentapeptide-transferase putative expressed
Chr1	6024999	6029000	3.11029	3.1e-94	LOC_Os01g11260	6024074	6025073	+	phospho-N-acetylmuramoyl-pentapeptide-transferase putative expressed
Chr1	6076999	6078600	2.21176	7.72e-15	LOC_Os01g11340	6076688	6078711	-	cytochrome P450 putative expressed
Chr1	6094399	6096800	2.41621	1.1e-35	LOC_Os01g11350	6094692	6096528	-	bZIP transcription factor domain containing protein expressed
Chr1	6094399	6096800	2.41621	1.1e-35	LOC_Os01g11350	6096530	6097529	-	bZIP transcription factor domain containing protein expressed
Chr1	6112799	6125400	3.42708	0	LOC_Os01g11370	6112801	6125531	+	ATP-dependent RNA helicase putative expressed
Chr1	6112799	6125400	3.42708	0	LOC_Os01g11370	6111801	6112800	+	ATP-dependent RNA helicase putative expressed
Chr1	6134199	6135800	2.80652	9.65e-28	LOC_Os01g11414	6134202	6139189	+	sodium%2Fcalcium exchanger protein putative expressed
Chr1	6134199	6135800	2.80652	9.65e-28	LOC_Os01g11414	6133202	6134201	+	sodium%2Fcalcium exchanger protein putative expressed
Chr1	6221799	6224200	3.19329	6.67e-70	LOC_Os01g11550	6221636	6224329	-	TCP family transcription factor putative expressed
Chr1	6243999	6245000	2.38523	7.07e-11	LOC_Os01g11570	6242495	6244969	-	GDSL-like lipase%2Facylhydrolase putative expressed
Chr1	6243999	6245000	2.38523	7.07e-11	LOC_Os01g11570	6244971	6245970	-	GDSL-like lipase%2Facylhydrolase putative expressed
Chr1	6247199	6252400	4.65001	0	LOC_Os01g11580	6247411	6253398	+	bromodomain containing protein expressed
Chr1	6247199	6252400	4.65001	0	LOC_Os01g11580	6246411	6247410	+	bromodomain containing protein expressed
Chr1	6253799	6256200	4.10941	5.78e-117	LOC_Os01g11590	6253721	6257198	+	uncharacterized protein HI0077 putative expressed
Chr1	6296599	6297400	2.1029	1.55e-06	LOC_Os01g11670	6295991	6297676	+	OsSCP2 - Putative Serine Carboxypeptidase homologue expressed
Chr1	6303199	6303600	4.46069	7.47e-15	LOC_Os01g11690	6303562	6303822	-	expressed protein
Chr1	6319199	6320800	2.09502	1.92e-16	LOC_Os01g11710	6319130	6322474	+	GDSL-like lipase%2Facylhydrolase putative expressed
Chr1	6432399	6435800	2.15128	9.35e-26	LOC_Os01g11880	6432336	6436086	+	DJ-1 family protein putative expressed
Chr1	6443199	6454800	4.45113	0	LOC_Os01g11900	6444319	6456076	+	hhH-GPD superfamily base excision DNA repair protein expressed
Chr1	6443199	6454800	4.45113	0	LOC_Os01g11900	6443319	6444318	+	hhH-GPD superfamily base excision DNA repair protein expressed
Chr1	6471799	6474600	3.80377	2.51e-98	LOC_Os01g11920	6471718	6485507	+	retrotransposon protein putative unclassified expressed
Chr1	6501599	6507200	4.22476	1.61e-273	LOC_Os01g11946	6500706	6507149	-	ABC transporter ATP-binding protein putative expressed
Chr1	6501599	6507200	4.22476	1.61e-273	LOC_Os01g11946	6507151	6508150	-	ABC transporter ATP-binding protein putative expressed
Chr1	6508799	6514800	3.99032	2.43e-232	LOC_Os01g11952	6507356	6514891	-	histone-lysine N-methyltransferase ATX5 putative expressed
Chr1	6518199	6521200	3.09031	1.89e-79	LOC_Os01g11960	6518127	6521046	-	histone-lysine N-methyltransferase ATX5 putative expressed
Chr1	6518199	6521200	3.09031	1.89e-79	LOC_Os01g11960	6521048	6522047	-	histone-lysine N-methyltransferase ATX5 putative expressed
Chr1	6523599	6524200	4.39564	1.4e-15	LOC_Os01g11970	6523637	6524620	+	expressed protein
Chr1	6523599	6524200	4.39564	1.4e-15	LOC_Os01g11970	6522637	6523636	+	expressed protein
Chr1	6525399	6527600	2.31815	1.35e-30	LOC_Os01g11980	6525486	6528272	+	SFT2 putative expressed
Chr1	6525399	6527600	2.31815	1.35e-30	LOC_Os01g11980	6524486	6525485	+	SFT2 putative expressed
Chr1	6572999	6577000	3.44136	6.37e-121	LOC_Os01g12080	6572023	6577171	-	plant-specific domain TIGR01589 family protein putative expressed
Chr1	6583599	6586200	3.29454	2.66e-83	LOC_Os01g12090	6583822	6586889	+	ribosomal protein S6 family protein putative expressed
Chr1	6583599	6586200	3.29454	2.66e-83	LOC_Os01g12090	6582822	6583821	+	ribosomal protein S6 family protein putative expressed
Chr1	6642199	6645200	2.79178	1.68e-68	LOC_Os01g12180	6642665	6645196	-	expressed protein
Chr1	6642199	6645200	2.79178	1.68e-68	LOC_Os01g12180	6645198	6646197	-	expressed protein
Chr1	6652999	6655200	4.67959	9.65e-138	LOC_Os01g12200	6653077	6655383	+	expressed protein
Chr1	6652999	6655200	4.67959	9.65e-138	LOC_Os01g12200	6652077	6653076	+	expressed protein
Chr1	6657399	6665400	2.77799	6.46e-137	LOC_Os01g12210	6659149	6662582	+	aluminum-activated malate transporter putative expressed
Chr1	6657399	6665400	2.77799	6.46e-137	LOC_Os01g12220	6663533	6665460	+	uncharacterized protein family UPF0016 domain containing protein expressed
Chr1	6657399	6665400	2.77799	6.46e-137	LOC_Os01g12210	6658149	6659148	+	aluminum-activated malate transporter putative expressed
Chr1	6657399	6665400	2.77799	6.46e-137	LOC_Os01g12220	6662533	6663532	+	uncharacterized protein family UPF0016 domain containing protein expressed
Chr1	6696599	6698200	3.15759	1.73e-30	LOC_Os01g12250	6694004	6696795	-	expressed protein
Chr1	6696599	6698200	3.15759	1.73e-30	LOC_Os01g12250	6696797	6697796	-	expressed protein
Chr1	6700999	6703400	2.1045	5.84e-20	LOC_Os01g12260	6699462	6703371	-	vacuolar ATP synthase subunit E putative expressed
Chr1	6700999	6703400	2.1045	5.84e-20	LOC_Os01g12260	6703373	6704372	-	vacuolar ATP synthase subunit E putative expressed
Chr1	6703999	6704800	2.41833	5.34e-11	LOC_Os01g12270	6704403	6704666	-	expressed protein
Chr1	6703999	6704800	2.41833	5.34e-11	LOC_Os01g12260	6703373	6704372	-	vacuolar ATP synthase subunit E putative expressed
Chr1	6703999	6704800	2.41833	5.34e-11	LOC_Os01g12270	6704668	6705667	-	expressed protein
Chr1	6706799	6710400	2.00786	4.62e-30	LOC_Os01g12280	6706087	6710801	-	hAT dimerisation domain-containing protein putative expressed
Chr1	6710799	6714000	2.01281	5.08e-22	LOC_Os01g12280	6706087	6710801	-	hAT dimerisation domain-containing protein putative expressed
Chr1	6710799	6714000	2.01281	5.08e-22	LOC_Os01g12290	6711815	6714142	+	S-locus lectin protein kinase family protein putative expressed
Chr1	6710799	6714000	2.01281	5.08e-22	LOC_Os01g12280	6710803	6711802	-	hAT dimerisation domain-containing protein putative expressed
Chr1	6710799	6714000	2.01281	5.08e-22	LOC_Os01g12290	6710815	6711814	+	S-locus lectin protein kinase family protein putative expressed
Chr1	6768599	6770200	4.32657	2.59e-81	LOC_Os01g12390	6766497	6770164	-	inactive receptor kinase At2g26730 precursor putative expressed
Chr1	6768599	6770200	4.32657	2.59e-81	LOC_Os01g12390	6770166	6771165	-	inactive receptor kinase At2g26730 precursor putative expressed
Chr1	6775399	6780200	2.86632	1.11e-84	LOC_Os01g12400	6774200	6777805	-	S-locus lectin protein kinase family protein putative expressed
Chr1	6775399	6780200	2.86632	1.11e-84	LOC_Os01g12400	6777807	6778806	-	S-locus lectin protein kinase family protein putative expressed
Chr1	6786999	6789200	2.28736	1.01e-30	LOC_Os01g12420	6787075	6789731	+	receptor-like protein kinase putative expressed
Chr1	6786999	6789200	2.28736	1.01e-30	LOC_Os01g12420	6786075	6787074	+	receptor-like protein kinase putative expressed
Chr1	6790999	6793400	2.45338	2.77e-42	LOC_Os01g12430	6790657	6793346	-	receptor-like protein kinase putative expressed
Chr1	6790999	6793400	2.45338	2.77e-42	LOC_Os01g12430	6793348	6794347	-	receptor-like protein kinase putative expressed
Chr1	6813799	6815200	2.16475	2.52e-14	LOC_Os01g12440	6813714	6815546	+	AP2 domain containing protein expressed
Chr1	6831999	6833600	2.45338	2.74e-21	LOC_Os01g12460	6830104	6832770	-	expressed protein
Chr1	6831999	6833600	2.45338	2.74e-21	LOC_Os01g12464	6833050	6835300	+	CHCH domain containing protein expressed
Chr1	6831999	6833600	2.45338	2.74e-21	LOC_Os01g12460	6832772	6833771	-	expressed protein
Chr1	6831999	6833600	2.45338	2.74e-21	LOC_Os01g12464	6832050	6833049	+	CHCH domain containing protein expressed
Chr1	6836799	6840400	2.65662	1.74e-58	LOC_Os01g12470	6837120	6841269	+	mitochondrial carrier protein putative expressed
Chr1	6836799	6840400	2.65662	1.74e-58	LOC_Os01g12470	6836120	6837119	+	mitochondrial carrier protein putative expressed
Chr1	6841999	6843600	3.21541	2.45e-38	LOC_Os01g12480	6841526	6843538	-	expressed protein
Chr1	6841999	6843600	3.21541	2.45e-38	LOC_Os01g12480	6843540	6844539	-	expressed protein
Chr1	6889599	6895800	5.23004	0	LOC_Os01g12530	6889351	6896414	+	smr domain containing protein expressed
Chr1	6897399	6902800	3.42014	3.76e-172	LOC_Os01g12540	6897557	6904259	+	GTPase of unknown function domain containing protein putative expressed
Chr1	6897399	6902800	3.42014	3.76e-172	LOC_Os01g12540	6896557	6897556	+	GTPase of unknown function domain containing protein putative expressed
Chr1	6904399	6909000	3.05678	2.71e-91	LOC_Os01g12550	6904506	6909594	+	expressed protein
Chr1	6904399	6909000	3.05678	2.71e-91	LOC_Os01g12550	6903506	6904505	+	expressed protein
Chr1	6957799	6958600	4.78993	4.54e-30	LOC_Os01g12640	6957017	6958745	-	expressed protein
Chr1	6967599	6970000	3.0833	6.47e-57	LOC_Os01g12650	6967620	6970164	+	reticulon domain containing protein putative expressed
Chr1	6967599	6970000	3.0833	6.47e-57	LOC_Os01g12650	6966620	6967619	+	reticulon domain containing protein putative expressed
Chr1	6979399	6981800	3.00639	1.29e-58	LOC_Os01g12670	6979613	6985778	+	expressed protein
Chr1	6979399	6981800	3.00639	1.29e-58	LOC_Os01g12670	6978613	6979612	+	expressed protein
Chr1	6982199	6984800	2.26138	5.62e-26	LOC_Os01g12670	6979613	6985778	+	expressed protein
Chr1	7024199	7029400	4.16247	4.29e-264	LOC_Os01g12710	7024297	7030610	+	oxidoreductase short chain dehydrogenase%2Freductase family domain containing protein expressed
Chr1	7024199	7029400	4.16247	4.29e-264	LOC_Os01g12710	7023297	7024296	+	oxidoreductase short chain dehydrogenase%2Freductase family domain containing protein expressed
Chr1	7043999	7046600	4.26275	2.83e-126	LOC_Os01g12730	7043932	7047559	+	ras-related protein putative expressed
Chr1	7085999	7089200	3.18939	3.55e-85	LOC_Os01g12800	7085842	7089194	-	peroxisomal membrane protein putative expressed
Chr1	7085999	7089200	3.18939	3.55e-85	LOC_Os01g12800	7089196	7090195	-	peroxisomal membrane protein putative expressed
Chr1	7091999	7094800	2.67289	1.55e-66	LOC_Os01g12810	7092032	7095355	+	retrotransposon protein putative unclassified expressed
Chr1	7091999	7094800	2.67289	1.55e-66	LOC_Os01g12810	7091032	7092031	+	retrotransposon protein putative unclassified expressed
Chr1	7100199	7103200	3.52203	1.2e-112	LOC_Os01g12830	7100013	7103266	-	erythronate-4-phosphate dehydrogenase domain containing protein expressed
Chr1	7105799	7109200	2.3711	1.64e-41	LOC_Os01g12840	7104273	7109141	-	expressed protein
Chr1	7105799	7109200	2.3711	1.64e-41	LOC_Os01g12840	7109143	7110142	-	expressed protein
Chr1	7115799	7123400	4.01311	1.24e-202	LOC_Os01g12860	7115771	7124102	+	MYB family transcription factor putative expressed
Chr1	7126599	7136800	4.01004	0	LOC_Os01g12870	7125360	7128912	-	eukaryotic translation initiation factor 3 subunit E-interacting protein putative expressed
Chr1	7126599	7136800	4.01004	0	LOC_Os01g12880	7129149	7137330	+	VHS and GAT domain containing protein expressed
Chr1	7126599	7136800	4.01004	0	LOC_Os01g12870	7128914	7129913	-	eukaryotic translation initiation factor 3 subunit E-interacting protein putative expressed
Chr1	7126599	7136800	4.01004	0	LOC_Os01g12880	7128149	7129148	+	VHS and GAT domain containing protein expressed
Chr1	7164999	7167600	2.20449	1.69e-28	LOC_Os01g12900	7164594	7167419	-	ras-related protein putative expressed
Chr1	7164999	7167600	2.20449	1.69e-28	LOC_Os01g12900	7167421	7168420	-	ras-related protein putative expressed
Chr1	7175999	7176800	2.20247	1.97e-10	LOC_Os01g12920	7176107	7177066	+	thioesterase family protein putative expressed
Chr1	7175999	7176800	2.20247	1.97e-10	LOC_Os01g12920	7175107	7176106	+	thioesterase family protein putative expressed
Chr1	7196999	7197600	4.20579	2.1e-16	LOC_Os01g12950	7197022	7214143	+	ubiquitin-conjugating enzyme putative expressed
Chr1	7196999	7197600	4.20579	2.1e-16	LOC_Os01g12950	7196022	7197021	+	ubiquitin-conjugating enzyme putative expressed
Chr1	7201999	7203400	3.73118	7.03e-21	LOC_Os01g12950	7197022	7214143	+	ubiquitin-conjugating enzyme putative expressed
Chr1	7249799	7251200	3.70562	6.64e-39	LOC_Os01g13030	7249761	7254629	+	OsIAA3 - Auxin-responsive Aux%2FIAA gene family member expressed
Chr1	7265199	7271600	3.8133	1.49e-218	LOC_Os01g13060	7265228	7273237	+	CK1_CaseinKinase_1.1 - CK1 includes the casein kinase 1 kinases expressed
Chr1	7265199	7271600	3.8133	1.49e-218	LOC_Os01g13060	7264228	7265227	+	CK1_CaseinKinase_1.1 - CK1 includes the casein kinase 1 kinases expressed
Chr1	7278199	7280400	2.24223	9.42e-27	LOC_Os01g13080	7278720	7280250	-	60S acidic ribosomal protein putative expressed
Chr1	7278199	7280400	2.24223	9.42e-27	LOC_Os01g13080	7280252	7281251	-	60S acidic ribosomal protein putative expressed
Chr1	7287799	7292800	3.05633	1.01e-115	LOC_Os01g13100	7287907	7294276	+	KH domain containing protein putative expressed
Chr1	7287799	7292800	3.05633	1.01e-115	LOC_Os01g13100	7286907	7287906	+	KH domain containing protein putative expressed
Chr1	7324999	7331400	3.74002	1.37e-208	LOC_Os01g13150	7325145	7332536	+	metallo-beta-lactamase family protein putative expressed
Chr1	7324999	7331400	3.74002	1.37e-208	LOC_Os01g13150	7324145	7325144	+	metallo-beta-lactamase family protein putative expressed
Chr1	7333799	7338800	4.09372	2.16e-246	LOC_Os01g13160	7333691	7339244	+	expressed protein
Chr1	7340599	7344200	2.92572	3.6e-77	LOC_Os01g13170	7340717	7345465	+	ubiquitin-conjugating enzyme E2 putative expressed
Chr1	7340599	7344200	2.92572	3.6e-77	LOC_Os01g13170	7339717	7340716	+	ubiquitin-conjugating enzyme E2 putative expressed
Chr1	7348399	7351800	3.83734	1.45e-130	LOC_Os01g13190	7348563	7352146	+	histidinol dehydrogenase chloroplast precursor putative expressed
Chr1	7348399	7351800	3.83734	1.45e-130	LOC_Os01g13190	7347563	7348562	+	histidinol dehydrogenase chloroplast precursor putative expressed
Chr1	7352799	7357800	3.631	1.54e-165	LOC_Os01g13200	7352175	7357620	-	abscisic acid insensitive 8 putative expressed
Chr1	7352799	7357800	3.631	1.54e-165	LOC_Os01g13200	7357622	7358621	-	abscisic acid insensitive 8 putative expressed
Chr1	7371999	7379200	5.07584	0	LOC_Os01g13229	7369672	7374369	-	cyclin-A1 putative expressed
Chr1	7371999	7379200	5.07584	0	LOC_Os01g13229	7374371	7375370	-	cyclin-A1 putative expressed
Chr1	7392399	7393800	3.7414	1.78e-33	LOC_Os01g13260	7389342	7393708	-	cyclin-A1 putative expressed
Chr1	7392399	7393800	3.7414	1.78e-33	LOC_Os01g13260	7393710	7394709	-	cyclin-A1 putative expressed
Chr1	7439999	7441600	2.09953	1.74e-10	LOC_Os01g13350	7437788	7443252	-	25.3 kDa vesicle transport protein putative expressed
Chr1	7441999	7443200	5.81063	2.22e-75	LOC_Os01g13350	7437788	7443252	-	25.3 kDa vesicle transport protein putative expressed
Chr1	7450799	7453000	3.84436	7.46e-95	LOC_Os01g13370	7450837	7453683	-	seven in absentia protein family domain containing protein expressed
Chr1	7457799	7459200	5.07513	9.29e-78	LOC_Os01g13390	7457835	7459959	+	expressed protein
Chr1	7457799	7459200	5.07513	9.29e-78	LOC_Os01g13390	7456835	7457834	+	expressed protein
Chr1	7460799	7465600	3.18173	2.92e-121	LOC_Os01g13404	7460348	7465534	-	ATP binding protein putative expressed
Chr1	7460799	7465600	3.18173	2.92e-121	LOC_Os01g13404	7465536	7466535	-	ATP binding protein putative expressed
Chr1	7470599	7472800	2.16028	2.52e-22	LOC_Os01g13420	7470710	7472743	+	SOUL heme-binding protein putative expressed
Chr1	7470599	7472800	2.16028	2.52e-22	LOC_Os01g13420	7469710	7470709	+	SOUL heme-binding protein putative expressed
Chr1	7478599	7482800	3.82438	1.65e-182	LOC_Os01g13430	7477641	7482824	-	importin-alpha re-exporter putative expressed
Chr1	7495999	7498200	3.48248	1.39e-100	LOC_Os01g13460	7495057	7498391	-	helix-loop-helix DNA-binding domain containing protein expressed
Chr1	7506199	7512400	4.12614	6.6e-267	LOC_Os01g13470	7506213	7511768	+	KH domain containing protein putative expressed
Chr1	7506199	7512400	4.12614	6.6e-267	LOC_Os01g13470	7505213	7506212	+	KH domain containing protein putative expressed
Chr1	7517199	7518200	2.24507	8.08e-13	LOC_Os01g13480	7517210	7518741	+	glutaredoxin putative expressed
Chr1	7517199	7518200	2.24507	8.08e-13	LOC_Os01g13480	7516210	7517209	+	glutaredoxin putative expressed
Chr1	7519599	7524400	3.02823	1.61e-114	LOC_Os01g13490	7519617	7524433	+	expressed protein
Chr1	7519599	7524400	3.02823	1.61e-114	LOC_Os01g13490	7518617	7519616	+	expressed protein
Chr1	7571199	7576400	4.14719	4.81e-296	LOC_Os01g13540	7571236	7576817	+	NIN putative expressed
Chr1	7571199	7576400	4.14719	4.81e-296	LOC_Os01g13540	7570236	7571235	+	NIN putative expressed
Chr1	7577999	7583000	2.25286	5.69e-66	LOC_Os01g13550	7578091	7582923	-	beta-amylase putative expressed
Chr1	7577999	7583000	2.25286	5.69e-66	LOC_Os01g13550	7582925	7583924	-	beta-amylase putative expressed
Chr1	7590599	7592800	2.70182	8.74e-30	LOC_Os01g13570	7590399	7592760	-	phosphoglycerate mutase putative expressed
Chr1	7590599	7592800	2.70182	8.74e-30	LOC_Os01g13570	7592762	7593761	-	phosphoglycerate mutase putative expressed
Chr1	7655599	7656400	2.39047	1.1e-11	LOC_Os01g13660	7652869	7656854	-	expressed protein
Chr1	7669999	7672800	3.14461	2.15e-67	LOC_Os01g13700	7670066	7672762	+	DNA-binding protein-related putative expressed
Chr1	7669999	7672800	3.14461	2.15e-67	LOC_Os01g13700	7669066	7670065	+	DNA-binding protein-related putative expressed
Chr1	7669999	7672800	3.14461	2.15e-67	LOC_Os01g13710	7671983	7672982	+	transposon protein putative unclassified expressed
Chr1	7677199	7684800	3.48275	6.37e-248	LOC_Os01g13720	7677147	7678869	-	expressed protein
Chr1	7677199	7684800	3.48275	6.37e-248	LOC_Os01g13730	7679030	7685923	+	WD domain G-beta repeat domain containing protein expressed
Chr1	7677199	7684800	3.48275	6.37e-248	LOC_Os01g13720	7678871	7679870	-	expressed protein
Chr1	7677199	7684800	3.48275	6.37e-248	LOC_Os01g13730	7678030	7679029	+	WD domain G-beta repeat domain containing protein expressed
Chr1	7690199	7693800	3.04183	5.91e-131	LOC_Os01g13740	7686884	7693987	-	myb-like DNA-binding domain containing protein expressed
Chr1	7712199	7715400	4.58436	1.04e-189	LOC_Os01g13760	7712339	7721253	+	dnaJ domain containing protein expressed
Chr1	7712199	7715400	4.58436	1.04e-189	LOC_Os01g13760	7711339	7712338	+	dnaJ domain containing protein expressed
Chr1	7718399	7722200	3.39102	4.43e-110	LOC_Os01g13760	7712339	7721253	+	dnaJ domain containing protein expressed
Chr1	7718399	7722200	3.39102	4.43e-110	LOC_Os01g13770	7718189	7722451	-	DUF250 domain containing protein putative expressed
Chr1	7738999	7742600	3.82012	7.42e-209	LOC_Os01g13800	7739074	7742914	+	receptor-like protein kinase 5 precursor putative expressed
Chr1	7738999	7742600	3.82012	7.42e-209	LOC_Os01g13800	7738074	7739073	+	receptor-like protein kinase 5 precursor putative expressed
Chr1	7804199	7805600	3.56507	5.85e-47	LOC_Os01g13930	7804166	7805842	+	expressed protein
Chr1	7806999	7811000	3.03656	7.09e-89	LOC_Os01g13940	7806630	7810972	-	expressed protein
Chr1	7806999	7811000	3.03656	7.09e-89	LOC_Os01g13940	7810974	7811973	-	expressed protein
Chr1	7852599	7855000	3.7051	6.74e-77	LOC_Os01g14020	7852645	7855833	+	expressed protein
Chr1	7852599	7855000	3.7051	6.74e-77	LOC_Os01g14020	7851645	7852644	+	expressed protein
Chr1	7858199	7860000	2.87505	8.67e-42	LOC_Os01g14040	7857826	7860061	-	D-tyrosyl-tRNA putative expressed
Chr1	7863399	7867800	3.31683	2.59e-123	LOC_Os01g14050	7862001	7867812	-	C2 domain containing protein putative expressed
Chr1	7871999	7872600	3.17496	2.94e-20	LOC_Os01g14060	7870790	7872213	+	expressed protein
Chr1	7876199	7878400	3.61192	7.25e-80	LOC_Os01g14070	7876233	7878802	+	60S ribosomal protein L18a-1 putative expressed
Chr1	7876199	7878400	3.61192	7.25e-80	LOC_Os01g14070	7875233	7876232	+	60S ribosomal protein L18a-1 putative expressed
Chr1	7885799	7894000	3.01869	7.66e-157	LOC_Os01g14090	7891541	7894725	+	kinesin motor domain containing protein putative expressed
Chr1	7885799	7894000	3.01869	7.66e-157	LOC_Os01g14090	7890541	7891540	+	kinesin motor domain containing protein putative expressed
Chr1	7902999	7904000	2.78561	2.14e-20	LOC_Os01g14110	7903813	7904466	-	expressed protein
Chr1	7904399	7904800	2.80386	1.77e-07	LOC_Os01g14110	7903813	7904466	-	expressed protein
Chr1	7904399	7904800	2.80386	1.77e-07	LOC_Os01g14110	7904468	7905467	-	expressed protein
Chr1	8048599	8055800	3.64318	9.43e-294	LOC_Os01g14370	8047368	8055694	-	histone acetyltransferase HAC5 putative expressed
Chr1	8048599	8055800	3.64318	9.43e-294	LOC_Os01g14370	8055696	8056695	-	histone acetyltransferase HAC5 putative expressed
Chr1	8066399	8069000	3.03182	2.66e-60	LOC_Os01g14420	8064796	8069095	-	RWP-RK domain-containing protein putative expressed
Chr1	8130399	8131200	3.63464	5.44e-22	LOC_Os01g14514	8130247	8131090	+	expressed protein
Chr1	8170199	8173000	3.92353	1.77e-115	LOC_Os01g14580	8170309	8176392	+	dehydrogenase putative expressed
Chr1	8170199	8173000	3.92353	1.77e-115	LOC_Os01g14580	8169309	8170308	+	dehydrogenase putative expressed
Chr1	8173399	8174800	2.33543	5.08e-14	LOC_Os01g14580	8170309	8176392	+	dehydrogenase putative expressed
Chr1	8178999	8183200	2.73558	5.25e-79	LOC_Os01g14610	8178899	8183108	-	PSF2 - Putative GINS complex subunit expressed
Chr1	8178999	8183200	2.73558	5.25e-79	LOC_Os01g14610	8183110	8184109	-	PSF2 - Putative GINS complex subunit expressed
Chr1	8212799	8215200	3.19614	6.35e-61	LOC_Os01g14690	8212421	8215161	-	Lg106 putative expressed
Chr1	8212799	8215200	3.19614	6.35e-61	LOC_Os01g14690	8215163	8216162	-	Lg106 putative expressed
Chr1	8243399	8244200	2.88499	1.12e-24	LOC_Os01g14750	8242900	8243899	-	expressed protein
Chr1	8269599	8270000	6.39631	1.18e-34	LOC_Os01g14790	8269588	8272646	+	expressed protein
Chr1	8270399	8272400	3.02583	1.91e-30	LOC_Os01g14790	8269588	8272646	+	expressed protein
Chr1	8275399	8282800	4.59261	0	LOC_Os01g14810	8275474	8283966	+	5-nucleotidase domain-containing protein putative expressed
Chr1	8275399	8282800	4.59261	0	LOC_Os01g14810	8274474	8275473	+	5-nucleotidase domain-containing protein putative expressed
Chr1	8284599	8288200	4.10145	6.39e-127	LOC_Os01g14820	8284418	8289120	+	expressed protein
Chr1	8291199	8295400	3.39062	1.6e-112	LOC_Os01g14830	8291337	8296221	+	ribosomal protein L3 putative expressed
Chr1	8291199	8295400	3.39062	1.6e-112	LOC_Os01g14830	8290337	8291336	+	ribosomal protein L3 putative expressed
Chr1	8297599	8301400	3.17247	2.31e-109	LOC_Os01g14840	8297586	8302407	+	ZOS1-06 - C2H2 zinc finger protein expressed
Chr1	8329799	8333600	4.49419	2.73e-259	LOC_Os01g14860	8329704	8334052	+	CGMC_GSK.1 - CGMC includes CDA MAPK GSK3 and CLKC kinases expressed
Chr1	8329799	8333600	4.49419	2.73e-259	LOC_Os01g14870	8333519	8334518	+	zinc finger matrin-type protein 5 putative expressed
Chr1	8334399	8336000	2.42152	7.73e-22	LOC_Os01g14870	8334519	8338574	+	zinc finger matrin-type protein 5 putative expressed
Chr1	8334399	8336000	2.42152	7.73e-22	LOC_Os01g14870	8333519	8334518	+	zinc finger matrin-type protein 5 putative expressed
Chr1	8340399	8341200	2.34514	5.92e-10	LOC_Os01g14880	8339426	8340425	-	expressed protein
Chr1	8344599	8346000	2.41444	4.18e-18	LOC_Os01g14890	8343761	8346041	+	expressed protein
Chr1	8358199	8362200	4.43696	1.15e-160	LOC_Os01g14920	8359014	8362270	-	zinc knuckle family protein putative expressed
Chr1	8368399	8375400	4.20206	0	LOC_Os01g14932	8367184	8375401	-	NAK-like ser%2Fthr protein kinase putative expressed
Chr1	8381999	8386200	3.73712	8.27e-169	LOC_Os01g14950	8382094	8387260	+	importin subunit alpha putative expressed
Chr1	8381999	8386200	3.73712	8.27e-169	LOC_Os01g14950	8381094	8382093	+	importin subunit alpha putative expressed
Chr1	8396599	8398600	2.02463	7.8e-17	LOC_Os01g14980	8396498	8398622	-	RPA3 - Putative single-stranded DNA binding complex subunit 3 expressed
Chr1	8404399	8407400	2.98416	2e-96	LOC_Os01g15000	8404247	8408377	+	lipase putative expressed
Chr1	8414799	8419000	3.82185	2.31e-164	LOC_Os01g15010	8413832	8419026	-	miro putative expressed
Chr1	8421799	8430400	4.50175	0	LOC_Os01g15020	8420923	8430280	-	lissencephaly type-1-like homology motif putative expressed
Chr1	8421799	8430400	4.50175	0	LOC_Os01g15020	8430282	8431281	-	lissencephaly type-1-like homology motif putative expressed
Chr1	8444799	8447200	3.39415	6.36e-85	LOC_Os01g15029	8444463	8447054	-	expressed protein
Chr1	8444799	8447200	3.39415	6.36e-85	LOC_Os01g15029	8447056	8448055	-	expressed protein
Chr1	8476199	8479600	4.32612	4.53e-162	LOC_Os01g15110	8475499	8479870	-	syntaxin putative expressed
Chr1	8486399	8489400	2.54708	8.05e-45	LOC_Os01g15120	8486472	8489700	+	hydrolase alpha%2Fbeta fold family domain containing protein expressed
Chr1	8486399	8489400	2.54708	8.05e-45	LOC_Os01g15120	8485472	8486471	+	hydrolase alpha%2Fbeta fold family domain containing protein expressed
Chr1	8490599	8491400	2.37671	8.44e-10	LOC_Os01g15130	8490582	8492348	+	hydrolase alpha%2Fbeta fold family domain containing protein expressed
Chr1	8524799	8526200	2.47142	1.28e-20	LOC_Os01g15220	8525171	8526154	-	expressed protein
Chr1	8524799	8526200	2.47142	1.28e-20	LOC_Os01g15210	8524192	8525191	-	expressed protein
Chr1	8524799	8526200	2.47142	1.28e-20	LOC_Os01g15220	8526156	8527155	-	expressed protein
Chr1	8540999	8544200	3.10377	8.5e-77	LOC_Os01g15260	8540621	8544588	+	dynein light chain type 1 domain containing protein expressed
Chr1	8555599	8557200	2.80005	1.4e-37	LOC_Os01g15290	8555286	8557176	-	ribosomal L18p%2FL5e family protein putative expressed
Chr1	8555599	8557200	2.80005	1.4e-37	LOC_Os01g15290	8557178	8558177	-	ribosomal L18p%2FL5e family protein putative expressed
Chr1	8563199	8569000	2.6095	7.14e-72	LOC_Os01g15300	8560623	8569631	-	zinc finger helicase family protein putative expressed
Chr1	8571199	8574600	3.50586	1.75e-115	LOC_Os01g15310	8570841	8574555	-	LSM domain containing protein expressed
Chr1	8571199	8574600	3.50586	1.75e-115	LOC_Os01g15310	8574557	8575556	-	LSM domain containing protein expressed
Chr1	8594599	8599400	3.10882	1.24e-104	LOC_Os01g15350	8593788	8599448	-	zinc finger C-x8-C-x5-C-x3-H type family protein expressed
Chr1	8627799	8630000	2.23034	3.88e-26	LOC_Os01g15390	8627820	8629150	+	expressed protein
Chr1	8627799	8630000	2.23034	3.88e-26	LOC_Os01g15390	8626820	8627819	+	expressed protein
Chr1	8659799	8664800	3.64572	2.55e-185	LOC_Os01g15460	8659375	8664836	-	zinc finger C-x8-C-x5-C-x3-H type family protein expressed
Chr1	8682999	8686400	4.04452	1.16e-129	LOC_Os01g15470	8682929	8687581	+	protein kinase putative expressed
Chr1	8692199	8699600	3.15545	1.18e-167	LOC_Os01g15480	8691739	8699628	-	EMB3013 putative expressed
Chr1	8702199	8708600	4.93587	0	LOC_Os01g15490	8701159	8708630	-	phosphoadenosine phosphosulfate putative expressed
Chr1	8716399	8717000	2.99312	1.29e-13	LOC_Os01g15510	8715455	8716848	-	expressed protein
Chr1	8716399	8717000	2.99312	1.29e-13	LOC_Os01g15510	8716850	8717849	-	expressed protein
Chr1	8716399	8717000	2.99312	1.29e-13	LOC_Os01g15520	8716853	8717852	+	expressed protein
Chr1	8732799	8738000	2.16343	1.64e-51	LOC_Os01g15530	8732427	8734486	+	tetratricopeptide-like helical putative expressed
Chr1	8732799	8738000	2.16343	1.64e-51	LOC_Os01g15540	8735984	8740559	-	kinesin motor domain containing protein putative expressed
Chr1	8750999	8754800	3.41223	3.73e-146	LOC_Os01g15580	8751071	8755448	+	disease resistance protein RGA2 putative expressed
Chr1	8750999	8754800	3.41223	3.73e-146	LOC_Os01g15580	8750071	8751070	+	disease resistance protein RGA2 putative expressed
Chr1	8759599	8763200	3.76467	1.42e-116	LOC_Os01g15600	8759370	8763491	+	PUR ALPHA-1 putative expressed
Chr1	8786599	8792000	3.79863	2.63e-218	LOC_Os01g15630	8786512	8792386	+	zinc finger C3HC4 type domain containing protein expressed
Chr1	8793399	8797400	2.95565	2.09e-114	LOC_Os01g15640	8792646	8797363	-	no apical meristem protein putative expressed
Chr1	8793399	8797400	2.95565	2.09e-114	LOC_Os01g15640	8797365	8798364	-	no apical meristem protein putative expressed
Chr1	8809399	8812200	4.00604	1.48e-131	LOC_Os01g15660	8809361	8813097	+	NAD dependent epimerase%2Fdehydratase family protein putative expressed
Chr1	8809399	8812200	4.00604	1.48e-131	LOC_Os01g15650	8808519	8809518	-	transposon protein putative unclassified expressed
Chr1	8886999	8892000	2.52185	5.31e-64	LOC_Os01g15780	8885505	8892462	-	glycosyl transferase group 1 domain containing protein expressed
Chr1	8886999	8892000	2.52185	5.31e-64	LOC_Os01g15790	8891579	8892578	+	expressed protein
Chr1	8892399	8898800	3.63992	7.27e-203	LOC_Os01g15780	8885505	8892462	-	glycosyl transferase group 1 domain containing protein expressed
Chr1	8892399	8898800	3.63992	7.27e-203	LOC_Os01g15790	8892579	8900134	+	expressed protein
Chr1	8892399	8898800	3.63992	7.27e-203	LOC_Os01g15780	8892464	8893463	-	glycosyl transferase group 1 domain containing protein expressed
Chr1	8892399	8898800	3.63992	7.27e-203	LOC_Os01g15790	8891579	8892578	+	expressed protein
Chr1	8920599	8929400	2.76697	2.66e-150	LOC_Os01g15840	8921590	8925372	-	PPR repeat containing protein expressed
Chr1	8920599	8929400	2.76697	2.66e-150	LOC_Os01g15850	8925072	8929646	+	expressed protein
Chr1	8920599	8929400	2.76697	2.66e-150	LOC_Os01g15840	8925374	8926373	-	PPR repeat containing protein expressed
Chr1	8920599	8929400	2.76697	2.66e-150	LOC_Os01g15850	8924072	8925071	+	expressed protein
Chr1	8931399	8947600	4.54047	0	LOC_Os01g15860	8931593	8936683	+	pre-mRNA-processing factor 6 putative expressed
Chr1	8931399	8947600	4.54047	0	LOC_Os01g15880	8939348	8942613	+	transposon protein putative unclassified expressed
Chr1	8931399	8947600	4.54047	0	LOC_Os01g15890	8943896	8948425	-	retrotransposon protein putative unclassified expressed
Chr1	8931399	8947600	4.54047	0	LOC_Os01g15860	8930593	8931592	+	pre-mRNA-processing factor 6 putative expressed
Chr1	8931399	8947600	4.54047	0	LOC_Os01g15880	8938348	8939347	+	transposon protein putative unclassified expressed
Chr1	8949799	8952800	3.03265	3.5e-87	LOC_Os01g15900	8949249	8952712	-	expressed protein
Chr1	8949799	8952800	3.03265	3.5e-87	LOC_Os01g15900	8952714	8953713	-	expressed protein
Chr1	8959399	8959800	4.21674	1.61e-18	LOC_Os01g15910	8958411	8967207	+	UTP--glucose-1-phosphate uridylyltransferase putative expressed
Chr1	8988799	8992200	2.70894	3.13e-61	LOC_Os01g15979	8988867	8992581	+	gb protein putative expressed
Chr1	8988799	8992200	2.70894	3.13e-61	LOC_Os01g15979	8987867	8988866	+	gb protein putative expressed
Chr1	9004599	9008000	2.52348	1.28e-52	LOC_Os01g16000	9004101	9008221	-	CRAL%2FTRIO domain containing protein expressed
Chr1	9012799	9016400	3.06672	3.84e-73	LOC_Os01g16010	9013002	9016711	+	BCAS2 protein putative expressed
Chr1	9012799	9016400	3.06672	3.84e-73	LOC_Os01g16010	9012002	9013001	+	BCAS2 protein putative expressed
Chr1	9017999	9024200	2.74058	1.78e-93	LOC_Os01g16020	9018144	9019762	+	FAD binding domain containing protein expressed
Chr1	9017999	9024200	2.74058	1.78e-93	LOC_Os01g16030	9019841	9024052	-	ADP-ribosylation factor putative expressed
Chr1	9017999	9024200	2.74058	1.78e-93	LOC_Os01g16020	9017144	9018143	+	FAD binding domain containing protein expressed
Chr1	9017999	9024200	2.74058	1.78e-93	LOC_Os01g16030	9024054	9025053	-	ADP-ribosylation factor putative expressed
Chr1	9025399	9028800	3.43647	1.8e-92	LOC_Os01g16040	9024897	9028876	-	mitochondrial carrier protein putative expressed
Chr1	9043599	9044800	2.07268	4.67e-11	LOC_Os01g16060	9041580	9046087	-	expressed protein
Chr1	9045199	9046200	2.83082	1.92e-12	LOC_Os01g16060	9041580	9046087	-	expressed protein
Chr1	9045199	9046200	2.83082	1.92e-12	LOC_Os01g16060	9046089	9047088	-	expressed protein
Chr1	9046799	9047400	5.17936	3.05e-16	LOC_Os01g16060	9046089	9047088	-	expressed protein
Chr1	9051599	9054000	5.04093	1.19e-95	LOC_Os01g16070	9053511	9053928	+	expressed protein
Chr1	9051599	9054000	5.04093	1.19e-95	LOC_Os01g16070	9052511	9053510	+	expressed protein
Chr1	9058199	9061000	3.75223	3.57e-82	LOC_Os01g16080	9057835	9061059	-	expressed protein
Chr1	9062999	9066800	3.77573	4.6e-175	LOC_Os01g16090	9063968	9066787	-	RNA binding protein putative expressed
Chr1	9062999	9066800	3.77573	4.6e-175	LOC_Os01g16090	9066789	9067788	-	RNA binding protein putative expressed
Chr1	9067599	9071400	3.34487	1.96e-105	LOC_Os01g16100	9067360	9071396	-	translin putative expressed
Chr1	9067599	9071400	3.34487	1.96e-105	LOC_Os01g16090	9066789	9067788	-	RNA binding protein putative expressed
Chr1	9067599	9071400	3.34487	1.96e-105	LOC_Os01g16100	9071398	9072397	-	translin putative expressed
Chr1	9074599	9082800	4.49327	0	LOC_Os01g16110	9074613	9083795	+	la domain containing protein putative expressed
Chr1	9074599	9082800	4.49327	0	LOC_Os01g16110	9073613	9074612	+	la domain containing protein putative expressed
Chr1	9088199	9088800	2.40431	2.67e-08	LOC_Os01g16120	9088088	9089111	+	zinc finger C3HC4 type domain containing protein expressed
Chr1	9096999	9097800	4.60009	6.52e-17	LOC_Os01g16124	9095172	9099512	+	retrotransposon protein putative unclassified expressed
Chr1	9116599	9117400	2.28501	5.18e-13	LOC_Os01g16146	9114577	9117425	-	phenazine biosynthesis protein putative expressed
Chr1	9118799	9121400	3.32104	7.23e-75	LOC_Os01g16152	9117901	9121417	-	peroxiredoxin putative expressed
Chr1	9134999	9136200	2.15419	2.74e-09	LOC_Os01g16170	9133519	9140430	-	PQ loop repeat domain containing protein expressed
Chr1	9136599	9140200	3.20187	8.15e-98	LOC_Os01g16170	9133519	9140430	-	PQ loop repeat domain containing protein expressed
Chr1	9159599	9160400	2.61166	5.61e-12	LOC_Os01g16180	9159606	9165693	+	MT-A70 domain containing protein expressed
Chr1	9159599	9160400	2.61166	5.61e-12	LOC_Os01g16180	9158606	9159605	+	MT-A70 domain containing protein expressed
Chr1	9160799	9164800	3.62926	7.38e-125	LOC_Os01g16180	9159606	9165693	+	MT-A70 domain containing protein expressed
Chr1	9166399	9169000	3.97447	2.11e-113	LOC_Os01g16190	9166353	9169971	+	26S proteasome non-ATPase regulatory subunit 14 putative expressed
Chr1	9173599	9175800	3.33748	1.4e-68	LOC_Os01g16210	9173107	9175991	-	uncharacterized Cys-rich domain containing protein putative expressed
Chr1	9179199	9181400	3.11053	1.47e-44	LOC_Os01g16220	9179212	9181984	-	Sad1 %2F UNC-like C-terminal domain containing protein putative expressed
Chr1	9195799	9198800	2.6664	2.17e-58	LOC_Os01g16240	9195527	9198962	-	OsCam1-3 - Calmodulin expressed
Chr1	9200999	9201800	4.56601	6.93e-24	LOC_Os01g16250	9201354	9204450	+	expressed protein
Chr1	9200999	9201800	4.56601	6.93e-24	LOC_Os01g16250	9200354	9201353	+	expressed protein
Chr1	9225399	9236400	3.42153	5.47e-284	LOC_Os01g16290	9225213	9237059	+	DNA gyrase subunit B chloroplast%2Fmitochondrial precursor putative expressed
Chr1	9259199	9262800	5.53738	2.21e-250	LOC_Os01g16330	9259137	9264342	+	OsRhmbd2 - Putative Rhomboid homologue expressed
Chr1	9264599	9267400	3.36668	8.86e-86	LOC_Os01g16340	9264978	9268482	+	expressed protein
Chr1	9264599	9267400	3.36668	8.86e-86	LOC_Os01g16340	9263978	9264977	+	expressed protein
Chr1	9269599	9273000	3.97084	5.04e-122	LOC_Os01g16350	9268652	9272919	-	hydroxymethylglutaryl-CoA lyase putative expressed
Chr1	9269599	9273000	3.97084	5.04e-122	LOC_Os01g16350	9272921	9273920	-	hydroxymethylglutaryl-CoA lyase putative expressed
Chr1	9273999	9279200	3.25889	1.86e-133	LOC_Os01g16354	9273876	9279032	-	rab GDP dissociation inhibitor alpha putative expressed
Chr1	9273999	9279200	3.25889	1.86e-133	LOC_Os01g16354	9279034	9280033	-	rab GDP dissociation inhibitor alpha putative expressed
Chr1	9319399	9323400	2.95051	7.73e-86	LOC_Os01g16414	9318848	9323339	-	actin putative expressed
Chr1	9319399	9323400	2.95051	7.73e-86	LOC_Os01g16414	9323341	9324340	-	actin putative expressed
Chr1	9326399	9329400	3.32347	7.2e-104	LOC_Os01g16430	9325545	9329334	-	cysteine proteinase inhibitor precursor protein putative expressed
Chr1	9326399	9329400	3.32347	7.2e-104	LOC_Os01g16430	9329336	9330335	-	cysteine proteinase inhibitor precursor protein putative expressed
Chr1	9370399	9374000	3.0582	1.09e-71	LOC_Os01g16510	9370599	9373674	+	expressed protein
Chr1	9370399	9374000	3.0582	1.09e-71	LOC_Os01g16520	9373716	9378204	-	glutamyl-tRNA synthetase cytoplasmic putative expressed
Chr1	9370399	9374000	3.0582	1.09e-71	LOC_Os01g16510	9369599	9370598	+	expressed protein
Chr1	9374599	9378000	2.32989	4.78e-36	LOC_Os01g16520	9373716	9378204	-	glutamyl-tRNA synthetase cytoplasmic putative expressed
Chr1	9379399	9383000	4.3422	3.66e-191	LOC_Os01g16530	9378864	9383183	-	OsClp1 - Putative Clp protease homologue expressed
Chr1	9386199	9389800	2.92697	2.26e-70	LOC_Os01g16540	9386194	9390635	+	NEDD8-activating enzyme E1 catalytic subunit putative expressed
Chr1	9394399	9396600	3.74298	2.23e-93	LOC_Os01g16550	9394361	9396460	-	expressed protein
Chr1	9394399	9396600	3.74298	2.23e-93	LOC_Os01g16550	9396462	9397461	-	expressed protein
Chr1	9433199	9434600	2.3673	9.81e-16	LOC_Os01g16620	9431735	9435957	-	expressed protein
Chr1	9435199	9436000	4.90676	6.48e-26	LOC_Os01g16620	9431735	9435957	-	expressed protein
Chr1	9435199	9436000	4.90676	6.48e-26	LOC_Os01g16620	9435959	9436958	-	expressed protein
Chr1	9441599	9444200	3.62595	8.82e-101	LOC_Os01g16640	9441829	9444010	-	split hand%2Ffoot malformation type 1 putative expressed
Chr1	9441599	9444200	3.62595	8.82e-101	LOC_Os01g16640	9444012	9445011	-	split hand%2Ffoot malformation type 1 putative expressed
Chr1	9454999	9457000	4.47148	1.4e-108	LOC_Os01g16670	9454976	9456923	+	BSD domain-containing protein putative expressed
Chr1	9631599	9639000	3.33644	4.7e-185	LOC_Os01g16870	9631296	9638901	-	argonaute putative expressed
Chr1	9631599	9639000	3.33644	4.7e-185	LOC_Os01g16870	9638903	9639902	-	argonaute putative expressed
Chr1	9658399	9661400	3.45558	2.11e-101	LOC_Os01g16890	9657980	9661279	-	ribosomal protein L7Ae putative expressed
Chr1	9658399	9661400	3.45558	2.11e-101	LOC_Os01g16890	9661281	9662280	-	ribosomal protein L7Ae putative expressed
Chr1	9665399	9669400	3.97845	8.94e-200	LOC_Os01g16900	9665409	9670237	+	dehydrogenase putative expressed
Chr1	9665399	9669400	3.97845	8.94e-200	LOC_Os01g16900	9664409	9665408	+	dehydrogenase putative expressed
Chr1	9671399	9675600	2.73761	1.69e-61	LOC_Os01g16910	9670773	9675747	-	outer mitochondrial membrane porin putative expressed
Chr1	9682199	9684200	4.2984	1.28e-131	LOC_Os01g16930	9682566	9684170	-	presenilin putative expressed
Chr1	9682199	9684200	4.2984	1.28e-131	LOC_Os01g16930	9684172	9685171	-	presenilin putative expressed
Chr1	9686199	9689600	3.56634	1.55e-107	LOC_Os01g16940	9684830	9689518	-	MazG nucleotide pyrophosphohydrolase domain containing protein expressed
Chr1	9686199	9689600	3.56634	1.55e-107	LOC_Os01g16940	9689520	9690519	-	MazG nucleotide pyrophosphohydrolase domain containing protein expressed
Chr1	9686199	9689600	3.56634	1.55e-107	LOC_Os01g16950	9689235	9690234	+	zinc finger C3HC4 type domain containing protein expressed
Chr1	9690399	9692000	3.63849	1.9e-45	LOC_Os01g16950	9690235	9692180	+	zinc finger C3HC4 type domain containing protein expressed
Chr1	9690399	9692000	3.63849	1.9e-45	LOC_Os01g16940	9689520	9690519	-	MazG nucleotide pyrophosphohydrolase domain containing protein expressed
Chr1	9703399	9709800	3.46942	3.37e-196	LOC_Os01g16970	9702734	9709696	-	glucosidase II beta subunit-like domain containing protein expressed
Chr1	9703399	9709800	3.46942	3.37e-196	LOC_Os01g16970	9709698	9710697	-	glucosidase II beta subunit-like domain containing protein expressed
Chr1	9733799	9737800	2.03829	3.72e-31	LOC_Os01g17000	9733832	9738226	+	expressed protein
Chr1	9733799	9737800	2.03829	3.72e-31	LOC_Os01g17000	9732832	9733831	+	expressed protein
Chr1	9739599	9744800	4.34023	5.3e-283	LOC_Os01g17010	9738442	9744728	-	phospholipid-transporting ATPase putative expressed
Chr1	9739599	9744800	4.34023	5.3e-283	LOC_Os01g17010	9744730	9745729	-	phospholipid-transporting ATPase putative expressed
Chr1	9749999	9753600	3.17537	7.72e-95	LOC_Os01g17020	9750080	9753770	+	glycosyl hydrolases family 17 protein putative expressed
Chr1	9749999	9753600	3.17537	7.72e-95	LOC_Os01g17020	9749080	9750079	+	glycosyl hydrolases family 17 protein putative expressed
Chr1	9749999	9753600	3.17537	7.72e-95	LOC_Os01g17030	9753542	9754541	+	heat shock protein DnaJ putative expressed
Chr1	9764799	9768000	2.59664	4.97e-45	LOC_Os01g17040	9764973	9766481	+	heat shock protein DnaJ putative expressed
Chr1	9764799	9768000	2.59664	4.97e-45	LOC_Os01g17040	9763973	9764972	+	heat shock protein DnaJ putative expressed
Chr1	9794799	9796200	2.32792	4.14e-22	LOC_Os01g17060	9793959	9796829	-	expressed protein
Chr1	9797799	9800400	2.86829	4.45e-30	LOC_Os01g17060	9796831	9797830	-	expressed protein
Chr1	9808599	9810800	4.83565	6.53e-95	LOC_Os01g17065	9809343	9810633	-	expressed protein
Chr1	9808599	9810800	4.83565	6.53e-95	LOC_Os01g17065	9810635	9811634	-	expressed protein
Chr1	9816799	9820800	2.25298	1.63e-43	LOC_Os01g17070	9816783	9822750	+	OsDegp1 - Putative Deg protease homologue expressed
Chr1	9858599	9860600	2.09194	4.43e-20	LOC_Os01g17150	9859350	9860764	+	plastid-specific 50S ribosomal protein 5 chloroplast precursor putative expressed
Chr1	9858599	9860600	2.09194	4.43e-20	LOC_Os01g17150	9858350	9859349	+	plastid-specific 50S ribosomal protein 5 chloroplast precursor putative expressed
Chr1	9874399	9876800	3.0118	1.98e-64	LOC_Os01g17170	9874326	9876951	+	magnesium-protoporphyrin IX monomethyl ester cyclase chloroplast precursor putative expressed
Chr1	9878399	9884200	4.17713	4.9e-268	LOC_Os01g17180	9878631	9885134	+	proteasome subunit putative expressed
Chr1	9878399	9884200	4.17713	4.9e-268	LOC_Os01g17180	9877631	9878630	+	proteasome subunit putative expressed
Chr1	9887599	9889800	2.59835	1.17e-36	LOC_Os01g17190	9887626	9889328	+	OsCam3 - Calmodulin expressed
Chr1	9887599	9889800	2.59835	1.17e-36	LOC_Os01g17214	9889548	9902738	-	major facilitator superfamily antiporter putative expressed
Chr1	9887599	9889800	2.59835	1.17e-36	LOC_Os01g17190	9886626	9887625	+	OsCam3 - Calmodulin expressed
Chr1	9894999	9897200	2.48894	2.77e-21	LOC_Os01g17214	9889548	9902738	-	major facilitator superfamily antiporter putative expressed
Chr1	9913399	9917000	2.8028	9.61e-66	LOC_Os01g17240	9913390	9917318	+	transporter major facilitator family putative expressed
Chr1	9918399	9921600	4.15668	6.31e-156	LOC_Os01g17250	9917474	9921595	-	BRASSINOSTEROID INSENSITIVE 1-associated receptor kinase 1 precursor putative expressed
Chr1	9918399	9921600	4.15668	6.31e-156	LOC_Os01g17250	9921597	9922596	-	BRASSINOSTEROID INSENSITIVE 1-associated receptor kinase 1 precursor putative expressed
Chr1	9928799	9936000	3.58512	8.73e-230	LOC_Os01g17260	9928866	9935981	+	transcription factor putative expressed
Chr1	9928799	9936000	3.58512	8.73e-230	LOC_Os01g17260	9927866	9928865	+	transcription factor putative expressed
Chr1	9937999	9947600	4.30923	0	LOC_Os01g17279	9936753	9947940	-	exonuclease putative expressed
Chr1	9954999	9955400	2.06307	2.8e-05	LOC_Os01g17300	9954154	9955696	+	expressed protein
Chr1	9962799	9963600	2.18078	5.79e-07	LOC_Os01g17320	9962629	9966966	+	PPR repeat domain containing protein putative expressed
Chr1	10003799	10007000	4.16429	1.25e-151	LOC_Os01g17390	10003950	10007768	+	OsFBX5 - F-box domain containing protein expressed
Chr1	10003799	10007000	4.16429	1.25e-151	LOC_Os01g17390	10002950	10003949	+	OsFBX5 - F-box domain containing protein expressed
Chr1	10009799	10011600	3.15113	6.49e-59	LOC_Os01g17396	10008036	10011595	-	expressed protein
Chr1	10009799	10011600	3.15113	6.49e-59	LOC_Os01g17396	10011597	10012596	-	expressed protein
Chr1	10022199	10027000	4.60532	0	LOC_Os01g17430	10021428	10027122	-	coatomer subunit beta-1 putative expressed
Chr1	10100199	10103000	2.2266	1.3e-25	LOC_Os01g18050	10098282	10103021	-	tubulin%2FFtsZ domain containing protein putative expressed
Chr1	10114199	10123400	3.55658	0	LOC_Os01g18060	10113381	10119022	-	sugar transporter superfamily putative expressed
Chr1	10114199	10123400	3.55658	0	LOC_Os01g18070	10119211	10123815	+	bacterial transferase hexapeptide domain containing protein expressed
Chr1	10114199	10123400	3.55658	0	LOC_Os01g18060	10119024	10120023	-	sugar transporter superfamily putative expressed
Chr1	10114199	10123400	3.55658	0	LOC_Os01g18070	10118211	10119210	+	bacterial transferase hexapeptide domain containing protein expressed
Chr1	10138199	10140200	3.09031	9.08e-54	LOC_Os01g18100	10137215	10140159	-	OsRhmbd3 - Putative Rhomboid homologue expressed
Chr1	10138199	10140200	3.09031	9.08e-54	LOC_Os01g18100	10140161	10141160	-	OsRhmbd3 - Putative Rhomboid homologue expressed
Chr1	10166199	10167000	3.68007	4.4e-36	LOC_Os01g18160	10166261	10166626	+	expressed protein
Chr1	10166199	10167000	3.68007	4.4e-36	LOC_Os01g18160	10165261	10166260	+	expressed protein
Chr1	10193599	10196600	3.23185	1.92e-88	LOC_Os01g18210	10193643	10196775	+	peptidyl-prolyl cis-trans isomerase putative expressed
Chr1	10193599	10196600	3.23185	1.92e-88	LOC_Os01g18210	10192643	10193642	+	peptidyl-prolyl cis-trans isomerase putative expressed
Chr1	10263199	10264000	4.27483	9.81e-37	LOC_Os01g18280	10262946	10267962	+	SNF7 domain containing protein putative expressed
Chr1	10264599	10268800	2.91829	7.14e-96	LOC_Os01g18280	10262946	10267962	+	SNF7 domain containing protein putative expressed
Chr1	10291799	10294800	3.46561	1.42e-95	LOC_Os01g18320	10291889	10295536	+	protoporphyrinogen oxidase chloroplast precursor putative expressed
Chr1	10291799	10294800	3.46561	1.42e-95	LOC_Os01g18320	10290889	10291888	+	protoporphyrinogen oxidase chloroplast precursor putative expressed
Chr1	10348199	10348600	3.80274	2.63e-10	LOC_Os01g18410	10346711	10349872	-	expressed protein
Chr1	10349599	10350000	5.5201	2.4e-16	LOC_Os01g18410	10346711	10349872	-	expressed protein
Chr1	10349599	10350000	5.5201	2.4e-16	LOC_Os01g18410	10349874	10350873	-	expressed protein
Chr1	10492399	10495800	2.60998	8.63e-62	LOC_Os01g18630	10492039	10495723	-	aspartic proteinase oryzasin-1 precursor putative expressed
Chr1	10492399	10495800	2.60998	8.63e-62	LOC_Os01g18630	10495725	10496724	-	aspartic proteinase oryzasin-1 precursor putative expressed
Chr1	10497599	10500800	5.54282	8.56e-286	LOC_Os01g18640	10496604	10500943	-	aminotransferase putative expressed
Chr1	10509199	10510600	2.65181	9.58e-25	LOC_Os01g18660	10509032	10513400	+	aminotransferase putative expressed
Chr1	10516599	10522200	2.38368	1.83e-66	LOC_Os01g18670	10515723	10521282	-	MDR-like ABC transporter putative expressed
Chr1	10516599	10522200	2.38368	1.83e-66	LOC_Os01g18670	10521284	10522283	-	MDR-like ABC transporter putative expressed
Chr1	10622999	10626600	2.46616	6.12e-54	LOC_Os01g18800	10622795	10627552	+	CAMK_KIN1%2FSNF1%2FNim1_like.9 - CAMK includes calcium%2Fcalmodulin depedent protein kinases expressed
Chr1	10650199	10656200	2.87225	1.17e-136	LOC_Os01g18850	10650139	10656779	+	OsSPL1 - SBP-box gene family member expressed
Chr1	10675199	10678400	3.70068	1.37e-92	LOC_Os01g18880	10675167	10679828	+	ubiquitin carboxyl-terminal hydrolase family 1 putative expressed
Chr1	10805799	10808000	3.61246	1.67e-93	LOC_Os01g19130	10805496	10808081	-	protein phosphatase 2C putative expressed
Chr1	10814999	10815800	4.29341	2.87e-21	LOC_Os01g19140	10813997	10818530	-	O-sialoglycoprotein endopeptidase putative expressed
Chr1	10816199	10818600	3.80752	1.19e-64	LOC_Os01g19140	10813997	10818530	-	O-sialoglycoprotein endopeptidase putative expressed
Chr1	10816199	10818600	3.80752	1.19e-64	LOC_Os01g19140	10818532	10819531	-	O-sialoglycoprotein endopeptidase putative expressed
Chr1	10819599	10827000	3.00182	9.75e-176	LOC_Os01g19160	10819351	10822413	-	protein kinase domain containing protein expressed
Chr1	10819599	10827000	3.00182	9.75e-176	LOC_Os01g19150	10822583	10827157	+	CGMC_GSK.3 - CGMC includes CDA MAPK GSK3 and CLKC kinases expressed
Chr1	10819599	10827000	3.00182	9.75e-176	LOC_Os01g19160	10822415	10823414	-	protein kinase domain containing protein expressed
Chr1	10819599	10827000	3.00182	9.75e-176	LOC_Os01g19150	10821583	10822582	+	CGMC_GSK.3 - CGMC includes CDA MAPK GSK3 and CLKC kinases expressed
Chr1	10871599	10874200	2.79813	7.13e-61	LOC_Os01g19220	10871371	10874265	+	beta-D-xylosidase putative expressed
Chr1	10896799	10897600	3.04219	4.19e-14	LOC_Os01g19270	10895602	10897796	+	expressed protein
Chr1	10964999	10967000	2.01397	6.19e-21	LOC_Os01g19380	10965000	10968073	+	pentatricopeptide putative expressed
Chr1	10964999	10967000	2.01397	6.19e-21	LOC_Os01g19380	10964000	10964999	+	pentatricopeptide putative expressed
Chr1	10977199	10979000	3.5764	3.36e-52	LOC_Os01g19400	10977180	10979974	+	expressed protein
Chr1	10980799	10983400	2.86491	1.86e-65	LOC_Os01g19410	10980739	10983343	-	expressed protein
Chr1	10980799	10983400	2.86491	1.86e-65	LOC_Os01g19410	10983345	10984344	-	expressed protein
Chr1	11000399	11006000	3.15294	1.39e-131	LOC_Os01g19450	10999316	11006013	-	ATP-citrate synthase subunit 1 putative expressed
Chr1	11026399	11039000	4.17288	0	LOC_Os01g19470	11025443	11038870	-	nodal modulator 1 precursor putative expressed
Chr1	11026399	11039000	4.17288	0	LOC_Os01g19470	11038872	11039871	-	nodal modulator 1 precursor putative expressed
Chr1	11066199	11068600	2.21263	8.13e-23	LOC_Os01g19490	11064694	11068774	-	pentatricopeptide putative expressed
Chr1	11089999	11093400	2.45338	1.66e-37	LOC_Os01g19548	11089051	11093987	-	pentatricopeptide putative expressed
Chr1	11129599	11131000	3.12608	7.11e-34	LOC_Os01g19630	11129421	11131876	+	expressed protein
Chr1	11211799	11220200	3.63614	2.56e-266	LOC_Os01g19760	11211845	11221400	+	expressed protein
Chr1	11211799	11220200	3.63614	2.56e-266	LOC_Os01g19760	11210845	11211844	+	expressed protein
Chr1	11245199	11246600	2.26671	2.41e-21	LOC_Os01g19820	11245197	11246756	+	universal stress protein domain containing protein putative expressed
Chr1	11249399	11251200	2.80912	5.5e-41	LOC_Os01g19840	11249654	11251232	-	60S ribosomal protein L29-2 putative expressed
Chr1	11260999	11261600	2.45338	1.29e-07	LOC_Os01g19850	11254144	11261684	-	amino acid permease family protein putative expressed
Chr1	11272199	11277000	3.49578	6.41e-144	LOC_Os01g19870	11272155	11278214	+	hydrolase acting on carbon-nitrogen putative expressed
Chr1	11412199	11419400	3.10854	1.25e-134	LOC_Os01g20110	11412131	11421047	+	expressed protein
Chr1	11426999	11431000	2.75271	7.55e-79	LOC_Os01g20120	11426336	11430996	-	expressed protein
Chr1	11426999	11431000	2.75271	7.55e-79	LOC_Os01g20120	11430998	11431997	-	expressed protein
Chr1	11523199	11524000	2.32756	6.43e-11	LOC_Os01g20710	11523256	11524033	-	expressed protein
Chr1	11585799	11586400	2.88633	3.37e-09	LOC_Os01g20780	11585607	11586525	+	anther-specific protein SF18 precursor putative expressed
Chr1	11591599	11592200	2.18671	3.04e-06	LOC_Os01g20800	11591479	11592478	-	expressed protein
Chr1	11618399	11622200	3.30263	3.09e-123	LOC_Os01g20840	11618335	11622535	+	lipase class 3 family protein putative expressed
Chr1	11626599	11637400	4.34634	0	LOC_Os01g20860	11625658	11637076	-	phospholipase D. Active site motif family protein expressed
Chr1	11626599	11637400	4.34634	0	LOC_Os01g20860	11637078	11638077	-	phospholipase D. Active site motif family protein expressed
Chr1	11655199	11658600	3.69747	5.12e-109	LOC_Os01g20880	11655138	11659895	+	OsWAK3 - OsWAK receptor-like cytoplasmic kinase OsWAK-RLCK expressed
Chr1	11662599	11665000	4.05529	2.55e-81	LOC_Os01g20890	11662723	11666347	+	expressed protein
Chr1	11662599	11665000	4.05529	2.55e-81	LOC_Os01g20890	11661723	11662722	+	expressed protein
Chr1	11672399	11681400	3.80433	0	LOC_Os01g20900	11677483	11685307	+	OsWAK4 - OsWAK receptor-like cytoplasmic kinase OsWAK-RLCK expressed
Chr1	11672399	11681400	3.80433	0	LOC_Os01g20900	11676483	11677482	+	OsWAK4 - OsWAK receptor-like cytoplasmic kinase OsWAK-RLCK expressed
Chr1	11684199	11684600	2.61338	2.05e-09	LOC_Os01g20900	11677483	11685307	+	OsWAK4 - OsWAK receptor-like cytoplasmic kinase OsWAK-RLCK expressed
Chr1	11687999	11689000	2.54538	5.89e-14	LOC_Os01g20920	11687988	11688350	+	expressed protein
Chr1	11687999	11689000	2.54538	5.89e-14	LOC_Os01g20930	11688901	11690975	+	RING-H2 finger protein putative expressed
Chr1	11687999	11689000	2.54538	5.89e-14	LOC_Os01g20930	11687901	11688900	+	RING-H2 finger protein putative expressed
Chr1	11690199	11691000	2.45338	2.55e-10	LOC_Os01g20930	11688901	11690975	+	RING-H2 finger protein putative expressed
Chr1	11693799	11699600	3.09875	3.78e-126	LOC_Os01g20940	11693809	11700025	+	PHS1 putative expressed
Chr1	11693799	11699600	3.09875	3.78e-126	LOC_Os01g20940	11692809	11693808	+	PHS1 putative expressed
Chr1	11752399	11753200	2.1321	3.28e-09	LOC_Os01g21050	11752736	11753404	-	pentatricopeptide putative expressed
Chr1	11752399	11753200	2.1321	3.28e-09	LOC_Os01g21060	11752780	11753779	+	hypothetical protein
Chr1	11774599	11775000	2.18078	3e-05	LOC_Os01g21100	11774396	11775010	+	expressed protein
Chr1	11805799	11809000	4.01937	2.4e-173	LOC_Os01g21160	11804111	11809061	-	2-oxo acid dehydrogenases acyltransferase domain containing protein expressed
Chr1	11812999	11815800	3.88274	1.96e-99	LOC_Os01g21180	11812178	11815791	-	translation machinery-associated protein 20 putative expressed
Chr1	11812999	11815800	3.88274	1.96e-99	LOC_Os01g21180	11815793	11816792	-	translation machinery-associated protein 20 putative expressed
Chr1	11908799	11910800	5.19639	9.83e-114	LOC_Os01g21320	11906864	11910916	-	NAD dependent epimerase%2Fdehydratase family domain containing protein expressed
Chr1	11953399	11955400	3.50302	3.1e-67	LOC_Os01g21410	11953342	11955449	-	expressed protein
Chr1	11958999	11962600	2.87437	9.46e-72	LOC_Os01g21420	11957243	11964812	+	pre-mRNA-splicing factor SF2 putative expressed
Chr1	11962999	11963800	2.08165	3.5e-07	LOC_Os01g21420	11957243	11964812	+	pre-mRNA-splicing factor SF2 putative expressed
Chr1	11970599	11972600	3.64213	2.53e-73	LOC_Os01g21440	11970728	11972568	+	expressed protein
Chr1	11970599	11972600	3.64213	2.53e-73	LOC_Os01g21440	11969728	11970727	+	expressed protein
Chr1	11973999	11980800	4.09792	0	LOC_Os01g21450	11974129	11981959	+	expressed protein
Chr1	11973999	11980800	4.09792	0	LOC_Os01g21450	11973129	11974128	+	expressed protein
Chr1	12067599	12069000	2.64505	2.89e-23	LOC_Os01g21560	12067684	12069113	+	esterase%2Flipase%2Fthioesterase family protein putative expressed
Chr1	12067599	12069000	2.64505	2.89e-23	LOC_Os01g21560	12066684	12067683	+	esterase%2Flipase%2Fthioesterase family protein putative expressed
Chr1	12091399	12093400	2.02404	1.67e-13	LOC_Os01g21590	12091633	12093276	+	homeodomain putative expressed
Chr1	12091399	12093400	2.02404	1.67e-13	LOC_Os01g21590	12090633	12091632	+	homeodomain putative expressed
Chr1	12106399	12109600	4.22526	2.47e-157	LOC_Os01g21610	12108869	12110717	+	uncharacterized aarF domain-containing protein kinase 4 putative expressed
Chr1	12106399	12109600	4.22526	2.47e-157	LOC_Os01g21610	12107869	12108868	+	uncharacterized aarF domain-containing protein kinase 4 putative expressed
Chr1	12236599	12248200	5.12792	0	LOC_Os01g21820	12235262	12248213	-	preprotein translocase subunit secA chloroplast precursor putative expressed
Chr1	12259199	12263200	4.51342	2.7e-216	LOC_Os01g21850	12258138	12263046	-	protein transport protein-related putative expressed
Chr1	12259199	12263200	4.51342	2.7e-216	LOC_Os01g21850	12263048	12264047	-	protein transport protein-related putative expressed
Chr1	12264799	12267400	4.14008	1.42e-95	LOC_Os01g21860	12264911	12269085	+	AGAP010768-PA putative expressed
Chr1	12264799	12267400	4.14008	1.42e-95	LOC_Os01g21860	12263911	12264910	+	AGAP010768-PA putative expressed
Chr1	12304199	12309400	4.09395	4.34e-235	LOC_Os01g21940	12303170	12309435	-	WD domain G-beta repeat domain containing protein expressed
Chr1	12326399	12331000	3.98221	2.84e-183	LOC_Os01g21960	12326486	12331776	+	serine%2Fthreonine-protein kinase putative expressed
Chr1	12326399	12331000	3.98221	2.84e-183	LOC_Os01g21960	12325486	12326485	+	serine%2Fthreonine-protein kinase putative expressed
Chr1	12344399	12348200	3.53384	2.45e-105	LOC_Os01g21990	12344460	12351233	+	CRS2-associated factor 2 chloroplast precursor putative expressed
Chr1	12344399	12348200	3.53384	2.45e-105	LOC_Os01g21990	12343460	12344459	+	CRS2-associated factor 2 chloroplast precursor putative expressed
Chr1	12348799	12350400	2.42885	5.07e-15	LOC_Os01g21990	12344460	12351233	+	CRS2-associated factor 2 chloroplast precursor putative expressed
Chr1	12351799	12353200	2.67355	1.17e-28	LOC_Os01g22000	12351454	12353063	-	expressed protein
Chr1	12351799	12353200	2.67355	1.17e-28	LOC_Os01g22000	12353065	12354064	-	expressed protein
Chr1	12363999	12366400	2.73064	1.21e-54	LOC_Os01g22010	12363709	12366314	-	S-adenosylmethionine synthetase putative expressed
Chr1	12363999	12366400	2.73064	1.21e-54	LOC_Os01g22010	12366316	12367315	-	S-adenosylmethionine synthetase putative expressed
Chr1	12393999	12397200	3.93778	5.86e-106	LOC_Os01g22070	12394022	12397207	+	transposon protein putative Mutator sub-class expressed
Chr1	12393999	12397200	3.93778	5.86e-106	LOC_Os01g22070	12393022	12394021	+	transposon protein putative Mutator sub-class expressed
Chr1	12393999	12397200	3.93778	5.86e-106	LOC_Os01g22080	12397142	12398141	+	expressed protein
Chr1	12404799	12408000	2.8262	2.11e-42	LOC_Os01g22090	12403525	12408003	-	expressed protein
Chr1	12404799	12408000	2.8262	2.11e-42	LOC_Os01g22100	12407324	12408323	+	retrotransposon protein putative unclassified expressed
Chr1	12584999	12594800	3.26825	3.96e-240	LOC_Os01g22390	12584652	12594761	-	WD domain containing protein putative expressed
Chr1	12584999	12594800	3.26825	3.96e-240	LOC_Os01g22390	12594763	12595762	-	WD domain containing protein putative expressed
Chr1	12595599	12597800	2.12701	1.28e-20	LOC_Os01g22390	12594763	12595762	-	WD domain containing protein putative expressed
Chr1	12616799	12625400	3.68007	9.07e-297	LOC_Os01g22430	12615648	12617245	-	OsFBDUF3 - F-box and DUF domain containing protein expressed
Chr1	12616799	12625400	3.68007	9.07e-297	LOC_Os01g22440	12621246	12621704	+	expressed protein
Chr1	12616799	12625400	3.68007	9.07e-297	LOC_Os01g22430	12617247	12618246	-	OsFBDUF3 - F-box and DUF domain containing protein expressed
Chr1	12616799	12625400	3.68007	9.07e-297	LOC_Os01g22440	12620246	12621245	+	expressed protein
Chr1	12627799	12629600	3.5969	2.51e-44	LOC_Os01g22450	12628026	12629938	+	expressed protein
Chr1	12627799	12629600	3.5969	2.51e-44	LOC_Os01g22450	12627026	12628025	+	expressed protein
Chr1	12634799	12640800	4.36761	1.5e-271	LOC_Os01g22480	12636380	12640675	-	OsFBDUF4 - F-box and DUF domain containing protein expressed
Chr1	12634799	12640800	4.36761	1.5e-271	LOC_Os01g22480	12640677	12641676	-	OsFBDUF4 - F-box and DUF domain containing protein expressed
Chr1	12644199	12649000	3.22006	2e-120	LOC_Os01g22490	12645515	12646409	-	40S ribosomal protein S27a putative expressed
Chr1	12644199	12649000	3.22006	2e-120	LOC_Os01g22500	12646586	12650014	+	craniofacial development protein 1 putative expressed
Chr1	12644199	12649000	3.22006	2e-120	LOC_Os01g22490	12646411	12647410	-	40S ribosomal protein S27a putative expressed
Chr1	12644199	12649000	3.22006	2e-120	LOC_Os01g22500	12645586	12646585	+	craniofacial development protein 1 putative expressed
Chr1	12650399	12653600	3.85423	8.64e-137	LOC_Os01g22510	12650540	12654393	+	cyclase%2Fdehydrase family protein expressed
Chr1	12650399	12653600	3.85423	8.64e-137	LOC_Os01g22510	12649540	12650539	+	cyclase%2Fdehydrase family protein expressed
Chr1	12654999	12658200	3.29128	7.4e-108	LOC_Os01g22520	12654852	12658475	-	dihydrolipoyl dehydrogenase 1 mitochondrial precursor putative expressed
Chr1	12668199	12672800	2.96033	3.3e-89	LOC_Os01g22550	12667343	12672757	-	galactosyltransferase family protein putative expressed
Chr1	12668199	12672800	2.96033	3.3e-89	LOC_Os01g22550	12672759	12673758	-	galactosyltransferase family protein putative expressed
Chr1	12705599	12709800	3.57655	2.21e-168	LOC_Os01g22600	12704700	12709808	-	mitochondrial carrier protein putative expressed
Chr1	12725199	12729600	3.70227	7.16e-170	LOC_Os01g22630	12725141	12731526	+	ECT protein putative expressed
Chr1	12725199	12729600	3.70227	7.16e-170	LOC_Os01g22620	12724430	12725429	-	retrotransposon protein putative unclassified
Chr1	12734199	12734800	2.87505	2.26e-15	LOC_Os01g22640	12734098	12738112	+	GDSL-like lipase%2Facylhydrolase putative expressed
Chr1	12741999	12745400	2.32983	9.03e-34	LOC_Os01g22660	12742056	12746046	+	GDSL-like lipase%2Facylhydrolase putative expressed
Chr1	12741999	12745400	2.32983	9.03e-34	LOC_Os01g22670	12745130	12747081	-	fruit bromelain precursor putative expressed
Chr1	12741999	12745400	2.32983	9.03e-34	LOC_Os01g22660	12741056	12742055	+	GDSL-like lipase%2Facylhydrolase putative expressed
Chr1	12848799	12852400	3.68614	5.46e-154	LOC_Os01g22870	12848912	12853410	+	expressed protein
Chr1	12848799	12852400	3.68614	5.46e-154	LOC_Os01g22870	12847912	12848911	+	expressed protein
Chr1	12870599	12873000	2.08829	6.37e-29	LOC_Os01g22900	12870228	12874264	+	neutral%2Falkaline invertase putative expressed
Chr1	12911199	12912000	2.58968	1.75e-10	LOC_Os01g22954	12896174	12915380	+	serine carboxypeptidase putative expressed
Chr1	13142399	13145000	3.56324	1.5e-104	LOC_Os01g23380	13141932	13144941	-	stripe rust resistance protein Yr10 putative expressed
Chr1	13142399	13145000	3.56324	1.5e-104	LOC_Os01g23380	13144943	13145942	-	stripe rust resistance protein Yr10 putative expressed
Chr1	13142399	13145000	3.56324	1.5e-104	LOC_Os01g23390	13144219	13145218	+	hypothetical protein
Chr1	13247799	13262400	5.06323	0	LOC_Os01g23590	13246387	13262228	-	suppressor of Mek putative expressed
Chr1	13247799	13262400	5.06323	0	LOC_Os01g23590	13262230	13263229	-	suppressor of Mek putative expressed
Chr1	13264999	13267200	2.21263	8.13e-23	LOC_Os01g23600	13264930	13266669	+	expressed protein
Chr1	13272599	13282000	3.09276	5.46e-212	LOC_Os01g23610	13272614	13282201	+	dihydrolipoyl dehydrogenase putative expressed
Chr1	13272599	13282000	3.09276	5.46e-212	LOC_Os01g23610	13271614	13272613	+	dihydrolipoyl dehydrogenase putative expressed
Chr1	13286199	13288400	4.49786	7.82e-155	LOC_Os01g23620	13286103	13288466	+	miro putative expressed
Chr1	13291399	13294600	3.49002	1.89e-96	LOC_Os01g23630	13291338	13294467	+	transcription initiation factor IID 18kD subunit family protein expressed
Chr1	13296399	13304200	4.17796	0	LOC_Os01g23640	13296332	13305295	+	mov34%2FMPN%2FPAD-1 family protein expressed
Chr1	13319999	13323800	5.00168	6.69e-243	LOC_Os01g23680	13319295	13323947	-	rossmann fold nucleotide-binding protein involved in DNA uptake putative expressed
Chr1	13344799	13346000	2.27298	3.33e-09	LOC_Os01g23710	13342879	13345906	-	no apical meristem protein putative expressed
Chr1	13344799	13346000	2.27298	3.33e-09	LOC_Os01g23710	13345908	13346907	-	no apical meristem protein putative expressed
Chr1	13353599	13356600	2.87968	1.55e-60	LOC_Os01g23740	13353629	13357510	+	OsPDIL2-2 protein disulfide isomerase PDIL2-2 expressed
Chr1	13353599	13356600	2.87968	1.55e-60	LOC_Os01g23740	13352629	13353628	+	OsPDIL2-2 protein disulfide isomerase PDIL2-2 expressed
Chr1	13526199	13531800	2.35853	5.95e-48	LOC_Os01g24010	13517518	13528480	+	pleiotropic drug resistance protein putative expressed
Chr1	13526199	13531800	2.35853	5.95e-48	LOC_Os01g24020	13523472	13531777	-	expressed protein
Chr1	13526199	13531800	2.35853	5.95e-48	LOC_Os01g24020	13531779	13532778	-	expressed protein
Chr1	13560799	13562000	3.47127	3.97e-33	LOC_Os01g24060	13560832	13566873	+	importin subunit alpha putative expressed
Chr1	13560799	13562000	3.47127	3.97e-33	LOC_Os01g24060	13559832	13560831	+	importin subunit alpha putative expressed
Chr1	13562399	13566200	2.25014	1.27e-36	LOC_Os01g24060	13560832	13566873	+	importin subunit alpha putative expressed
Chr1	13570599	13571600	2.41034	1.67e-16	LOC_Os01g24070	13570607	13573322	+	GATA zinc finger domain containing protein expressed
Chr1	13570599	13571600	2.41034	1.67e-16	LOC_Os01g24070	13569607	13570606	+	GATA zinc finger domain containing protein expressed
Chr1	13582399	13584800	2.29338	4.56e-22	LOC_Os01g24090	13582036	13584917	-	TPR repeat putative expressed
Chr1	13643999	13644400	2.94405	1.08e-08	LOC_Os01g24210	13643985	13646640	+	retrotransposon protein putative Ty1-copia subclass expressed
Chr1	13777199	13779800	4.98423	1.34e-137	LOC_Os01g24440	13778572	13779786	-	glycine-rich protein putative expressed
Chr1	13777199	13779800	4.98423	1.34e-137	LOC_Os01g24440	13779788	13780787	-	glycine-rich protein putative expressed
Chr1	13800199	13804800	2.35524	4.97e-55	LOC_Os01g24480	13799955	13804790	-	DUF1399 containing protein putative expressed
Chr1	13800199	13804800	2.35524	4.97e-55	LOC_Os01g24480	13804792	13805791	-	DUF1399 containing protein putative expressed
Chr1	13887199	13892000	3.76447	6.51e-174	LOC_Os01g24680	13887272	13893293	+	3-hydroxyacyl-CoA dehydrogenase putative expressed
Chr1	13887199	13892000	3.76447	6.51e-174	LOC_Os01g24680	13886272	13887271	+	3-hydroxyacyl-CoA dehydrogenase putative expressed
Chr1	13896199	13898000	2.88866	4.98e-41	LOC_Os01g24690	13896291	13898264	+	60S ribosomal protein L23A putative expressed
Chr1	13896199	13898000	2.88866	4.98e-41	LOC_Os01g24690	13895291	13896290	+	60S ribosomal protein L23A putative expressed
Chr1	13911399	13912800	3.4134	8.51e-46	LOC_Os01g24720	13911829	13912191	+	expressed protein
Chr1	13911399	13912800	3.4134	8.51e-46	LOC_Os01g24720	13910829	13911828	+	expressed protein
Chr1	13923399	13927400	4.00887	8.47e-178	LOC_Os01g24750	13922344	13927455	-	Ser%2FThr protein phosphatase family protein putative expressed
Chr1	13934399	13935200	2.42485	3.8e-13	LOC_Os01g24764	13934495	13935854	+	expressed protein
Chr1	13934399	13935200	2.42485	3.8e-13	LOC_Os01g24760	13934340	13935339	-	expressed protein
Chr1	13934399	13935200	2.42485	3.8e-13	LOC_Os01g24764	13933495	13934494	+	expressed protein
Chr1	14012399	14019000	3.68007	1.91e-203	LOC_Os01g24880	14012515	14019465	+	zinc finger C3HC4 type domain containing protein expressed
Chr1	14012399	14019000	3.68007	1.91e-203	LOC_Os01g24880	14011515	14012514	+	zinc finger C3HC4 type domain containing protein expressed
Chr1	14034599	14040200	3.10761	1.55e-107	LOC_Os01g24920	14031364	14038788	+	poly synthetase 2-B putative expressed
Chr1	14047799	14053400	2.902	5e-76	LOC_Os01g24940	14047801	14054910	+	poly synthetase 2-A putative expressed
Chr1	14047799	14053400	2.902	5e-76	LOC_Os01g24940	14046801	14047800	+	poly synthetase 2-A putative expressed
Chr1	14059799	14063400	4.87085	1.13e-280	LOC_Os01g24950	14059572	14064905	+	exocyst complex component 6 putative expressed
Chr1	14152799	14153400	3.20302	6.17e-12	LOC_Os01g25080	14152973	14153296	+	expressed protein
Chr1	14152799	14153400	3.20302	6.17e-12	LOC_Os01g25080	14151973	14152972	+	expressed protein
Chr1	14225599	14227600	2.07328	4.12e-13	LOC_Os01g25189	14224896	14233656	-	delta14-sterol reductase putative expressed
Chr1	14263999	14265800	3.70733	1.18e-36	LOC_Os01g25270	14264078	14267208	+	pentatricopeptide repeat protein PPR986-12 putative expressed
Chr1	14263999	14265800	3.70733	1.18e-36	LOC_Os01g25270	14263078	14264077	+	pentatricopeptide repeat protein PPR986-12 putative expressed
Chr1	14266599	14271400	2.95521	1.31e-60	LOC_Os01g25270	14264078	14267208	+	pentatricopeptide repeat protein PPR986-12 putative expressed
Chr1	14292799	14296600	2.20195	8.84e-33	LOC_Os01g25320	14292067	14303222	-	auxilin putative expressed
Chr1	14296999	14303200	4.57685	0	LOC_Os01g25320	14292067	14303222	-	auxilin putative expressed
Chr1	14305799	14315600	4.11099	0	LOC_Os01g25330	14308159	14316696	+	SAC9 putative expressed
Chr1	14305799	14315600	4.11099	0	LOC_Os01g25330	14307159	14308158	+	SAC9 putative expressed
Chr1	14328999	14333000	4.55854	2.33e-186	LOC_Os01g25370	14328622	14333284	-	SUMO protease putative expressed
Chr1	14351399	14351800	2.00144	0.000176036	LOC_Os01g25386	14340133	14357449	-	multidrug resistance-associated protein putative expressed
Chr1	14352999	14357400	2.89892	2.45e-91	LOC_Os01g25386	14340133	14357449	-	multidrug resistance-associated protein putative expressed
Chr1	14393999	14398600	4.30735	5.45e-188	LOC_Os01g25440	14391999	14398598	-	thiamin pyrophosphokinase 1 putative expressed
Chr1	14393999	14398600	4.30735	5.45e-188	LOC_Os01g25440	14398600	14399599	-	thiamin pyrophosphokinase 1 putative expressed
Chr1	14446999	14450400	2.63924	2.16e-45	LOC_Os01g25484	14446910	14453474	+	ferredoxin--nitrite reductase putative expressed
Chr1	14471599	14475800	3.05233	2.36e-104	LOC_Os01g25530	14471242	14476738	+	pentatricopeptide repeat protein PPR986-12 putative expressed
Chr1	14479999	14481600	2.00308	6.08e-13	LOC_Os01g25540	14480782	14481616	-	RALFL6 - Rapid ALkalinization Factor RALF family protein precursor expressed
Chr1	14508799	14515400	3.66747	6.31e-219	LOC_Os01g25600	14506673	14513164	-	tetratricopeptide repeat domain containing protein expressed
Chr1	14508799	14515400	3.66747	6.31e-219	LOC_Os01g25610	14513321	14515446	+	40S ribosomal protein S4 putative expressed
Chr1	14508799	14515400	3.66747	6.31e-219	LOC_Os01g25600	14513166	14514165	-	tetratricopeptide repeat domain containing protein expressed
Chr1	14508799	14515400	3.66747	6.31e-219	LOC_Os01g25610	14512321	14513320	+	40S ribosomal protein S4 putative expressed
Chr1	14578399	14581200	2.34477	1.12e-46	LOC_Os01g25710	14571837	14581150	-	transposon protein putative CACTA En%2FSpm sub-class expressed
Chr1	14578399	14581200	2.34477	1.12e-46	LOC_Os01g25720	14571837	14581967	-	disease resistance protein RGA4 putative expressed
Chr1	14578399	14581200	2.34477	1.12e-46	LOC_Os01g25710	14581152	14582151	-	transposon protein putative CACTA En%2FSpm sub-class expressed
Chr1	14588999	14592000	2.26822	2.04e-35	LOC_Os01g25740	14587007	14591754	-	powdery mildew resistance protein PM3F putative expressed
Chr1	14588999	14592000	2.26822	2.04e-35	LOC_Os01g25740	14591756	14592755	-	powdery mildew resistance protein PM3F putative expressed
Chr1	14617999	14619600	2.26938	4.26e-23	LOC_Os01g25810	14617124	14618123	-	powdery mildew resistance protein PM3A putative expressed
Chr1	14622799	14628000	3.00586	5.24e-123	LOC_Os01g25820	14621295	14627937	-	respiratory burst oxidase putative expressed
Chr1	14622799	14628000	3.00586	5.24e-123	LOC_Os01g25820	14627939	14628938	-	respiratory burst oxidase putative expressed
Chr1	14680199	14683200	4.02266	1.29e-103	LOC_Os01g25880	14679306	14683435	-	dephospho-CoA kinase putative expressed
Chr1	14703799	14706000	7.31107	3.58e-148	LOC_Os01g25920	14702305	14705998	-	expressed protein
Chr1	14703799	14706000	7.31107	3.58e-148	LOC_Os01g25920	14706000	14706999	-	expressed protein
Chr1	14734199	14738400	2.85025	1.24e-70	LOC_Os01g25990	14730142	14738424	-	expressed protein
Chr1	14752199	14754200	2.78926	3.56e-34	LOC_Os01g26020	14752089	14754630	+	expressed protein
Chr1	14757999	14761000	2.68789	5.31e-49	LOC_Os01g26039	14754773	14764507	-	expressed protein
Chr1	14762999	14764400	3.7969	3.88e-36	LOC_Os01g26039	14754773	14764507	-	expressed protein
Chr1	14769199	14770200	2.11883	2.13e-09	LOC_Os01g26070	14769271	14769883	+	expressed protein
Chr1	14769199	14770200	2.11883	2.13e-09	LOC_Os01g26070	14768271	14769270	+	expressed protein
Chr1	14776399	14778000	3.99232	8.69e-52	LOC_Os01g26080	14777806	14779110	+	expressed protein
Chr1	14776399	14778000	3.99232	8.69e-52	LOC_Os01g26080	14776806	14777805	+	expressed protein
Chr1	14798799	14802000	4.58965	2.43e-179	LOC_Os01g26130	14799300	14801932	+	expressed protein
Chr1	14798799	14802000	4.58965	2.43e-179	LOC_Os01g26130	14798300	14799299	+	expressed protein
Chr1	14809599	14820800	3.70771	0	LOC_Os01g26160	14809676	14822133	+	exportin 1 putative expressed
Chr1	14809599	14820800	3.70771	0	LOC_Os01g26160	14808676	14809675	+	exportin 1 putative expressed
Chr1	14825199	14829200	2.43534	3.62e-55	LOC_Os01g26174	14825144	14828267	+	OsWAK5 - OsWAK receptor-like protein kinase expressed
Chr1	14955799	14958200	2.84524	4.27e-31	LOC_Os01g26370	14955700	14959369	+	expressed protein
Chr1	15131999	15139400	4.28272	0	LOC_Os01g27150	15130857	15139604	-	cullin putative expressed
Chr1	15357599	15360600	3.64203	1.13e-96	LOC_Os01g27520	15356779	15360684	-	tRNA synthetases class II domain containing protein expressed
Chr1	15390199	15391000	2.53252	3.9e-11	LOC_Os01g27590	15389732	15392073	-	transposon protein putative Pong sub-class expressed
Chr1	15418599	15421000	2.54492	9.08e-42	LOC_Os01g27650	15418911	15421118	-	pentatricopeptide putative expressed
Chr1	15453599	15457400	3.1139	2.2e-74	LOC_Os01g27720	15453620	15457813	+	E3 ubiquitin-protein ligase MGRN1 putative expressed
Chr1	15453599	15457400	3.1139	2.2e-74	LOC_Os01g27720	15452620	15453619	+	E3 ubiquitin-protein ligase MGRN1 putative expressed
Chr1	15462399	15466000	3.08694	4.94e-92	LOC_Os01g27730	15462065	15466760	-	GTPase of unknown function domain containing protein putative expressed
Chr1	15474199	15478400	3.68007	2.15e-159	LOC_Os01g27740	15474284	15478322	-	dnaJ domain containing protein expressed
Chr1	15474199	15478400	3.68007	2.15e-159	LOC_Os01g27740	15478324	15479323	-	dnaJ domain containing protein expressed
Chr1	15480199	15492800	2.99883	3.94e-246	LOC_Os01g27750	15479968	15493549	+	bifunctional 3-dehydroquinate dehydratase%2Fshikimate dehydrogenase chloroplast precursor putative expressed
Chr1	15571199	15573400	2.00276	1.42e-15	LOC_Os01g27880	15568776	15573377	-	sucrose-phosphatase putative expressed
Chr1	15571199	15573400	2.00276	1.42e-15	LOC_Os01g27880	15573379	15574378	-	sucrose-phosphatase putative expressed
Chr1	15619599	15624600	4.13926	1.41e-183	LOC_Os01g27940	15618221	15624566	-	cyclin-L1-1 putative expressed
Chr1	15619599	15624600	4.13926	1.41e-183	LOC_Os01g27940	15624568	15625567	-	cyclin-L1-1 putative expressed
Chr1	15644799	15648600	4.46545	6.74e-189	LOC_Os01g27990	15644812	15649520	+	NPL4 putative expressed
Chr1	15644799	15648600	4.46545	6.74e-189	LOC_Os01g27990	15643812	15644811	+	NPL4 putative expressed
Chr1	15777399	15779400	2.23169	1.3e-18	LOC_Os01g28150	15777301	15780996	+	OsFBX6 - F-box domain containing protein expressed
Chr1	15975399	15978800	3.18746	3.92e-70	LOC_Os01g28540	15975324	15980624	+	stress regulated protein putative expressed
Chr1	16046599	16053000	2.95106	4.6e-156	LOC_Os01g28680	16046649	16056268	+	WD domain G-beta repeat domain containing protein expressed
Chr1	16046599	16053000	2.95106	4.6e-156	LOC_Os01g28680	16045649	16046648	+	WD domain G-beta repeat domain containing protein expressed
Chr1	16086799	16088600	3.64535	4.73e-80	LOC_Os01g28730	16086623	16088672	+	protein kinase domain containing protein expressed
Chr1	16231999	16234400	4.20579	9.17e-101	LOC_Os01g28989	16232120	16234469	+	expressed protein
Chr1	16231999	16234400	4.20579	9.17e-101	LOC_Os01g28989	16231120	16232119	+	expressed protein
Chr1	16266199	16266600	4.6439	1.09e-19	LOC_Os01g29050	16260241	16266992	+	retrotransposon protein putative unclassified expressed
Chr1	16347599	16349600	2.41799	1.24e-28	LOC_Os01g29180	16346972	16349561	-	expressed protein
Chr1	16347599	16349600	2.41799	1.24e-28	LOC_Os01g29180	16349563	16350562	-	expressed protein
Chr1	16364799	16388400	4.59508	0	LOC_Os01g29220	16364894	16369857	+	expressed protein
Chr1	16364799	16388400	4.59508	0	LOC_Os01g29230	16377716	16389716	+	expressed protein
Chr1	16364799	16388400	4.59508	0	LOC_Os01g29210	16364248	16365247	-	hypothetical protein
Chr1	16364799	16388400	4.59508	0	LOC_Os01g29220	16363894	16364893	+	expressed protein
Chr1	16364799	16388400	4.59508	0	LOC_Os01g29230	16376716	16377715	+	expressed protein
Chr1	16470799	16478200	2.80622	1.37e-145	LOC_Os01g29390	16468658	16479811	-	expressed protein
Chr1	16480399	16486600	5.5652	0	LOC_Os01g29409	16480363	16494335	+	tRNA methyltransferase putative expressed
Chr1	16480399	16486600	5.5652	0	LOC_Os01g29390	16479813	16480812	-	expressed protein
Chr1	16486999	16488000	4.90676	2.01e-49	LOC_Os01g29409	16480363	16494335	+	tRNA methyltransferase putative expressed
Chr1	16488399	16492200	3.29269	4.7e-101	LOC_Os01g29409	16480363	16494335	+	tRNA methyltransferase putative expressed
Chr1	16495199	16502600	3.22862	6.23e-219	LOC_Os01g29430	16495357	16503329	+	tetratricopeptide-like helical putative expressed
Chr1	16495199	16502600	3.22862	6.23e-219	LOC_Os01g29430	16494357	16495356	+	tetratricopeptide-like helical putative expressed
Chr1	16513399	16514000	2.11263	5.7e-08	LOC_Os01g29469	16511526	16518660	-	dual specificity protein phosphatase putative expressed
Chr1	16514399	16518600	4.9472	2.65e-257	LOC_Os01g29469	16511526	16518660	-	dual specificity protein phosphatase putative expressed
Chr1	16537799	16540600	4.17803	2.4e-102	LOC_Os01g29507	16540178	16545913	+	retrotransposon putative centromere-specific expressed
Chr1	16537799	16540600	4.17803	2.4e-102	LOC_Os01g29507	16539178	16540177	+	retrotransposon putative centromere-specific expressed
Chr1	16541399	16542200	3.40747	1.56e-13	LOC_Os01g29507	16540178	16545913	+	retrotransposon putative centromere-specific expressed
Chr1	16612799	16613400	3.82161	1.5e-23	LOC_Os01g29640	16612726	16613199	+	expressed protein
Chr1	16659799	16663000	3.06197	1.16e-64	LOC_Os01g29740	16659734	16664416	+	expressed protein
Chr1	16693799	16694600	2.40227	4.27e-14	LOC_Os01g29804	16693961	16700745	+	expressed protein
Chr1	16693799	16694600	2.40227	4.27e-14	LOC_Os01g29790	16693617	16694616	-	retrotransposon protein putative unclassified expressed
Chr1	16693799	16694600	2.40227	4.27e-14	LOC_Os01g29804	16692961	16693960	+	expressed protein
Chr1	16706199	16708400	4.14576	1.69e-107	LOC_Os01g29820	16706250	16709605	+	expressed protein
Chr1	16706199	16708400	4.14576	1.69e-107	LOC_Os01g29820	16705250	16706249	+	expressed protein
Chr1	16716599	16718800	2.92705	7.81e-46	LOC_Os01g29830	16716655	16719424	+	expressed protein
Chr1	16716599	16718800	2.92705	7.81e-46	LOC_Os01g29830	16715655	16716654	+	expressed protein
Chr1	17012599	17015200	4.18301	1.3e-101	LOC_Os01g31110	17012521	17016324	+	CRS2-associated factor 1 chloroplast precursor putative expressed
Chr1	17043399	17044400	4.09826	3.16e-44	LOC_Os01g31170	17043867	17044316	+	expressed protein
Chr1	17043399	17044400	4.09826	3.16e-44	LOC_Os01g31170	17042867	17043866	+	expressed protein
Chr1	17067399	17070800	2.78946	9.81e-58	LOC_Os01g31220	17066935	17070832	-	expressed protein
Chr1	17151799	17156800	4.11233	5.34e-203	LOC_Os01g31360	17151655	17157856	+	expressed protein
Chr1	17194599	17195200	4.55628	5.14e-19	LOC_Os01g31450	17194926	17197756	+	retrotransposon protein putative unclassified expressed
Chr1	17194599	17195200	4.55628	5.14e-19	LOC_Os01g31450	17193926	17194925	+	retrotransposon protein putative unclassified expressed
Chr1	17211799	17218400	4.24974	0	LOC_Os01g31470	17210255	17218310	-	mov34%2FMPN%2FPAD-1 family protein expressed
Chr1	17211799	17218400	4.24974	0	LOC_Os01g31470	17218312	17219311	-	mov34%2FMPN%2FPAD-1 family protein expressed
Chr1	17267399	17275000	4.27663	0	LOC_Os01g31580	17266159	17274840	-	BZIP protein putative expressed
Chr1	17267399	17275000	4.27663	0	LOC_Os01g31580	17274842	17275841	-	BZIP protein putative expressed
Chr1	17301999	17306200	4.35537	4.4e-216	LOC_Os01g31610	17301967	17303723	+	tyrosyl-tRNA synthetase putative expressed
Chr1	17311599	17314000	4.16429	8.68e-40	LOC_Os01g31629	17309298	17325760	-	expressed protein
Chr1	17315399	17316400	3.88452	1.53e-17	LOC_Os01g31629	17309298	17325760	-	expressed protein
Chr1	17316799	17318200	5.11121	2.03e-29	LOC_Os01g31629	17309298	17325760	-	expressed protein
Chr1	17318799	17325800	4.11326	7.31e-292	LOC_Os01g31629	17309298	17325760	-	expressed protein
Chr1	17318799	17325800	4.11326	7.31e-292	LOC_Os01g31629	17325762	17326761	-	expressed protein
Chr1	17341999	17346400	4.41739	2.15e-211	LOC_Os01g31680	17341202	17346405	-	uncharacterized protein sll0194 putative expressed
Chr1	17349399	17351000	3.36761	5.72e-67	LOC_Os01g31690	17349311	17350816	+	oxygen-evolving enhancer protein 1 chloroplast precursor putative expressed
Chr1	17394199	17403600	4.07843	0	LOC_Os01g31770	17394269	17404492	+	oxidoreductase 2OG-Fe oxygenase family protein putative expressed
Chr1	17394199	17403600	4.07843	0	LOC_Os01g31770	17393269	17394268	+	oxidoreductase 2OG-Fe oxygenase family protein putative expressed
Chr1	17424399	17429400	3.8441	3.07e-144	LOC_Os01g31810	17422800	17429393	-	RNA recognition motif containing protein putative expressed
Chr1	17424399	17429400	3.8441	3.07e-144	LOC_Os01g31810	17429395	17430394	-	RNA recognition motif containing protein putative expressed
Chr1	17455999	17465000	3.48407	1.48e-241	LOC_Os01g31870	17454023	17465049	-	natural resistance-associated macrophage protein putative expressed
Chr1	17470599	17471400	2.08306	2.04e-10	LOC_Os01g31890	17470274	17471520	-	transposon protein putative unclassified expressed
Chr1	17490599	17491800	2.22877	3.71e-16	LOC_Os01g31940	17490452	17491820	-	purine permease putative expressed
Chr1	17560799	17564200	4.34276	4.52e-189	LOC_Os01g32090	17559698	17567805	-	PPR repeat domain containing protein putative expressed
Chr1	17560799	17564200	4.34276	4.52e-189	LOC_Os01g32080	17560756	17564948	+	thiamine pyrophosphate enzyme C-terminal TPP binding domain containing protein expressed
Chr1	17583599	17586000	2.77387	8.11e-44	LOC_Os01g32130	17583645	17586310	+	expressed protein
Chr1	17583599	17586000	2.77387	8.11e-44	LOC_Os01g32130	17582645	17583644	+	expressed protein
Chr1	17588599	17589400	3.12608	4.9e-18	LOC_Os01g32140	17589178	17590194	+	expressed protein
Chr1	17588599	17589400	3.12608	4.9e-18	LOC_Os01g32140	17588178	17589177	+	expressed protein
Chr1	17604999	17607800	3.4934	5.18e-94	LOC_Os01g32170	17605172	17607576	+	pentatricopeptide putative expressed
Chr1	17604999	17607800	3.4934	5.18e-94	LOC_Os01g32170	17604172	17605171	+	pentatricopeptide putative expressed
Chr1	17613999	17627000	4.58025	0	LOC_Os01g32184	17612327	17626975	-	tetratricopeptide repeat protein 5 putative expressed
Chr1	17613999	17627000	4.58025	0	LOC_Os01g32184	17626977	17627976	-	tetratricopeptide repeat protein 5 putative expressed
Chr1	17681399	17683000	3.2612	1.22e-48	LOC_Os01g32259	17681433	17683094	+	expressed protein
Chr1	17681399	17683000	3.2612	1.22e-48	LOC_Os01g32259	17680433	17681432	+	expressed protein
Chr1	17696999	17700000	3.7527	3.17e-121	LOC_Os01g32280	17697080	17706376	+	transmembrane protein putative expressed
Chr1	17696999	17700000	3.7527	3.17e-121	LOC_Os01g32280	17696080	17697079	+	transmembrane protein putative expressed
Chr1	17708799	17713000	3.29558	1.41e-118	LOC_Os01g32300	17708791	17713472	+	expressed protein
Chr1	17746399	17751000	3.88452	1.61e-174	LOC_Os01g32350	17746363	17752090	+	OsClp2 - Putative Clp protease homologue expressed
Chr1	17761999	17762600	2.93042	6.23e-10	LOC_Os01g32364	17756051	17765020	+	Os1bglu1 - beta-mannosidase%2Fglucosidase homologue expressed
Chr1	17792199	17793400	2.05991	4.32e-10	LOC_Os01g32439	17792209	17794532	+	expressed protein
Chr1	17792199	17793400	2.05991	4.32e-10	LOC_Os01g32439	17791209	17792208	+	expressed protein
Chr1	17817799	17818200	6.54234	7.88e-17	LOC_Os01g32490	17817775	17818718	+	hypothetical protein
Chr1	17884599	17885400	2.33071	3.47e-11	LOC_Os01g32610	17881781	17885487	-	expressed protein
Chr1	17894799	17896800	2.73263	1.75e-46	LOC_Os01g32640	17894912	17898610	+	OsFBX9 - F-box domain containing protein expressed
Chr1	17894799	17896800	2.73263	1.75e-46	LOC_Os01g32640	17893912	17894911	+	OsFBX9 - F-box domain containing protein expressed
Chr1	17904799	17909000	4.45884	1.72e-275	LOC_Os01g32660	17904775	17910174	+	STE_MEK_ste7_MAP2K.2 - STE kinases include homologs to sterile 7 sterile 11 and sterile 20 from yeast expressed
Chr1	17922199	17922600	2.95521	6.7e-12	LOC_Os01g32680	17922040	17922730	+	transposon protein putative unclassified expressed
Chr1	17932399	17946600	3.86225	0	LOC_Os01g32710	17932853	17934360	+	EDM2 putative expressed
Chr1	17932399	17946600	3.86225	0	LOC_Os01g32720	17935889	17947080	+	expressed protein
Chr1	17932399	17946600	3.86225	0	LOC_Os01g32710	17931853	17932852	+	EDM2 putative expressed
Chr1	17932399	17946600	3.86225	0	LOC_Os01g32720	17934889	17935888	+	expressed protein
Chr1	17948199	17951600	3.37933	1.47e-97	LOC_Os01g32730	17947747	17951664	-	tetratricopeptide repeat containing protein putative expressed
Chr1	17961999	17968800	4.2875	0	LOC_Os01g32750	17960865	17968602	-	TATA binding protein-associated factor putative expressed
Chr1	17961999	17968800	4.2875	0	LOC_Os01g32750	17968604	17969603	-	TATA binding protein-associated factor putative expressed
Chr1	17975999	17977400	2.92518	1.86e-41	LOC_Os01g32770	17975816	17977327	-	DUF260 domain containing protein putative expressed
Chr1	17975999	17977400	2.92518	1.86e-41	LOC_Os01g32770	17977329	17978328	-	DUF260 domain containing protein putative expressed
Chr1	17991599	17994000	2.11408	1.42e-25	LOC_Os01g32780	17990828	17993764	-	universal stress protein domain containing protein putative expressed
Chr1	17991599	17994000	2.11408	1.42e-25	LOC_Os01g32780	17993766	17994765	-	universal stress protein domain containing protein putative expressed
Chr1	17995199	17997600	3.06174	9.35e-62	LOC_Os01g32790	17994549	17997769	-	expressed protein
Chr1	18000199	18003000	3.84299	6.01e-108	LOC_Os01g32800	17999299	18002878	-	proteasome subunit putative expressed
Chr1	18000199	18003000	3.84299	6.01e-108	LOC_Os01g32800	18002880	18003879	-	proteasome subunit putative expressed
Chr1	18021999	18025800	2.66388	6.51e-59	LOC_Os01g32840	18022008	18024750	+	expressed protein
Chr1	18021999	18025800	2.66388	6.51e-59	LOC_Os01g32840	18021008	18022007	+	expressed protein
Chr1	18029599	18030200	2.45338	1.29e-07	LOC_Os01g32849	18026504	18030389	-	expressed protein
Chr1	18041799	18048400	3.94674	1.12e-303	LOC_Os01g32870	18041759	18050240	+	heat shock protein DnaJ putative expressed
Chr1	18051399	18054000	4.93286	8.25e-199	LOC_Os01g32880	18051517	18054939	+	AP-3 complex subunit delta putative expressed
Chr1	18051399	18054000	4.93286	8.25e-199	LOC_Os01g32880	18050517	18051516	+	AP-3 complex subunit delta putative expressed
Chr1	18061999	18064200	2.27298	1.26e-23	LOC_Os01g32890	18062446	18063975	-	expressed protein
Chr1	18061999	18064200	2.27298	1.26e-23	LOC_Os01g32890	18063977	18064976	-	expressed protein
Chr1	18061999	18064200	2.27298	1.26e-23	LOC_Os01g32900	18063872	18064871	+	retrotransposon protein putative unclassified expressed
Chr1	18089199	18095400	3.87162	3.75e-281	LOC_Os01g32964	18087601	18095186	-	protein phosphotase protein putative expressed
Chr1	18089199	18095400	3.87162	3.75e-281	LOC_Os01g32964	18095188	18096187	-	protein phosphotase protein putative expressed
Chr1	18102599	18111200	4.27492	0	LOC_Os01g32980	18101551	18111348	-	mitochondrial carrier protein putative expressed
Chr1	18124799	18128800	4.20943	2.36e-244	LOC_Os01g33000	18124929	18128894	+	expressed protein
Chr1	18124799	18128800	4.20943	2.36e-244	LOC_Os01g33000	18123929	18124928	+	expressed protein
Chr1	18135199	18138400	2.85393	1.34e-61	LOC_Os01g33020	18135288	18138335	-	trafficking protein particle complex subunit 1 putative expressed
Chr1	18135199	18138400	2.85393	1.34e-61	LOC_Os01g33020	18138337	18139336	-	trafficking protein particle complex subunit 1 putative expressed
Chr1	18140799	18143000	2.61949	5.76e-33	LOC_Os01g33030	18140743	18142908	-	Brix domain containing protein putative expressed
Chr1	18140799	18143000	2.61949	5.76e-33	LOC_Os01g33030	18142910	18143909	-	Brix domain containing protein putative expressed
Chr1	18150999	18157600	3.07703	1.24e-118	LOC_Os01g33040	18150894	18157844	+	kinesin motor domain containing protein expressed
Chr1	18159599	18172200	3.59887	0	LOC_Os01g33050	18158641	18163549	-	ribosomal protein L24 putative expressed
Chr1	18159599	18172200	3.59887	0	LOC_Os01g33060	18163746	18173603	+	HEAT repeat family protein putative expressed
Chr1	18159599	18172200	3.59887	0	LOC_Os01g33050	18163551	18164550	-	ribosomal protein L24 putative expressed
Chr1	18159599	18172200	3.59887	0	LOC_Os01g33060	18162746	18163745	+	HEAT repeat family protein putative expressed
Chr1	18176599	18178000	2.29338	4.58e-17	LOC_Os01g33070	18176535	18177876	+	pentatricopeptide repeat protein PPR868-14 putative expressed
Chr1	18186799	18193200	2.94978	3.76e-115	LOC_Os01g33080	18186985	18193374	+	fimbrin-like protein 2 putative expressed
Chr1	18186799	18193200	2.94978	3.76e-115	LOC_Os01g33080	18185985	18186984	+	fimbrin-like protein 2 putative expressed
Chr1	18205399	18207800	3.01313	4e-50	LOC_Os01g33090	18205177	18208221	+	expressed protein
Chr1	18284599	18286800	2.98722	2.36e-51	LOC_Os01g33204	18284604	18288878	+	retrotransposon protein putative unclassified expressed
Chr1	18284599	18286800	2.98722	2.36e-51	LOC_Os01g33204	18283604	18284603	+	retrotransposon protein putative unclassified expressed
Chr1	18299399	18304000	2.55178	8.13e-58	LOC_Os01g33230	18298135	18303981	-	UDP-N-acetylglucosamine--N-acetylmuramyl-pyrophosphor yl-undecaprenol N-acetylglucosamine transferase putative expressed
Chr1	18299399	18304000	2.55178	8.13e-58	LOC_Os01g33230	18303983	18304982	-	UDP-N-acetylglucosamine--N-acetylmuramyl-pyrophosphor yl-undecaprenol N-acetylglucosamine transferase putative expressed
Chr1	18395999	18401800	3.44071	7.38e-160	LOC_Os01g33420	18394242	18401699	-	glycosyl hydrolase family protein 27 putative expressed
Chr1	18395999	18401800	3.44071	7.38e-160	LOC_Os01g33420	18401701	18402700	-	glycosyl hydrolase family protein 27 putative expressed
Chr1	18416799	18418400	2.23615	2.49e-21	LOC_Os01g33450	18416920	18418444	+	expressed protein
Chr1	18416799	18418400	2.23615	2.49e-21	LOC_Os01g33450	18415920	18416919	+	expressed protein
Chr1	18430999	18433600	3.75517	8.36e-41	LOC_Os01g33470	18431961	18433456	+	retrotransposon protein putative unclassified expressed
Chr1	18430999	18433600	3.75517	8.36e-41	LOC_Os01g33470	18430961	18431960	+	retrotransposon protein putative unclassified expressed
Chr1	18435399	18439800	4.58059	9.69e-210	LOC_Os01g33480	18435711	18436115	+	expressed protein
Chr1	18435399	18439800	4.58059	9.69e-210	LOC_Os01g33490	18438308	18439610	-	OsFBX10 - F-box domain containing protein expressed
Chr1	18435399	18439800	4.58059	9.69e-210	LOC_Os01g33480	18434711	18435710	+	expressed protein
Chr1	18435399	18439800	4.58059	9.69e-210	LOC_Os01g33490	18439612	18440611	-	OsFBX10 - F-box domain containing protein expressed
Chr1	18446799	18448800	4.53409	2.88e-95	LOC_Os01g33514	18446990	18448953	+	expressed protein
Chr1	18446799	18448800	4.53409	2.88e-95	LOC_Os01g33514	18445990	18446989	+	expressed protein
Chr1	18460199	18463400	3.59314	2.17e-92	LOC_Os01g33540	18459261	18463345	-	transposon protein putative unclassified expressed
Chr1	18460199	18463400	3.59314	2.17e-92	LOC_Os01g33540	18463347	18464346	-	transposon protein putative unclassified expressed
Chr1	18460199	18463400	3.59314	2.17e-92	LOC_Os01g33550	18463307	18464306	+	MEGL19 - Maternally expressed gene MEG family protein precursor putative expressed
Chr1	18533399	18534800	2.01303	1.92e-07	LOC_Os01g33684	18531902	18540820	-	disease resistance RPP13-like protein 1 putative expressed
Chr1	18536799	18540800	3.42395	1.28e-117	LOC_Os01g33684	18531902	18540820	-	disease resistance RPP13-like protein 1 putative expressed
Chr1	18555599	18558200	3.18467	9.51e-58	LOC_Os01g33710	18555703	18556813	+	expressed protein
Chr1	18555599	18558200	3.18467	9.51e-58	LOC_Os01g33700	18554707	18555706	-	retrotransposon protein putative unclassified
Chr1	18555599	18558200	3.18467	9.51e-58	LOC_Os01g33710	18554703	18555702	+	expressed protein
Chr1	18555599	18558200	3.18467	9.51e-58	LOC_Os01g33720	18558025	18559024	+	hypothetical protein
Chr1	18589999	18597000	3.77792	1.26e-280	LOC_Os01g33770	18589667	18590308	-	expressed protein
Chr1	18589999	18597000	3.77792	1.26e-280	LOC_Os01g33784	18595126	18597589	+	lipase family protein putative expressed
Chr1	18589999	18597000	3.77792	1.26e-280	LOC_Os01g33770	18590310	18591309	-	expressed protein
Chr1	18589999	18597000	3.77792	1.26e-280	LOC_Os01g33784	18594126	18595125	+	lipase family protein putative expressed
Chr1	18600999	18610600	4.3605	0	LOC_Os01g33800	18600976	18611575	+	heat shock protein DnaJ putative expressed
Chr1	18668199	18668600	2.81417	1e-08	LOC_Os01g33940	18667876	18668875	-	expressed protein
Chr1	18755399	18757000	3.73757	4.87e-52	LOC_Os01g34060	18755268	18756900	+	MYB family transcription factor putative expressed
Chr1	18763199	18773000	3.62686	2.41e-302	LOC_Os01g34080	18763270	18774476	+	armadillo%2Fbeta-catenin-like repeat family protein expressed
Chr1	18763199	18773000	3.62686	2.41e-302	LOC_Os01g34080	18762270	18763269	+	armadillo%2Fbeta-catenin-like repeat family protein expressed
Chr1	18780399	18781400	2.16475	3.09e-11	LOC_Os01g34100	18780600	18781392	+	expressed protein
Chr1	18780399	18781400	2.16475	3.09e-11	LOC_Os01g34100	18779600	18780599	+	expressed protein
Chr1	18780399	18781400	2.16475	3.09e-11	LOC_Os01g34110	18781270	18782269	+	expressed protein
Chr1	18847799	18850400	4.17562	1.64e-151	LOC_Os01g34190	18847970	18851815	+	G-patch domain containing protein expressed
Chr1	18847799	18850400	4.17562	1.64e-151	LOC_Os01g34190	18846970	18847969	+	G-patch domain containing protein expressed
Chr1	18853599	18856600	2.8547	1.09e-67	LOC_Os01g34200	18853567	18857379	+	AATF putative expressed
Chr1	18923399	18937600	4.08034	0	LOC_Os01g34330	18923606	18939279	+	BAH domain containing protein expressed
Chr1	18923399	18937600	4.08034	0	LOC_Os01g34330	18922606	18923605	+	BAH domain containing protein expressed
Chr1	18941799	18945200	3.34552	2.7e-101	LOC_Os01g34350	18940388	18945666	-	RNA-dependent RNA polymerase putative expressed
Chr1	18962199	18967600	3.76509	2.12e-161	LOC_Os01g34390	18961318	18969005	-	prenyltransferase putative expressed
Chr1	18967999	18969000	3.88452	5.58e-43	LOC_Os01g34390	18961318	18969005	-	prenyltransferase putative expressed
Chr1	18977399	18987800	3.55951	3.56e-284	LOC_Os01g34420	18977424	18978320	+	expressed protein
Chr1	18977399	18987800	3.55951	3.56e-284	LOC_Os01g34430	18979441	18989543	+	expressed protein
Chr1	18977399	18987800	3.55951	3.56e-284	LOC_Os01g34410	18976933	18977932	-	transposon protein putative Pong sub-class expressed
Chr1	18977399	18987800	3.55951	3.56e-284	LOC_Os01g34420	18976424	18977423	+	expressed protein
Chr1	18977399	18987800	3.55951	3.56e-284	LOC_Os01g34430	18978441	18979440	+	expressed protein
Chr1	19009599	19013200	3.17428	9.93e-114	LOC_Os01g34480	19009708	19014185	+	NAD dependent epimerase%2Fdehydratase family protein putative expressed
Chr1	19009599	19013200	3.17428	9.93e-114	LOC_Os01g34480	19008708	19009707	+	NAD dependent epimerase%2Fdehydratase family protein putative expressed
Chr1	19073399	19074000	3.5574	3.77e-16	LOC_Os01g34590	19073047	19073890	-	expressed protein
Chr1	19073399	19074000	3.5574	3.77e-16	LOC_Os01g34590	19073892	19074891	-	expressed protein
Chr1	19079199	19083400	2.2052	3.19e-35	LOC_Os01g34610	19079248	19083485	+	expressed protein
Chr1	19079199	19083400	2.2052	3.19e-35	LOC_Os01g34600	19078622	19079621	-	expressed protein
Chr1	19079199	19083400	2.2052	3.19e-35	LOC_Os01g34610	19078248	19079247	+	expressed protein
Chr1	19085799	19088200	4.06744	1.94e-73	LOC_Os01g34614	19085832	19088290	+	DNA directed RNA polymerase 7 kDa subunit domain containing protein expressed
Chr1	19085799	19088200	4.06744	1.94e-73	LOC_Os01g34614	19084832	19085831	+	DNA directed RNA polymerase 7 kDa subunit domain containing protein expressed
Chr1	19089799	19093200	3.4102	1.7e-96	LOC_Os01g34620	19089909	19094304	+	OsGrx_S15.1 - glutaredoxin subgroup II expressed
Chr1	19089799	19093200	3.4102	1.7e-96	LOC_Os01g34620	19088909	19089908	+	OsGrx_S15.1 - glutaredoxin subgroup II expressed
Chr1	19112399	19114800	3.6958	2.26e-61	LOC_Os01g34660	19110908	19113315	-	RNAse P Rpr2%2FRpp21 subunit domain containing protein expressed
Chr1	19112399	19114800	3.6958	2.26e-61	LOC_Os01g34660	19113317	19114316	-	RNAse P Rpr2%2FRpp21 subunit domain containing protein expressed
Chr1	19118599	19122400	4.10986	3.44e-133	LOC_Os01g34670	19115246	19122409	-	transposon protein putative unclassified expressed
Chr1	19135799	19139400	3.25372	2.42e-94	LOC_Os01g34700	19135802	19139895	+	dienelactone hydrolase family protein expressed
Chr1	19135799	19139400	3.25372	2.42e-94	LOC_Os01g34700	19134802	19135801	+	dienelactone hydrolase family protein expressed
Chr1	19178399	19192400	4.69716	0	LOC_Os01g34780	19177736	19185746	-	protein binding protein putative expressed
Chr1	19178399	19192400	4.69716	0	LOC_Os01g34780	19185748	19186747	-	protein binding protein putative expressed
Chr1	19250799	19256400	2.79818	4.12e-73	LOC_Os01g34870	19252668	19257404	+	expressed protein
Chr1	19250799	19256400	2.79818	4.12e-73	LOC_Os01g34870	19251668	19252667	+	expressed protein
Chr1	19304399	19322600	3.60683	0	LOC_Os01g34930	19303350	19306036	-	callose synthase putative expressed
Chr1	19304399	19322600	3.60683	0	LOC_Os01g34930	19306038	19307037	-	callose synthase putative expressed
Chr1	19351999	19357800	2.08974	1.42e-42	LOC_Os01g34970	19352055	19359550	+	MDR-like ABC transporter putative expressed
Chr1	19351999	19357800	2.08974	1.42e-42	LOC_Os01g34970	19351055	19352054	+	MDR-like ABC transporter putative expressed
Chr1	19379599	19385200	3.12192	1.09e-103	LOC_Os01g35030	19378169	19387198	+	MDR-like ABC transporter putative expressed
Chr1	19389799	19392600	3.71235	2.29e-118	LOC_Os01g35040	19389831	19392858	+	ZOS1-09 - C2H2 zinc finger protein expressed
Chr1	19389799	19392600	3.71235	2.29e-118	LOC_Os01g35040	19388831	19389830	+	ZOS1-09 - C2H2 zinc finger protein expressed
Chr1	19395999	19405400	3.54343	3.41e-279	LOC_Os01g35050	19394462	19405480	-	early-responsive to dehydration protein-related putative expressed
Chr1	19454399	19458400	2.44303	2.7e-64	LOC_Os01g35160	19454154	19458314	-	TKL_IRAK_DUF26-lh.4 - DUF26 kinases have homology to DUF26 containing loci expressed
Chr1	19454399	19458400	2.44303	2.7e-64	LOC_Os01g35160	19458316	19459315	-	TKL_IRAK_DUF26-lh.4 - DUF26 kinases have homology to DUF26 containing loci expressed
Chr1	19466199	19469000	2.70429	2.18e-48	LOC_Os01g35170	19466274	19469025	+	tRNA methyltransferase putative expressed
Chr1	19466199	19469000	2.70429	2.18e-48	LOC_Os01g35170	19465274	19466273	+	tRNA methyltransferase putative expressed
Chr1	19469399	19477600	3.52725	8.53e-204	LOC_Os01g35184	19469262	19477606	-	CAMK_KIN1%2FSNF1%2FNim1_like.10 - CAMK includes calcium%2Fcalmodulin depedent protein kinases expressed
Chr1	19549199	19550200	2.00359	4.51e-06	LOC_Os01g35330	19549142	19550352	-	circumsporozoite protein precursor putative expressed
Chr1	19681799	19685800	2.97024	6.4e-82	LOC_Os01g35580	19681825	19686311	+	expressed protein
Chr1	19681799	19685800	2.97024	6.4e-82	LOC_Os01g35580	19680825	19681824	+	expressed protein
Chr1	19691799	19693200	2.13255	3.33e-13	LOC_Os01g35590	19689459	19692954	+	expressed protein
Chr1	19823599	19826400	4.21163	3.79e-123	LOC_Os01g35789	19823676	19826681	+	expressed protein
Chr1	19823599	19826400	4.21163	3.79e-123	LOC_Os01g35789	19822676	19823675	+	expressed protein
Chr1	19823599	19826400	4.21163	3.79e-123	LOC_Os01g35800	19826391	19827390	+	retrotransposon protein putative unclassified expressed
Chr1	19845999	19848200	4.28426	2.13e-72	LOC_Os01g35830	19845648	19848352	-	expressed protein
Chr1	19874799	19879800	4.56746	2.3e-226	LOC_Os01g35910	19874820	19875053	-	expressed protein
Chr1	19874799	19879800	4.56746	2.3e-226	LOC_Os01g35910	19875055	19876054	-	expressed protein
Chr1	19880199	19884600	2.54052	6.02e-56	LOC_Os01g35930	19884254	19886352	+	retrotransposon protein putative unclassified expressed
Chr1	19880199	19884600	2.54052	6.02e-56	LOC_Os01g35930	19883254	19884253	+	retrotransposon protein putative unclassified expressed
Chr1	19912399	19913800	3.64779	2.93e-30	LOC_Os01g35990	19911223	19914280	-	RNAse P Rpr2%2FRpp21 subunit domain containing protein expressed
Chr1	19954399	19955200	5.98913	4.8e-37	LOC_Os01g36060	19954060	19955117	-	expressed protein
Chr1	19954399	19955200	5.98913	4.8e-37	LOC_Os01g36060	19955119	19956118	-	expressed protein
Chr1	19959799	19961600	2.49839	1.02e-32	LOC_Os01g36070	19959667	19961992	+	nodulin MtN3 family protein putative expressed
Chr1	19964199	19970200	3.68007	7.96e-229	LOC_Os01g36080	19962457	19970111	-	protein phosphatase 2C containing protein expressed
Chr1	19964199	19970200	3.68007	7.96e-229	LOC_Os01g36080	19970113	19971112	-	protein phosphatase 2C containing protein expressed
Chr1	19971999	19975000	3.25897	7.8e-78	LOC_Os01g36090	19972083	19973030	+	DNA-damage-repair%2Ftoleration protein DRT102 putative expressed
Chr1	19971999	19975000	3.25897	7.8e-78	LOC_Os01g36090	19971083	19972082	+	DNA-damage-repair%2Ftoleration protein DRT102 putative expressed
Chr1	20041599	20044200	4.12808	2.82e-113	LOC_Os01g36229	20041617	20044744	+	expressed protein
Chr1	20041599	20044200	4.12808	2.82e-113	LOC_Os01g36229	20040617	20041616	+	expressed protein
Chr1	20280799	20282600	2.08282	2.86e-17	LOC_Os01g36540	20280855	20282564	+	pentatricopeptide putative expressed
Chr1	20280799	20282600	2.08282	2.86e-17	LOC_Os01g36540	20279855	20280854	+	pentatricopeptide putative expressed
Chr1	20309799	20316400	2.90901	1.1e-135	LOC_Os01g36590	20304884	20310385	-	nodulin putative expressed
Chr1	20309799	20316400	2.90901	1.1e-135	LOC_Os01g36600	20312945	20314180	-	PPR repeat domain containing protein putative expressed
Chr1	20309799	20316400	2.90901	1.1e-135	LOC_Os01g36610	20314316	20316106	+	expressed protein
Chr1	20309799	20316400	2.90901	1.1e-135	LOC_Os01g36590	20310387	20311386	-	nodulin putative expressed
Chr1	20309799	20316400	2.90901	1.1e-135	LOC_Os01g36600	20314182	20315181	-	PPR repeat domain containing protein putative expressed
Chr1	20309799	20316400	2.90901	1.1e-135	LOC_Os01g36610	20313316	20314315	+	expressed protein
Chr1	20317999	20319400	2.46657	2.85e-27	LOC_Os01g36620	20317862	20319378	-	pectate lyase family protein expressed
Chr1	20317999	20319400	2.46657	2.85e-27	LOC_Os01g36620	20319380	20320379	-	pectate lyase family protein expressed
Chr1	20321999	20325400	2.97623	1.41e-84	LOC_Os01g36630	20322698	20326376	+	jmjC domain-containing protein 4 putative expressed
Chr1	20321999	20325400	2.97623	1.41e-84	LOC_Os01g36630	20321698	20322697	+	jmjC domain-containing protein 4 putative expressed
Chr1	20328999	20334600	2.88005	1e-106	LOC_Os01g36640	20327990	20334833	+	disease resistance protein RPM1 putative expressed
Chr1	20351199	20364400	3.09228	5.9e-287	LOC_Os01g36670	20351524	20364454	-	expressed protein
Chr1	20382399	20383400	2.5556	6.88e-13	LOC_Os01g36710	20379417	20383368	-	transposon protein putative Pong sub-class expressed
Chr1	20382399	20383400	2.5556	6.88e-13	LOC_Os01g36710	20383370	20384369	-	transposon protein putative Pong sub-class expressed
Chr1	20383799	20385000	4.60009	3.22e-41	LOC_Os01g36710	20383370	20384369	-	transposon protein putative Pong sub-class expressed
Chr1	20490199	20501800	3.70824	0	LOC_Os01g36840	20489154	20501766	-	ATP-binding region ATPase-like domain containing protein expressed
Chr1	20490199	20501800	3.70824	0	LOC_Os01g36840	20501768	20502767	-	ATP-binding region ATPase-like domain containing protein expressed
Chr1	20522399	20527400	4.19684	7.73e-237	LOC_Os01g36860	20522447	20528243	+	DEAD-box ATP-dependent RNA helicase 40 putative expressed
Chr1	20522399	20527400	4.19684	7.73e-237	LOC_Os01g36850	20521543	20522542	-	transposon protein putative Pong sub-class expressed
Chr1	20522399	20527400	4.19684	7.73e-237	LOC_Os01g36860	20521447	20522446	+	DEAD-box ATP-dependent RNA helicase 40 putative expressed
Chr1	20535399	20539000	4.05025	1.14e-158	LOC_Os01g36870	20535086	20538945	-	phox domain-containing protein putative expressed
Chr1	20535399	20539000	4.05025	1.14e-158	LOC_Os01g36870	20538947	20539946	-	phox domain-containing protein putative expressed
Chr1	20540799	20543000	6.21012	6.29e-176	LOC_Os01g36890	20540829	20547112	+	DEAD-box ATP-dependent RNA helicase putative expressed
Chr1	20540799	20543000	6.21012	6.29e-176	LOC_Os01g36880	20540442	20541441	-	hypothetical protein
Chr1	20540799	20543000	6.21012	6.29e-176	LOC_Os01g36890	20539829	20540828	+	DEAD-box ATP-dependent RNA helicase putative expressed
Chr1	20543399	20546000	3.1864	4.35e-46	LOC_Os01g36890	20540829	20547112	+	DEAD-box ATP-dependent RNA helicase putative expressed
Chr1	20570999	20575400	4.59522	1.76e-154	LOC_Os01g36920	20570953	20576221	+	DEAD-box ATP-dependent RNA helicase putative expressed
Chr1	20570999	20575400	4.59522	1.76e-154	LOC_Os01g36910	20570032	20571031	-	transposon protein putative unclassified expressed
Chr1	20582199	20589600	4.11484	1.58e-304	LOC_Os01g36930	20581615	20589583	-	ubiquitin carboxyl-terminal hydrolase 6 putative expressed
Chr1	20582199	20589600	4.11484	1.58e-304	LOC_Os01g36930	20589585	20590584	-	ubiquitin carboxyl-terminal hydrolase 6 putative expressed
Chr1	20595199	20598600	3.14132	1.54e-78	LOC_Os01g36940	20595192	20598852	+	OsFBX13 - F-box domain containing protein expressed
Chr1	20600799	20602200	2.12091	4.21e-20	LOC_Os01g36950	20599314	20602261	-	N-rich protein putative expressed
Chr1	20663399	20664000	2.27298	3.33e-09	LOC_Os01g37040	20662990	20665064	+	retrotransposon protein putative Ty1-copia subclass expressed
Chr1	20700799	20702800	2.5589	4.3e-30	LOC_Os01g37090	20700553	20703076	+	expressed protein
Chr1	20717199	20730200	3.69976	0	LOC_Os01g37120	20717034	20722254	-	WD domain G-beta repeat domain containing protein expressed
Chr1	20717199	20730200	3.69976	0	LOC_Os01g37120	20722256	20723255	-	WD domain G-beta repeat domain containing protein expressed
Chr1	20738599	20742000	3.70307	9.02e-124	LOC_Os01g37130	20738583	20742431	+	protein phosphatase 2C putative expressed
Chr1	20784599	20792000	2.89327	1.75e-145	LOC_Os01g37210	20783355	20786656	-	expressed protein
Chr1	20784599	20792000	2.89327	1.75e-145	LOC_Os01g37220	20791273	20791500	-	expressed protein
Chr1	20784599	20792000	2.89327	1.75e-145	LOC_Os01g37210	20786658	20787657	-	expressed protein
Chr1	20784599	20792000	2.89327	1.75e-145	LOC_Os01g37220	20791502	20792501	-	expressed protein
Chr1	20805799	20808400	2.72801	3.24e-50	LOC_Os01g37260	20805790	20810166	+	OsFBX14 - F-box domain containing protein expressed
Chr1	20816999	20820000	3.53743	1.42e-90	LOC_Os01g37280	20816955	20820446	+	expressed protein
Chr1	20865999	20867200	2.91803	1.67e-30	LOC_Os01g37370	20866498	20866869	-	expressed protein
Chr1	20865999	20867200	2.91803	1.67e-30	LOC_Os01g37370	20866871	20867870	-	expressed protein
Chr1	20939199	20941600	2.3398	4.83e-27	LOC_Os01g37470	20938332	20941357	-	asp%2FGlu racemase putative expressed
Chr1	20939199	20941600	2.3398	4.83e-27	LOC_Os01g37470	20941359	20942358	-	asp%2FGlu racemase putative expressed
Chr1	20942799	20944400	3.87089	3.81e-40	LOC_Os01g37480	20942118	20945758	-	expressed protein
Chr1	20944799	20945800	4.26275	9e-44	LOC_Os01g37480	20942118	20945758	-	expressed protein
Chr1	20944799	20945800	4.26275	9e-44	LOC_Os01g37480	20945760	20946759	-	expressed protein
Chr1	20952799	20955600	3.12579	5.24e-71	LOC_Os01g37500	20952086	20953296	+	expressed protein
Chr1	20952799	20955600	3.12579	5.24e-71	LOC_Os01g37510	20953958	20955515	-	peptide deformylase putative expressed
Chr1	20952799	20955600	3.12579	5.24e-71	LOC_Os01g37490	20951943	20952942	-	dynein light chain type 1 domain containing protein expressed
Chr1	20952799	20955600	3.12579	5.24e-71	LOC_Os01g37510	20955517	20956516	-	peptide deformylase putative expressed
Chr1	20955999	20956600	6.02193	4.56e-25	LOC_Os01g37510	20955517	20956516	-	peptide deformylase putative expressed
Chr1	20987799	20992000	5.42297	0	LOC_Os01g37560	20987760	20992534	+	chaperone protein dnaJ 49 putative expressed
Chr1	21068599	21070000	2.18078	2.23e-20	LOC_Os01g37670	21068507	21070217	+	OsFBX15 - F-box domain containing protein expressed
Chr1	21075999	21076800	2.15499	1.41e-08	LOC_Os01g37690	21071370	21076730	-	sodium%2Fcalcium exchanger protein putative expressed
Chr1	21075999	21076800	2.15499	1.41e-08	LOC_Os01g37690	21076732	21077731	-	sodium%2Fcalcium exchanger protein putative expressed
Chr1	21118799	21124400	3.57924	3.3e-207	LOC_Os01g37760	21118894	21124772	+	glutamate dehydrogenase protein putative expressed
Chr1	21118799	21124400	3.57924	3.3e-207	LOC_Os01g37760	21117894	21118893	+	glutamate dehydrogenase protein putative expressed
Chr1	21125599	21128400	3.95584	8.97e-116	LOC_Os01g37770	21124856	21128357	-	RWD domain containing protein expressed
Chr1	21125599	21128400	3.95584	8.97e-116	LOC_Os01g37770	21128359	21129358	-	RWD domain containing protein expressed
Chr1	21138799	21142800	3.6734	2.01e-139	LOC_Os01g37790	21138870	21143094	+	expressed protein
Chr1	21138799	21142800	3.6734	2.01e-139	LOC_Os01g37790	21137870	21138869	+	expressed protein
Chr1	21143799	21146400	3.68007	2.29e-112	LOC_Os01g37800	21143775	21146236	-	ras-related protein putative expressed
Chr1	21143799	21146400	3.68007	2.29e-112	LOC_Os01g37800	21146238	21147237	-	ras-related protein putative expressed
Chr1	21151999	21155800	3.54216	3.25e-118	LOC_Os01g37820	21151490	21155639	-	oxidoreductase%2F transition metal ion binding protein putative expressed
Chr1	21151999	21155800	3.54216	3.25e-118	LOC_Os01g37820	21155641	21156640	-	oxidoreductase%2F transition metal ion binding protein putative expressed
Chr1	21159199	21167000	4.23269	0	LOC_Os01g37825	21159072	21167577	+	M16 domain containing zinc peptidase putative expressed
Chr1	21159199	21167000	4.23269	0	LOC_Os01g37832	21166873	21167872	+	thioredoxin putative expressed
Chr1	21167799	21171600	3.15202	9.78e-81	LOC_Os01g37832	21167873	21172661	+	thioredoxin putative expressed
Chr1	21167799	21171600	3.15202	9.78e-81	LOC_Os01g37832	21166873	21167872	+	thioredoxin putative expressed
Chr1	21175799	21178000	4.05751	5.56e-87	LOC_Os01g37837	21175744	21179966	+	seryl-tRNA synthetase putative expressed
Chr1	21181399	21184200	2.85667	2.4e-61	LOC_Os01g37842	21181431	21184378	+	expressed protein
Chr1	21181399	21184200	2.85667	2.4e-61	LOC_Os01g37842	21180431	21181430	+	expressed protein
Chr1	21181399	21184200	2.85667	2.4e-61	LOC_Os01g37850	21183942	21184941	+	expressed protein
Chr1	21184799	21187400	2.35256	2.29e-36	LOC_Os01g37850	21184942	21187426	+	expressed protein
Chr1	21184799	21187400	2.35256	2.29e-36	LOC_Os01g37850	21183942	21184941	+	expressed protein
Chr1	21195399	21201600	3.99928	3.05e-244	LOC_Os01g37870	21195398	21202961	+	PPR repeat domain containing protein putative expressed
Chr1	21230599	21234000	2.04004	3.49e-29	LOC_Os01g37910	21230393	21234929	+	vacuolar-processing enzyme precursor putative expressed
Chr1	21242599	21243800	3.71152	3.76e-32	LOC_Os01g37920	21241628	21242888	-	expressed protein
Chr1	21242599	21243800	3.71152	3.76e-32	LOC_Os01g37920	21242890	21243889	-	expressed protein
Chr1	21267199	21270800	4.11302	1.13e-148	LOC_Os01g37960	21265644	21270839	-	hydrolase putative expressed
Chr1	21275599	21278400	3.20956	1.38e-81	LOC_Os01g37980	21275618	21278815	+	vesicle transport v-SNARE protein putative expressed
Chr1	21275599	21278400	3.20956	1.38e-81	LOC_Os01g37980	21274618	21275617	+	vesicle transport v-SNARE protein putative expressed
Chr1	21360599	21361200	2.15897	1.99e-06	LOC_Os01g38140	21354470	21365360	+	retrotransposon protein putative unclassified expressed
Chr1	21448199	21450200	4.43191	3.32e-37	LOC_Os01g38244	21447486	21450091	-	expressed protein
Chr1	21448199	21450200	4.43191	3.32e-37	LOC_Os01g38244	21450093	21451092	-	expressed protein
Chr1	21535399	21537400	2.83408	9.46e-37	LOC_Os01g38359	21525440	21549830	+	peptidyl-prolyl cis-trans isomerase FKBP-type putative expressed
Chr1	21623999	21626800	3.15434	1.95e-82	LOC_Os01g38480	21623575	21626767	-	GA18326-PA putative expressed
Chr1	21623999	21626800	3.15434	1.95e-82	LOC_Os01g38480	21626769	21627768	-	GA18326-PA putative expressed
Chr1	21627199	21627800	2.18671	3.04e-06	LOC_Os01g38490	21627154	21627998	-	expressed protein
Chr1	21627199	21627800	2.18671	3.04e-06	LOC_Os01g38480	21626769	21627768	-	GA18326-PA putative expressed
Chr1	21630999	21633000	3.15759	1.11e-58	LOC_Os01g38510	21632407	21632649	+	protein transport protein Sec61 subunit beta putative expressed
Chr1	21630999	21633000	3.15759	1.11e-58	LOC_Os01g38500	21630779	21631778	-	DUF538 domain containing protein putative expressed
Chr1	21630999	21633000	3.15759	1.11e-58	LOC_Os01g38510	21631407	21632406	+	protein transport protein Sec61 subunit beta putative expressed
Chr1	21630999	21633000	3.15759	1.11e-58	LOC_Os01g38520	21632972	21633971	+	expressed protein
Chr1	21637599	21643200	3.26815	7.58e-156	LOC_Os01g38530	21637031	21643111	-	ELF3 protein putative expressed
Chr1	21637599	21643200	3.26815	7.58e-156	LOC_Os01g38530	21643113	21644112	-	ELF3 protein putative expressed
Chr1	21700199	21704200	3.78486	6.89e-161	LOC_Os01g38620	21698949	21704210	-	3-5 exonuclease%2F nucleic acid binding protein putative expressed
Chr1	21715599	21716800	2.76606	3.57e-21	LOC_Os01g38660	21715723	21716605	-	expressed protein
Chr1	21715599	21716800	2.76606	3.57e-21	LOC_Os01g38660	21716607	21717606	-	expressed protein
Chr1	21878999	21883400	3.83245	2.71e-134	LOC_Os01g38950	21878988	21884037	+	CK1_CaseinKinase_1.2 - CK1 includes the casein kinase 1 kinases expressed
Chr1	21888599	21889400	2.9645	2.85e-18	LOC_Os01g38960	21887842	21888841	-	expressed protein
Chr1	21892799	21897600	3.78438	2.25e-236	LOC_Os01g38970	21892788	21897947	+	carbamoyl-phosphate synthase large chain putative expressed
Chr1	21900199	21903200	3.11145	7.82e-99	LOC_Os01g38980	21900045	21903309	-	calmodulin-binding protein putative expressed
Chr1	21917999	21921400	3.5876	8.5e-143	LOC_Os01g38990	21917966	21921710	+	mitochondrial carrier protein putative expressed
Chr1	21922399	21924000	3.11645	1.05e-39	LOC_Os01g39000	21922009	21927946	-	ZmGR2c putative expressed
Chr1	21933199	21935400	3.37797	1.32e-84	LOC_Os01g39010	21933264	21936072	+	50S ribosomal protein putative expressed
Chr1	21933199	21935400	3.37797	1.32e-84	LOC_Os01g39010	21932264	21933263	+	50S ribosomal protein putative expressed
Chr1	21955999	21957200	3.3734	3.54e-34	LOC_Os01g39050	21949940	21956491	-	retrotransposon protein putative unclassified expressed
Chr1	21955999	21957200	3.3734	3.54e-34	LOC_Os01g39060	21955893	21963353	+	expressed protein
Chr1	21955999	21957200	3.3734	3.54e-34	LOC_Os01g39050	21956493	21957492	-	retrotransposon protein putative unclassified expressed
Chr1	21959199	21960600	5.13273	7.36e-60	LOC_Os01g39060	21955893	21963353	+	expressed protein
Chr1	21973399	21980000	3.49101	4.08e-187	LOC_Os01g39100	21973687	21980482	+	zinc finger C-x8-C-x5-C-x3-H type family protein expressed
Chr1	21973399	21980000	3.49101	4.08e-187	LOC_Os01g39100	21972687	21973686	+	zinc finger C-x8-C-x5-C-x3-H type family protein expressed
Chr1	21992999	21996600	2.79839	1.45e-63	LOC_Os01g39110	21992872	21997045	+	ZOS1-10 - C2H2 zinc finger protein expressed
Chr1	22022199	22027400	2.98458	1.1e-103	LOC_Os01g39134	22021847	22027269	-	EF hand family protein putative expressed
Chr1	22022199	22027400	2.98458	1.1e-103	LOC_Os01g39134	22027271	22028270	-	EF hand family protein putative expressed
Chr1	22074599	22078000	3.2004	2.04e-86	LOC_Os01g39250	22074383	22079861	+	OsFtsH4 FtsH protease homologue of AtFtsH4 expressed
Chr1	22082599	22086400	4.30285	1.52e-207	LOC_Os01g39260	22082256	22088383	+	OsFtsH5 FtsH protease homologue of AtFtsH4 expressed
Chr1	22088399	22091200	2.39015	7.78e-50	LOC_Os01g39270	22088204	22091020	-	NAD binding domain of 6-phosphogluconate dehydrogenase containing protein expressed
Chr1	22088399	22091200	2.39015	7.78e-50	LOC_Os01g39270	22091022	22092021	-	NAD binding domain of 6-phosphogluconate dehydrogenase containing protein expressed
Chr1	22098599	22099400	4.17074	9.32e-52	LOC_Os01g39290	22098320	22099659	-	harpin-induced protein 1 domain containing protein expressed
Chr1	22120399	22127800	4.46713	0	LOC_Os01g39310	22120317	22128727	+	SEY1 putative expressed
Chr1	22163999	22180400	4.33186	0	LOC_Os01g39380	22163096	22180429	-	SCD1 putative expressed
Chr1	22339199	22341600	2.1681	1.81e-25	LOC_Os01g39600	22337346	22341545	-	expressed protein
Chr1	22339199	22341600	2.1681	1.81e-25	LOC_Os01g39600	22341547	22342546	-	expressed protein
Chr1	22353599	22358400	2.7979	3.46e-92	LOC_Os01g39630	22353190	22358405	-	DNA repair protein Rad51 putative expressed
Chr1	22375399	22377600	2.20598	6.46e-25	LOC_Os01g39670	22375575	22377560	+	OsFBD1 - F-box and FBD domain containing protein expressed
Chr1	22375399	22377600	2.20598	6.46e-25	LOC_Os01g39670	22374575	22375574	+	OsFBD1 - F-box and FBD domain containing protein expressed
Chr1	22378999	22382200	2.60672	8.43e-58	LOC_Os01g39680	22379059	22383049	+	expressed protein
Chr1	22378999	22382200	2.60672	8.43e-58	LOC_Os01g39680	22378059	22379058	+	expressed protein
Chr1	22427999	22429400	2.66859	2.01e-21	LOC_Os01g39770	22427831	22430870	+	calcineurin B putative expressed
Chr1	22440599	22442000	2.43108	2.33e-16	LOC_Os01g39790	22439033	22442003	-	esterase%2Flipase%2Fthioesterase putative expressed
Chr1	22446799	22449800	3.03705	4.99e-61	LOC_Os01g39800	22446210	22449819	-	esterase putative expressed
Chr1	22446799	22449800	3.03705	4.99e-61	LOC_Os01g39810	22449498	22450497	+	Alg9-like mannosyltransferase protein putative expressed
Chr1	22450399	22454000	3.4529	1.29e-89	LOC_Os01g39810	22450498	22456233	+	Alg9-like mannosyltransferase protein putative expressed
Chr1	22450399	22454000	3.4529	1.29e-89	LOC_Os01g39800	22449821	22450820	-	esterase putative expressed
Chr1	22450399	22454000	3.4529	1.29e-89	LOC_Os01g39810	22449498	22450497	+	Alg9-like mannosyltransferase protein putative expressed
Chr1	22466599	22472400	2.10717	2.57e-49	LOC_Os01g39830	22466546	22472589	+	beta-galactosidase putative expressed
Chr1	22466599	22472400	2.10717	2.57e-49	LOC_Os01g39840	22471886	22474413	-	expressed protein
Chr1	22473199	22474400	2.01893	8.33e-09	LOC_Os01g39840	22471886	22474413	-	expressed protein
Chr1	22534999	22537600	3.04295	1.08e-63	LOC_Os01g39960	22534999	22538743	+	lycopene epsilon cyclase chloroplast precursor putative expressed
Chr1	22534999	22537600	3.04295	1.08e-63	LOC_Os01g39960	22533999	22534998	+	lycopene epsilon cyclase chloroplast precursor putative expressed
Chr1	22557399	22561800	2.78283	2.59e-68	LOC_Os01g40000	22557450	22561727	-	expressed protein
Chr1	22557399	22561800	2.78283	2.59e-68	LOC_Os01g40000	22561729	22562728	-	expressed protein
Chr1	22592399	22596200	3.92412	3.31e-167	LOC_Os01g40050	22591350	22596165	-	peptidyl-prolyl cis-trans isomerase putative expressed
Chr1	22592399	22596200	3.92412	3.31e-167	LOC_Os01g40050	22596167	22597166	-	peptidyl-prolyl cis-trans isomerase putative expressed
Chr1	22604599	22606400	2.52501	9.44e-42	LOC_Os01g40070	22604519	22606808	+	expressed protein
Chr1	22617999	22622400	4.38258	1.5e-250	LOC_Os01g40094	22617780	22624147	+	protein phosphatase 2C putative expressed
Chr1	22625199	22628000	2.5556	5.74e-56	LOC_Os01g40110	22625206	22628058	-	ZOS1-11 - C2H2 zinc finger protein expressed
Chr1	22687399	22688000	2.24893	7.03e-07	LOC_Os01g40200	22683543	22688044	-	XIK putative expressed
Chr1	22691799	22692200	3.61551	5.85e-16	LOC_Os01g40210	22692066	22693065	+	hypothetical protein
Chr1	22709399	22727200	3.71395	0	LOC_Os01g40250	22709587	22728525	+	down-regulated in metastasis family protein expressed
Chr1	22709399	22727200	3.71395	0	LOC_Os01g40250	22708587	22709586	+	down-regulated in metastasis family protein expressed
Chr1	22742799	22744800	2.1321	1.8e-16	LOC_Os01g40280	22742519	22747184	+	integral membrane protein putative expressed
Chr1	22754599	22755400	3.86879	5.72e-46	LOC_Os01g40310	22754488	22755471	-	expressed protein
Chr1	22754599	22755400	3.86879	5.72e-46	LOC_Os01g40320	22755079	22756078	+	DNA damage-binding protein 1 putative expressed
Chr1	22767999	22772200	3.75529	2.75e-168	LOC_Os01g40330	22767811	22772679	+	DUF630%2FDUF632 domains containing protein putative expressed
Chr1	22775199	22781200	4.72	0	LOC_Os01g40340	22776946	22782787	+	SIT4 phosphatase-associated protein domain containing protein expressed
Chr1	22775199	22781200	4.72	0	LOC_Os01g40340	22775946	22776945	+	SIT4 phosphatase-associated protein domain containing protein expressed
Chr1	22821999	22823000	3.10587	7.81e-26	LOC_Os01g40420	22820220	22823182	-	CBS domain containing membrane protein putative expressed
Chr1	22855999	22859800	3.46798	5.84e-142	LOC_Os01g40470	22855458	22859753	-	vacuolar ATP synthase subunit d putative expressed
Chr1	22855999	22859800	3.46798	5.84e-142	LOC_Os01g40470	22859755	22860754	-	vacuolar ATP synthase subunit d putative expressed
Chr1	22894999	22896400	4.46379	1.98e-43	LOC_Os01g40499	22879904	22895941	-	S-locus lectin protein kinase family protein putative expressed
Chr1	22894999	22896400	4.46379	1.98e-43	LOC_Os01g40520	22896081	22896821	+	expressed protein
Chr1	22894999	22896400	4.46379	1.98e-43	LOC_Os01g40499	22895943	22896942	-	S-locus lectin protein kinase family protein putative expressed
Chr1	22894999	22896400	4.46379	1.98e-43	LOC_Os01g40520	22895081	22896080	+	expressed protein
Chr1	22908399	22910600	3.89195	1.04e-95	LOC_Os01g40570	22908180	22910687	-	outer mitochondrial membrane porin putative expressed
Chr1	22920199	22923400	2.32905	8.79e-36	LOC_Os01g40590	22918453	22923870	-	tyrosine protein kinase domain containing protein putative expressed
Chr1	22931799	22935000	4.23765	1.07e-181	LOC_Os01g40610	22931927	22937272	+	coiled-coil domain-containing protein putative expressed
Chr1	22931799	22935000	4.23765	1.07e-181	LOC_Os01g40610	22930927	22931926	+	coiled-coil domain-containing protein putative expressed
Chr1	22948199	22951600	3.94123	1.78e-137	LOC_Os01g40620	22948164	22952187	+	Uncharacterized ACR COG1565 containing protein putative expressed
Chr1	22955599	22959200	2.49007	4.96e-67	LOC_Os01g40630	22954908	22959225	-	uncharacterized protein PA4923 putative expressed
Chr1	22980199	22985800	3.73099	1.06e-206	LOC_Os01g40640	22979942	22983176	-	S1 RNA binding domain containing protein expressed
Chr1	22980199	22985800	3.73099	1.06e-206	LOC_Os01g40650	22983392	22985788	+	expressed protein
Chr1	22980199	22985800	3.73099	1.06e-206	LOC_Os01g40640	22983178	22984177	-	S1 RNA binding domain containing protein expressed
Chr1	22980199	22985800	3.73099	1.06e-206	LOC_Os01g40650	22982392	22983391	+	expressed protein
Chr1	22980199	22985800	3.73099	1.06e-206	LOC_Os01g40660	22985748	22986747	+	methyltransferase putative expressed
Chr1	22988199	22991600	4.21823	8.43e-159	LOC_Os01g40670	22988229	22992468	+	single myb histone putative expressed
Chr1	22988199	22991600	4.21823	8.43e-159	LOC_Os01g40670	22987229	22988228	+	single myb histone putative expressed
Chr1	22992399	22994400	2.23104	6.57e-34	LOC_Os01g40670	22988229	22992468	+	single myb histone putative expressed
Chr1	22992399	22994400	2.23104	6.57e-34	LOC_Os01g40680	22992552	22994171	-	pentatricopeptide putative expressed
Chr1	22992399	22994400	2.23104	6.57e-34	LOC_Os01g40680	22994173	22995172	-	pentatricopeptide putative expressed
Chr1	22995999	22998400	3.1139	9.4e-55	LOC_Os01g40690	22996030	22998507	-	holocarboxylase synthetase putative expressed
Chr1	22999999	23003000	2.15115	1.86e-26	LOC_Os01g40700	22999991	23002458	+	expressed protein
Chr1	22999999	23003000	2.15115	1.86e-26	LOC_Os01g40710	23002671	23003670	+	high light inducible protein putative expressed
Chr1	23003399	23005400	3.07899	2.45e-51	LOC_Os01g40710	23003671	23005010	+	high light inducible protein putative expressed
Chr1	23003399	23005400	3.07899	2.45e-51	LOC_Os01g40710	23002671	23003670	+	high light inducible protein putative expressed
Chr1	23006199	23009000	2.12626	4.16e-30	LOC_Os01g40720	23005753	23008941	-	pentatricopeptide putative expressed
Chr1	23006199	23009000	2.12626	4.16e-30	LOC_Os01g40720	23008943	23009942	-	pentatricopeptide putative expressed
Chr1	23023199	23026200	3.1028	2.73e-53	LOC_Os01g40750	23023042	23026116	-	expressed protein
Chr1	23023199	23026200	3.1028	2.73e-53	LOC_Os01g40750	23026118	23027117	-	expressed protein
Chr1	23073599	23079200	2.88564	1.88e-89	LOC_Os01g40820	23073579	23079781	+	peptidase family M41 containing protein expressed
Chr1	23090799	23094600	3.61076	3.72e-129	LOC_Os01g40840	23090754	23095383	+	serine%2Fthreonine-protein kinase AFC3 putative expressed
Chr1	23175999	23187000	3.78767	4.57e-275	LOC_Os01g40980	23174817	23186976	-	helicase putative expressed
Chr1	23175999	23187000	3.78767	4.57e-275	LOC_Os01g40980	23186978	23187977	-	helicase putative expressed
Chr1	23188999	23213400	4.20387	0	LOC_Os01g40990	23189362	23213721	+	expressed protein
Chr1	23188999	23213400	4.20387	0	LOC_Os01g40990	23188362	23189361	+	expressed protein
Chr1	23214199	23215200	2.27814	1.8e-09	LOC_Os01g41000	23214622	23215297	-	ZCW7 putative expressed
Chr1	23224199	23226800	3.94444	9.95e-104	LOC_Os01g41010	23224233	23226650	+	DUF581 domain containing protein expressed
Chr1	23224199	23226800	3.94444	9.95e-104	LOC_Os01g41010	23223233	23224232	+	DUF581 domain containing protein expressed
Chr1	23234799	23237600	2.49949	1.74e-39	LOC_Os01g41030	23234635	23237672	-	ribosomal protein L25 putative expressed
Chr1	23239799	23243200	4.75235	3.36e-187	LOC_Os01g41040	23240045	23241815	+	SCF apoptosis response protein putative expressed
Chr1	23239799	23243200	4.75235	3.36e-187	LOC_Os01g41040	23239045	23240044	+	SCF apoptosis response protein putative expressed
Chr1	23316199	23321800	4.47468	2.38e-284	LOC_Os01g41190	23316216	23322915	+	glycine-rich protein putative expressed
Chr1	23316199	23321800	4.47468	2.38e-284	LOC_Os01g41190	23315216	23316215	+	glycine-rich protein putative expressed
Chr1	23328799	23331200	3.66967	3.82e-90	LOC_Os01g41210	23328798	23331792	+	transposon protein putative unclassified expressed
Chr1	23332999	23335000	3.84115	5.45e-84	LOC_Os01g41220	23333006	23337594	+	DUF538 domain containing protein putative expressed
Chr1	23332999	23335000	3.84115	5.45e-84	LOC_Os01g41220	23332006	23333005	+	DUF538 domain containing protein putative expressed
Chr1	23347599	23349200	2.14069	8.35e-20	LOC_Os01g41250	23347750	23349394	+	OsFBX17 - F-box domain containing protein expressed
Chr1	23347599	23349200	2.14069	8.35e-20	LOC_Os01g41250	23346750	23347749	+	OsFBX17 - F-box domain containing protein expressed
Chr1	23510999	23512400	2.89579	7.65e-28	LOC_Os01g41530	23510098	23512343	-	OsFBL2 - F-box domain and LRR containing protein expressed
Chr1	23510999	23512400	2.89579	7.65e-28	LOC_Os01g41530	23512345	23513344	-	OsFBL2 - F-box domain and LRR containing protein expressed
Chr1	23514999	23516600	2.87225	6.18e-36	LOC_Os01g41550	23515004	23516896	+	aspartic proteinase putative expressed
Chr1	23514999	23516600	2.87225	6.18e-36	LOC_Os01g41550	23514004	23515003	+	aspartic proteinase putative expressed
Chr1	23554599	23557600	4.62297	3.96e-166	LOC_Os01g41610	23553683	23557654	-	mitochondrial ATP synthase g subunit family protein putative expressed
Chr1	23569799	23576000	4.15535	4.9e-267	LOC_Os01g41630	23569779	23576544	+	serine%2Fthreonine protein phosphatase 2A 55 kDa regulatory subunit B putative expressed
Chr1	23577199	23580200	3.55821	5.5e-107	LOC_Os01g41640	23577237	23580555	+	expressed protein
Chr1	23577199	23580200	3.55821	5.5e-107	LOC_Os01g41640	23576237	23577236	+	expressed protein
Chr1	23577199	23580200	3.55821	5.5e-107	LOC_Os01g41650	23580143	23581142	+	pentatricopeptide putative expressed
Chr1	23580999	23585600	2.64176	6.69e-94	LOC_Os01g41650	23581143	23584760	+	pentatricopeptide putative expressed
Chr1	23580999	23585600	2.64176	6.69e-94	LOC_Os01g41660	23583981	23586159	-	phosphoethanolamine%2Fphosphocholine phosphatase putative expressed
Chr1	23580999	23585600	2.64176	6.69e-94	LOC_Os01g41650	23580143	23581142	+	pentatricopeptide putative expressed
Chr1	23622999	23625400	2.57605	1.04e-29	LOC_Os01g41730	23624289	23627032	+	serine%2Fthreonine-protein kinase putative expressed
Chr1	23622999	23625400	2.57605	1.04e-29	LOC_Os01g41730	23623289	23624288	+	serine%2Fthreonine-protein kinase putative expressed
Chr1	23703999	23704400	2.17459	5.65e-06	LOC_Os01g41850	23702080	23704044	-	transposon protein putative unclassified expressed
Chr1	23703999	23704400	2.17459	5.65e-06	LOC_Os01g41850	23704046	23705045	-	transposon protein putative unclassified expressed
Chr1	23727599	23732200	3.02683	1.16e-117	LOC_Os01g41870	23727761	23733080	+	protein kinase putative expressed
Chr1	23727599	23732200	3.02683	1.16e-117	LOC_Os01g41870	23726761	23727760	+	protein kinase putative expressed
Chr1	23741599	23745200	3.68007	2.69e-127	LOC_Os01g41880	23740813	23744995	-	hyaluronan%2FmRNA binding family domain containing protein expressed
Chr1	23741599	23745200	3.68007	2.69e-127	LOC_Os01g41880	23744997	23745996	-	hyaluronan%2FmRNA binding family domain containing protein expressed
Chr1	23750199	23751600	2.50914	3.86e-27	LOC_Os01g41890	23746840	23751713	+	MLA1 putative expressed
Chr1	23782799	23785800	3.22636	1.34e-82	LOC_Os01g41950	23782487	23785775	+	expressed protein
Chr1	23800799	23802000	2.58481	1.84e-19	LOC_Os01g41970	23801274	23801986	+	expressed protein
Chr1	23800799	23802000	2.58481	1.84e-19	LOC_Os01g41970	23800274	23801273	+	expressed protein
Chr1	23809799	23811600	3.09845	4.48e-60	LOC_Os01g41990	23810148	23811557	-	OsCML12 - Calmodulin-related calcium sensor protein expressed
Chr1	23809799	23811600	3.09845	4.48e-60	LOC_Os01g41990	23811559	23812558	-	OsCML12 - Calmodulin-related calcium sensor protein expressed
Chr1	23813199	23814000	4.37148	2.26e-62	LOC_Os01g42000	23812709	23814712	+	skin secretory protein xP2 precursor putative expressed
Chr1	23815399	23819400	3.19856	1.94e-117	LOC_Os01g42010	23814822	23819289	-	expressed protein
Chr1	23815399	23819400	3.19856	1.94e-117	LOC_Os01g42010	23819291	23820290	-	expressed protein
Chr1	23838999	23846000	2.32721	2.36e-81	LOC_Os01g42030	23838868	23840959	+	mitochondrial chaperone BCS1 putative expressed
Chr1	23838999	23846000	2.32721	2.36e-81	LOC_Os01g42050	23840853	23843547	-	DNL zinc finger domain containing protein putative expressed
Chr1	23838999	23846000	2.32721	2.36e-81	LOC_Os01g42040	23843274	23846881	+	ubiquitin-conjugating enzyme putative expressed
Chr1	23838999	23846000	2.32721	2.36e-81	LOC_Os01g42050	23843549	23844548	-	DNL zinc finger domain containing protein putative expressed
Chr1	23838999	23846000	2.32721	2.36e-81	LOC_Os01g42040	23842274	23843273	+	ubiquitin-conjugating enzyme putative expressed
Chr1	23851399	23854800	2.44462	5.65e-39	LOC_Os01g42070	23850865	23854484	-	kinesin motor domain containing protein putative expressed
Chr1	23851399	23854800	2.44462	5.65e-39	LOC_Os01g42070	23854486	23855485	-	kinesin motor domain containing protein putative expressed
Chr1	23851399	23854800	2.44462	5.65e-39	LOC_Os01g42080	23854728	23855727	+	zinc ion binding protein putative expressed
Chr1	23856799	23861200	3.52749	8.66e-139	LOC_Os01g42080	23855728	23861840	+	zinc ion binding protein putative expressed
Chr1	23881799	23884400	2.36251	3.35e-34	LOC_Os01g42120	23881900	23884206	+	expressed protein
Chr1	23881799	23884400	2.36251	3.35e-34	LOC_Os01g42120	23880900	23881899	+	expressed protein
Chr1	23884999	23885600	2.83672	1.82e-08	LOC_Os01g42130	23885298	23885725	-	expressed protein
Chr1	23886199	23888200	2.77619	1.27e-23	LOC_Os01g42140	23886843	23888222	-	expressed protein
Chr1	23886199	23888200	2.77619	1.27e-23	LOC_Os01g42130	23885727	23886726	-	expressed protein
Chr1	23938999	23949600	4.89698	0	LOC_Os01g42260	23938369	23949895	-	transcriptional corepressor LEUNIG putative expressed
Chr1	23969799	23971800	3.02757	1.76e-46	LOC_Os01g42280	23969757	23972311	+	pentatricopeptide putative expressed
Chr1	23979199	23981800	2.06052	2.02e-25	LOC_Os01g42294	23975949	23982081	-	inactive receptor kinase At2g26730 precursor putative expressed
Chr1	24107799	24113600	2.55426	9.31e-93	LOC_Os01g42410	24107080	24115143	-	pleiotropic drug resistance protein putative expressed
Chr1	24126599	24129200	4.27124	2.23e-174	LOC_Os01g42430	24126549	24129627	+	vacuolar ATP synthase putative expressed
Chr1	24136399	24143200	3.17108	1.3e-178	LOC_Os01g42460	24136871	24144338	+	BAH domain containing protein expressed
Chr1	24136399	24143200	3.17108	1.3e-178	LOC_Os01g42460	24135871	24136870	+	BAH domain containing protein expressed
Chr1	24145799	24149200	2.87304	1.07e-64	LOC_Os01g42470	24145843	24149003	+	acetyltransferase GNAT family putative expressed
Chr1	24145799	24149200	2.87304	1.07e-64	LOC_Os01g42470	24144843	24145842	+	acetyltransferase GNAT family putative expressed
Chr1	24151199	24154200	3.25279	4.14e-102	LOC_Os01g42480	24150983	24154101	-	Yip1 domain containing protein expressed
Chr1	24151199	24154200	3.25279	4.14e-102	LOC_Os01g42480	24154103	24155102	-	Yip1 domain containing protein expressed
Chr1	24156599	24162600	3.99266	2e-234	LOC_Os01g42490	24155647	24162572	-	endonuclease%2Fexonuclease%2Fphosphatase family domain containing protein expressed
Chr1	24156599	24162600	3.99266	2e-234	LOC_Os01g42490	24162574	24163573	-	endonuclease%2Fexonuclease%2Fphosphatase family domain containing protein expressed
Chr1	24163599	24166200	3.57382	2.77e-91	LOC_Os01g42500	24163351	24166211	-	zinc finger C3HC4 type family protein expressed
Chr1	24168199	24171800	2.19112	2.71e-29	LOC_Os01g42510	24168245	24171441	-	expressed protein
Chr1	24168199	24171800	2.19112	2.71e-29	LOC_Os01g42510	24171443	24172442	-	expressed protein
Chr1	24240799	24245400	2.77443	5.01e-98	LOC_Os01g42620	24239930	24245230	-	pentatricopeptide containing protein putative expressed
Chr1	24240799	24245400	2.77443	5.01e-98	LOC_Os01g42620	24245232	24246231	-	pentatricopeptide containing protein putative expressed
Chr1	24246999	24249400	2.96368	6.29e-58	LOC_Os01g42630	24245731	24249379	-	C-5 cytosine-specific DNA methylase putative expressed
Chr1	24246999	24249400	2.96368	6.29e-58	LOC_Os01g42630	24249381	24250380	-	C-5 cytosine-specific DNA methylase putative expressed
Chr1	24246999	24249400	2.96368	6.29e-58	LOC_Os01g42640	24248884	24249883	+	ribosomal protein putative expressed
Chr1	24255599	24259000	3.68674	1.49e-140	LOC_Os01g42650	24255299	24259958	+	cytochrome c oxidase subunit 5B mitochondrial precursor putative expressed
Chr1	24282999	24285400	3.49643	1.88e-113	LOC_Os01g42700	24282735	24285310	-	expressed protein
Chr1	24282999	24285400	3.49643	1.88e-113	LOC_Os01g42700	24285312	24286311	-	expressed protein
Chr1	24292399	24298800	3.49498	9.96e-227	LOC_Os01g42710	24292537	24299697	+	retrotransposon protein putative unclassified expressed
Chr1	24292399	24298800	3.49498	9.96e-227	LOC_Os01g42710	24291537	24292536	+	retrotransposon protein putative unclassified expressed
Chr1	24300199	24302000	3.14152	1.4e-44	LOC_Os01g42720	24300144	24301233	+	expressed protein
Chr1	24312599	24316200	2.71228	2.5e-72	LOC_Os01g42730	24312601	24317553	+	GDSL-like lipase%2Facylhydrolase putative expressed
Chr1	24312599	24316200	2.71228	2.5e-72	LOC_Os01g42730	24311601	24312600	+	GDSL-like lipase%2Facylhydrolase putative expressed
Chr1	24341199	24343600	2.21098	2.4e-34	LOC_Os01g42770	24341214	24343585	+	expressed protein
Chr1	24341199	24343600	2.21098	2.4e-34	LOC_Os01g42780	24343518	24345173	-	cysteine proteinase EP-B 2 precursor putative expressed
Chr1	24341199	24343600	2.21098	2.4e-34	LOC_Os01g42770	24340214	24341213	+	expressed protein
Chr1	24356199	24360600	3.77925	6.75e-189	LOC_Os01g42800	24354151	24360484	-	MEE18 putative expressed
Chr1	24356199	24360600	3.77925	6.75e-189	LOC_Os01g42800	24360486	24361485	-	MEE18 putative expressed
Chr1	24368399	24372000	3.88579	2.17e-138	LOC_Os01g42820	24368724	24372204	-	RNA recognition motif containing protein putative expressed
Chr1	24375799	24379000	3.75397	3.04e-132	LOC_Os01g42830	24375877	24379929	+	adaptin ear-binding coat-associated protein 2 putative expressed
Chr1	24375799	24379000	3.75397	3.04e-132	LOC_Os01g42830	24374877	24375876	+	adaptin ear-binding coat-associated protein 2 putative expressed
Chr1	24381399	24386600	3.39996	1.78e-160	LOC_Os01g42850	24380636	24386687	-	ThiF family domain containing protein putative expressed
Chr1	24386999	24387800	3.72636	3.17e-43	LOC_Os01g42850	24386689	24387688	-	ThiF family domain containing protein putative expressed
Chr1	24395199	24396800	3.38635	3.21e-46	LOC_Os01g42870	24395057	24396820	-	transferase family protein putative expressed
Chr1	24397799	24400800	2.85729	1.18e-68	LOC_Os01g42880	24397508	24400705	-	transferase family protein putative expressed
Chr1	24397799	24400800	2.85729	1.18e-68	LOC_Os01g42870	24396822	24397821	-	transferase family protein putative expressed
Chr1	24397799	24400800	2.85729	1.18e-68	LOC_Os01g42880	24400707	24401706	-	transferase family protein putative expressed
Chr1	24428199	24435800	3.51968	5.58e-281	LOC_Os01g42950	24428640	24436429	+	protein kinase family protein putative expressed
Chr1	24428199	24435800	3.51968	5.58e-281	LOC_Os01g42950	24427640	24428639	+	protein kinase family protein putative expressed
Chr1	24460799	24464400	2.3464	3.93e-42	LOC_Os01g42960	24461037	24465044	+	TTL1 putative expressed
Chr1	24460799	24464400	2.3464	3.93e-42	LOC_Os01g42960	24460037	24461036	+	TTL1 putative expressed
Chr1	24472799	24478600	3.80176	4.8e-205	LOC_Os01g42970	24471926	24478431	-	zinc finger C-x8-C-x5-C-x3-H type family protein expressed
Chr1	24472799	24478600	3.80176	4.8e-205	LOC_Os01g42970	24478433	24479432	-	zinc finger C-x8-C-x5-C-x3-H type family protein expressed
Chr1	24480799	24483400	2.29761	1.34e-29	LOC_Os01g42980	24480855	24483757	+	ribosomal protein L22 putative expressed
Chr1	24480799	24483400	2.29761	1.34e-29	LOC_Os01g42980	24479855	24480854	+	ribosomal protein L22 putative expressed
Chr1	24484599	24485800	3.65451	9.14e-38	LOC_Os01g42990	24484549	24487831	+	PPR repeat domain containing protein putative expressed
Chr1	24486799	24488800	2.10991	1.81e-14	LOC_Os01g42990	24484549	24487831	+	PPR repeat domain containing protein putative expressed
Chr1	24496199	24497200	2.99857	9.4e-19	LOC_Os01g43010	24491925	24497895	+	transposon protein putative unclassified expressed
Chr1	24499799	24504800	3.53403	1.7e-145	LOC_Os01g43020	24498791	24504856	-	CTP synthase putative expressed
Chr1	24535599	24546800	4.47643	0	LOC_Os01g43030	24534827	24546695	-	tetratricopeptide repeat domain containing protein expressed
Chr1	24535599	24546800	4.47643	0	LOC_Os01g43030	24546697	24547696	-	tetratricopeptide repeat domain containing protein expressed
Chr1	24551199	24554000	3.88698	1.21e-72	LOC_Os01g43040	24551955	24555579	-	amino acid transporter putative expressed
Chr1	24559399	24568000	3.52625	1.47e-218	LOC_Os01g43050	24559329	24568663	+	CENP-C1 putative expressed
Chr1	24569399	24571600	2.51794	2.11e-29	LOC_Os01g43060	24569001	24571535	-	expressed protein
Chr1	24569399	24571600	2.51794	2.11e-29	LOC_Os01g43060	24571537	24572536	-	expressed protein
Chr1	24572999	24575200	3.50483	1.16e-72	LOC_Os01g43070	24572982	24576293	+	psbP-related thylakoid lumenal protein 4 chloroplast precursor putative expressed
Chr1	24579399	24582200	2.80386	1.41e-61	LOC_Os01g43090	24579621	24582077	-	oxidoreductase aldo%2Fketo reductase family protein putative expressed
Chr1	24579399	24582200	2.80386	1.41e-61	LOC_Os01g43090	24582079	24583078	-	oxidoreductase aldo%2Fketo reductase family protein putative expressed
Chr1	24584399	24588600	3.46125	1.56e-122	LOC_Os01g43100	24584654	24589423	+	protein phosphatase 2C putative expressed
Chr1	24584399	24588600	3.46125	1.56e-122	LOC_Os01g43100	24583654	24584653	+	protein phosphatase 2C putative expressed
Chr1	24598199	24601600	3.12039	2.36e-83	LOC_Os01g43120	24598181	24601892	+	DEAD%2FDEAH box helicase putative expressed
Chr1	24598199	24601600	3.12039	2.36e-83	LOC_Os01g43130	24601225	24602224	+	DEAD%2FDEAH box helicase putative expressed
Chr1	24602199	24605000	3.13487	1.67e-71	LOC_Os01g43130	24602225	24605528	+	DEAD%2FDEAH box helicase putative expressed
Chr1	24602199	24605000	3.13487	1.67e-71	LOC_Os01g43130	24601225	24602224	+	DEAD%2FDEAH box helicase putative expressed
Chr1	24616999	24623000	4.21964	5.13e-296	LOC_Os01g43150	24616103	24623185	-	OsFtsH9 FtsH protease homologue of AtFtsH11 expressed
Chr1	24635199	24639200	4.62148	2.46e-212	LOC_Os01g43170	24633744	24639276	-	polypyrimidine tract-binding protein putative expressed
Chr1	24704399	24709000	2.95849	4.13e-100	LOC_Os01g43250	24703771	24708911	-	WD domain G-beta repeat domain containing protein expressed
Chr1	24704399	24709000	2.95849	4.13e-100	LOC_Os01g43250	24708913	24709912	-	WD domain G-beta repeat domain containing protein expressed
Chr1	24704399	24709000	2.95849	4.13e-100	LOC_Os01g43260	24708715	24709714	+	expressed protein
Chr1	24763999	24768400	3.59795	4.34e-172	LOC_Os01g43330	24762630	24768257	-	extra-large G-protein-related putative expressed
Chr1	24763999	24768400	3.59795	4.34e-172	LOC_Os01g43330	24768259	24769258	-	extra-large G-protein-related putative expressed
Chr1	24792199	24794200	3.28714	5.65e-76	LOC_Os01g43360	24792133	24794372	+	myosin-Ie putative expressed
Chr1	24808599	24812800	3.20112	1.46e-137	LOC_Os01g43370	24808514	24813403	+	CPuORF17 - conserved peptide uORF-containing transcript expressed
Chr1	24808599	24812800	3.20112	1.46e-137	LOC_Os01g43372	24808519	24813010	+	expressed protein
Chr1	24813999	24820800	3.2563	1.4e-187	LOC_Os01g43380	24813546	24818485	-	glycosyltransferase family protein 1 putative expressed
Chr1	24813999	24820800	3.2563	1.4e-187	LOC_Os01g43380	24818487	24819486	-	glycosyltransferase family protein 1 putative expressed
Chr1	24824399	24828200	3.69829	4.02e-155	LOC_Os01g43390	24823997	24828163	-	uroporphyrinogen decarboxylase putative expressed
Chr1	24824399	24828200	3.69829	4.02e-155	LOC_Os01g43390	24828165	24829164	-	uroporphyrinogen decarboxylase putative expressed
Chr1	24833399	24837000	4.32172	1.6e-140	LOC_Os01g43400	24833040	24834140	-	expressed protein
Chr1	24833399	24837000	4.32172	1.6e-140	LOC_Os01g43400	24834142	24835141	-	expressed protein
Chr1	24838999	24842800	4.03736	1.63e-191	LOC_Os01g43410	24839124	24843618	+	CAMK_CAMK_like.9 - CAMK includes calcium%2Fcalmodulin depedent protein kinases expressed
Chr1	24838999	24842800	4.03736	1.63e-191	LOC_Os01g43410	24838124	24839123	+	CAMK_CAMK_like.9 - CAMK includes calcium%2Fcalmodulin depedent protein kinases expressed
Chr1	24844199	24846800	3.50969	4.99e-99	LOC_Os01g43420	24843730	24846915	-	expressed protein
Chr1	24850799	24851200	2.2369	2.41e-05	LOC_Os01g43430	24850441	24851298	-	expressed protein
Chr1	24903999	24905000	2.50595	5.95e-22	LOC_Os01g43500	24904319	24907759	+	expressed protein
Chr1	24903999	24905000	2.50595	5.95e-22	LOC_Os01g43500	24903319	24904318	+	expressed protein
Chr1	24918199	24924200	2.93935	1.94e-138	LOC_Os01g43520	24913480	24924014	-	neutral ceramidase precursor putative expressed
Chr1	24918199	24924200	2.93935	1.94e-138	LOC_Os01g43520	24924016	24925015	-	neutral ceramidase precursor putative expressed
Chr1	24937599	24941800	4.14929	1.25e-180	LOC_Os01g43540	24937665	24942905	+	suppressor of G2 allele of SKP1 putative expressed
Chr1	24937599	24941800	4.14929	1.25e-180	LOC_Os01g43540	24936665	24937664	+	suppressor of G2 allele of SKP1 putative expressed
Chr1	24951599	24952400	2.22877	3.71e-16	LOC_Os01g43560	24951985	24952773	+	expressed protein
Chr1	24951599	24952400	2.22877	3.71e-16	LOC_Os01g43560	24950985	24951984	+	expressed protein
Chr1	24958399	24962600	3.0127	8.59e-92	LOC_Os01g43580	24958511	24962850	+	kinesin motor domain containing protein putative expressed
Chr1	24958399	24962600	3.0127	8.59e-92	LOC_Os01g43580	24957511	24958510	+	kinesin motor domain containing protein putative expressed
Chr1	24991599	25002800	3.72125	0	LOC_Os01g43620	24988275	24992769	-	expressed protein
Chr1	24991599	25002800	3.72125	0	LOC_Os01g43630	24994732	25002855	+	adaptin putative expressed
Chr1	24991599	25002800	3.72125	0	LOC_Os01g43620	24992771	24993770	-	expressed protein
Chr1	24991599	25002800	3.72125	0	LOC_Os01g43630	24993732	24994731	+	adaptin putative expressed
Chr1	25030399	25033400	2.35804	1.09e-47	LOC_Os01g43680	25029794	25033246	-	CPuORF29 - conserved peptide uORF-containing transcript expressed
Chr1	25030399	25033400	2.35804	1.09e-47	LOC_Os01g43680	25033248	25034247	-	CPuORF29 - conserved peptide uORF-containing transcript expressed
Chr1	25132799	25137200	4.00781	4.75e-239	LOC_Os01g43870	25132885	25138147	+	NLI interacting factor-like phosphatase putative expressed
Chr1	25132799	25137200	4.00781	4.75e-239	LOC_Os01g43870	25131885	25132884	+	NLI interacting factor-like phosphatase putative expressed
Chr1	25146599	25147400	4.37008	8.36e-20	LOC_Os01g43895	25146710	25147447	-	expressed protein
Chr1	25153599	25158400	4.09077	8.87e-217	LOC_Os01g43910	25152102	25158379	-	CGMC_MAPKCMGC_2.4 - CGMC includes CDA MAPK GSK3 and CLKC kinases expressed
Chr1	25153599	25158400	4.09077	8.87e-217	LOC_Os01g43910	25158381	25159380	-	CGMC_MAPKCMGC_2.4 - CGMC includes CDA MAPK GSK3 and CLKC kinases expressed
Chr1	25227199	25233000	2.85011	2.55e-110	LOC_Os01g44040	25226665	25233778	+	CAS1 domain-containing protein 1 precursor putative expressed
Chr1	25234799	25237800	2.60491	8.34e-56	LOC_Os01g44050	25234661	25238165	+	siroheme synthase putative expressed
Chr1	25281999	25285800	3.47081	1.6e-113	LOC_Os01g44110	25281682	25286614	+	serine%2Fthreonine-protein kinase putative expressed
Chr1	25319799	25321600	3.74463	5.63e-32	LOC_Os01g44170	25317115	25323500	+	expressed protein
Chr1	25330799	25334200	3.4851	4.51e-102	LOC_Os01g44190	25330939	25331259	-	expressed protein
Chr1	25330799	25334200	3.4851	4.51e-102	LOC_Os01g44190	25331261	25332260	-	expressed protein
Chr1	25350399	25351600	4.46592	2.39e-75	LOC_Os01g44210	25350614	25351550	-	50S ribosomal protein L31 putative expressed
Chr1	25350399	25351600	4.46592	2.39e-75	LOC_Os01g44210	25351552	25352551	-	50S ribosomal protein L31 putative expressed
Chr1	25353799	25361200	3.13086	2.22e-158	LOC_Os01g44220	25353769	25362199	+	glucose-1-phosphate adenylyltransferase large subunit chloroplast precursor putative expressed
Chr1	25362999	25365800	3.77645	2.03e-113	LOC_Os01g44230	25363036	25367161	+	transcription factor X1 putative expressed
Chr1	25362999	25365800	3.77645	2.03e-113	LOC_Os01g44230	25362036	25363035	+	transcription factor X1 putative expressed
Chr1	25410599	25413800	2.80386	2.86e-64	LOC_Os01g44290	25413487	25413963	+	expressed protein
Chr1	25410599	25413800	2.80386	2.86e-64	LOC_Os01g44290	25412487	25413486	+	expressed protein
Chr1	25418199	25425800	3.04942	1.2e-154	LOC_Os01g44310	25417248	25425723	-	dnaJ domain containing protein expressed
Chr1	25418199	25425800	3.04942	1.2e-154	LOC_Os01g44310	25425725	25426724	-	dnaJ domain containing protein expressed
Chr1	25466399	25472000	2.2634	4.22e-49	LOC_Os01g44394	25466363	25474257	+	mitotic checkpoint protein putative expressed
Chr1	25521799	25523400	3.95267	5.14e-34	LOC_Os01g44980	25519992	25523268	-	peptide deformylase putative expressed
Chr1	25521799	25523400	3.95267	5.14e-34	LOC_Os01g44980	25523270	25524269	-	peptide deformylase putative expressed
Chr1	25525799	25532000	3.91808	9.03e-233	LOC_Os01g44990	25524184	25530680	-	ercc6 protein putative expressed
Chr1	25525799	25532000	3.91808	9.03e-233	LOC_Os01g44990	25530682	25531681	-	ercc6 protein putative expressed
Chr1	25525799	25532000	3.91808	9.03e-233	LOC_Os01g45000	25531456	25532455	+	expressed protein
Chr1	25579399	25580000	3.20826	3.2e-09	LOC_Os01g45060	25579802	25583765	+	polygalacturonase putative expressed
Chr1	25579399	25580000	3.20826	3.2e-09	LOC_Os01g45060	25578802	25579801	+	polygalacturonase putative expressed
Chr1	25587599	25589200	4.46515	6.63e-31	LOC_Os01g45070	25585751	25589162	-	peptide deformylase putative expressed
Chr1	25587599	25589200	4.46515	6.63e-31	LOC_Os01g45070	25589164	25590163	-	peptide deformylase putative expressed
Chr1	25636999	25640000	4.33829	3.71e-134	LOC_Os01g45190	25636950	25640563	+	DEAD-box ATP-dependent RNA helicase putative expressed
Chr1	25636999	25640000	4.33829	3.71e-134	LOC_Os01g45174	25636073	25637072	-	transposon protein putative unclassified expressed
Chr1	25752999	25755800	3.70882	7.04e-100	LOC_Os01g45370	25752222	25755783	-	radical SAM enzyme putative expressed
Chr1	25752999	25755800	3.70882	7.04e-100	LOC_Os01g45370	25755785	25756784	-	radical SAM enzyme putative expressed
Chr1	25762399	25765200	3.02715	1.52e-60	LOC_Os01g45390	25762489	25766525	+	HD domain containing protein 2 putative expressed
Chr1	25762399	25765200	3.02715	1.52e-60	LOC_Os01g45390	25761489	25762488	+	HD domain containing protein 2 putative expressed
Chr1	25778799	25782400	4.1604	5.03e-165	LOC_Os01g45439	25777453	25782419	-	expressed protein
Chr1	25792999	25798400	2.23375	9.06e-48	LOC_Os01g45460	25792699	25797614	+	serine esterase putative expressed
Chr1	25841199	25843600	3.15434	4.74e-46	LOC_Os01g45530	25841526	25843517	-	single-stranded DNA-binding protein putative expressed
Chr1	25841199	25843600	3.15434	4.74e-46	LOC_Os01g45530	25843519	25844518	-	single-stranded DNA-binding protein putative expressed
Chr1	25863999	25865600	2.8571	2.97e-34	LOC_Os01g45550	25863702	25868361	+	auxin efflux carrier component putative expressed
Chr1	25919199	25923200	2.63701	1.08e-56	LOC_Os01g45620	25917623	25922978	-	CGMC_MAPKCMGC_2.5 - CGMC includes CDA MAPK GSK3 and CLKC kinases expressed
Chr1	25919199	25923200	2.63701	1.08e-56	LOC_Os01g45620	25922980	25923979	-	CGMC_MAPKCMGC_2.5 - CGMC includes CDA MAPK GSK3 and CLKC kinases expressed
Chr1	25919199	25923200	2.63701	1.08e-56	LOC_Os01g45624	25922454	25923453	+	oleosin putative expressed
Chr1	25926399	25927400	2.1703	4.17e-09	LOC_Os01g45640	25926236	25928209	+	tat pathway signal sequence family protein expressed
Chr1	25926399	25927400	2.1703	4.17e-09	LOC_Os01g45630	25925924	25926923	-	transposon protein putative Mutator sub-class expressed
Chr1	25933799	25934800	2.86228	2.59e-19	LOC_Os01g45670	25933616	25934887	-	expressed protein
Chr1	25973599	25979400	4.14154	4.55e-206	LOC_Os01g45750	25973522	25980440	+	bile acid sodium symporter family protein putative expressed
Chr1	26036999	26039400	2.33655	4.54e-31	LOC_Os01g45840	26036642	26039158	+	CRR2 putative expressed
Chr1	26044199	26046000	3.13017	1.47e-61	LOC_Os01g45860	26044166	26045843	-	GRAS family transcription factor domain containing protein expressed
Chr1	26044199	26046000	3.13017	1.47e-61	LOC_Os01g45860	26045845	26046844	-	GRAS family transcription factor domain containing protein expressed
Chr1	26066199	26071800	4.19119	1.63e-181	LOC_Os01g45880	26060788	26070899	-	retrotransposon protein putative unclassified expressed
Chr1	26066199	26071800	4.19119	1.63e-181	LOC_Os01g45880	26070901	26071900	-	retrotransposon protein putative unclassified expressed
Chr1	26078999	26082000	2.28221	1.15e-29	LOC_Os01g45910	26078028	26082198	-	plastidic ATP%2FADP-transporter putative expressed
Chr1	26106799	26111000	3.04906	2.22e-118	LOC_Os01g45960	26106836	26111222	+	hydrolase alpha%2Fbeta fold family domain containing protein expressed
Chr1	26106799	26111000	3.04906	2.22e-118	LOC_Os01g45960	26105836	26106835	+	hydrolase alpha%2Fbeta fold family domain containing protein expressed
Chr1	26125399	26126200	2.23433	1.36e-07	LOC_Os01g45990	26119708	26126165	-	potassium channel AKT1 putative expressed
Chr1	26125399	26126200	2.23433	1.36e-07	LOC_Os01g45990	26126167	26127166	-	potassium channel AKT1 putative expressed
Chr1	26163799	26166000	2.25246	6.96e-26	LOC_Os01g46020	26163786	26166472	+	TATA-binding protein-associated factor TAFII55 family protein putative expressed
Chr1	26183999	26190000	3.52744	1.27e-149	LOC_Os01g46060	26183883	26190195	+	NUC189 domain containing protein expressed
Chr1	26183999	26190000	3.52744	1.27e-149	LOC_Os01g46070	26189752	26190751	+	lactate%2Fmalate dehydrogenase putative expressed
Chr1	26190799	26193800	4.30665	5.55e-149	LOC_Os01g46070	26190752	26194517	+	lactate%2Fmalate dehydrogenase putative expressed
Chr1	26282399	26284800	4.5399	2.04e-128	LOC_Os01g46200	26278074	26284941	-	expressed protein
Chr1	26293199	26296000	2.24507	2.38e-34	LOC_Os01g46230	26293205	26295001	+	tetratricopeptide-like helical putative expressed
Chr1	26293199	26296000	2.24507	2.38e-34	LOC_Os01g46230	26292205	26293204	+	tetratricopeptide-like helical putative expressed
Chr1	26293199	26296000	2.24507	2.38e-34	LOC_Os01g46240	26295694	26296693	+	lipase class 3 family protein putative expressed
Chr1	26392399	26395600	3.10177	3.41e-72	LOC_Os01g46380	26392164	26396348	+	ketol-acid reductoisomerase chloroplast precursor putative expressed
Chr1	26401799	26403600	3.23612	1.63e-60	LOC_Os01g46400	26401559	26403496	-	expressed protein
Chr1	26401799	26403600	3.23612	1.63e-60	LOC_Os01g46400	26403498	26404497	-	expressed protein
Chr1	26418399	26419000	5.94473	1.54e-28	LOC_Os01g46420	26418299	26419315	+	expressed protein
Chr1	26449199	26452600	3.65803	1.32e-125	LOC_Os01g46500	26449051	26452875	+	OsFBX21 - F-box domain containing protein expressed
Chr1	26454599	26457800	3.08863	1.2e-57	LOC_Os01g46510	26453782	26465956	-	peptidase S8 and S53 subtilisin kexin sedolisin putative expressed
Chr1	26458199	26466000	4.79196	0	LOC_Os01g46510	26453782	26465956	-	peptidase S8 and S53 subtilisin kexin sedolisin putative expressed
Chr1	26458199	26466000	4.79196	0	LOC_Os01g46510	26465958	26466957	-	peptidase S8 and S53 subtilisin kexin sedolisin putative expressed
Chr1	26523799	26531600	4.22136	0	LOC_Os01g46590	26522715	26527305	-	expressed protein
Chr1	26523799	26531600	4.22136	0	LOC_Os01g46580	26527476	26532567	+	actin-related protein 2%2F3 complex subunit 2 putative expressed
Chr1	26523799	26531600	4.22136	0	LOC_Os01g46590	26527307	26528306	-	expressed protein
Chr1	26523799	26531600	4.22136	0	LOC_Os01g46580	26526476	26527475	+	actin-related protein 2%2F3 complex subunit 2 putative expressed
Chr1	26533599	26537200	3.39098	1.42e-99	LOC_Os01g46610	26533016	26537191	-	dehydrogenase putative expressed
Chr1	26533599	26537200	3.39098	1.42e-99	LOC_Os01g46610	26537193	26538192	-	dehydrogenase putative expressed
Chr1	26565199	26565600	2.68338	1.51e-07	LOC_Os01g46650	26565360	26567249	+	expressed protein
Chr1	26565199	26565600	2.68338	1.51e-07	LOC_Os01g46650	26564360	26565359	+	expressed protein
Chr1	26592399	26598400	3.96476	7.29e-261	LOC_Os01g46700	26591955	26599634	+	SET domain containing protein expressed
Chr1	26602599	26608400	4.09174	4.68e-281	LOC_Os01g46710	26601904	26608476	-	transposon protein putative CACTA En%2FSpm sub-class expressed
Chr1	26611999	26616200	3.27539	6.84e-113	LOC_Os01g46720	26611799	26618704	+	expressed protein
Chr1	26629199	26635600	3.79282	5.76e-220	LOC_Os01g46750	26628889	26636949	+	AMP-binding enzyme putative expressed
Chr1	26702999	26706000	3.67056	2.32e-98	LOC_Os01g46810	26699189	26706158	-	viral A-type inclusion protein repeat containing protein expressed
Chr1	26708799	26709800	2.2035	2.25e-12	LOC_Os01g46820	26709125	26710724	-	expressed protein
Chr1	26717799	26721000	2.90803	6.87e-63	LOC_Os01g46840	26717834	26722446	+	expressed protein
Chr1	26717799	26721000	2.90803	6.87e-63	LOC_Os01g46840	26716834	26717833	+	expressed protein
Chr1	26781799	26784600	4.21192	2.95e-146	LOC_Os01g46926	26781039	26784541	-	ubiquitin-conjugating enzyme putative expressed
Chr1	26781799	26784600	4.21192	2.95e-146	LOC_Os01g46926	26784543	26785542	-	ubiquitin-conjugating enzyme putative expressed
Chr1	26785999	26788800	2.56575	8.58e-42	LOC_Os01g46932	26785187	26788665	-	vacuolar protein-sorting-associated protein 25 putative expressed
Chr1	26785999	26788800	2.56575	8.58e-42	LOC_Os01g46932	26788667	26789666	-	vacuolar protein-sorting-associated protein 25 putative expressed
Chr1	26792599	26795800	2.90865	1.98e-43	LOC_Os01g46950	26791754	26795939	-	aldose 1-epimerase putative expressed
Chr1	26811799	26816200	4.01377	6.55e-239	LOC_Os01g46980	26811849	26816727	+	vacuolar ATP synthase subunit E putative expressed
Chr1	26811799	26816200	4.01377	6.55e-239	LOC_Os01g46980	26810849	26811848	+	vacuolar ATP synthase subunit E putative expressed
Chr1	26862199	26863800	4.6439	2.46e-54	LOC_Os01g47040	26862081	26863434	+	C2 domain containing protein putative expressed
Chr1	26889399	26895800	2.59705	3.9e-106	LOC_Os01g47080	26888393	26895732	-	pyruvate kinase putative expressed
Chr1	26889399	26895800	2.59705	3.9e-106	LOC_Os01g47080	26895734	26896733	-	pyruvate kinase putative expressed
Chr1	26913399	26917800	2.97523	1.31e-83	LOC_Os01g47100	26912597	26913670	-	3-5 exonuclease domain-containing protein putative expressed
Chr1	26913399	26917800	2.97523	1.31e-83	LOC_Os01g47110	26916205	26916570	+	expressed protein
Chr1	26913399	26917800	2.97523	1.31e-83	LOC_Os01g47100	26913672	26914671	-	3-5 exonuclease domain-containing protein putative expressed
Chr1	26913399	26917800	2.97523	1.31e-83	LOC_Os01g47110	26915205	26916204	+	expressed protein
Chr1	26971399	26973600	2.22262	6.1e-22	LOC_Os01g47190	26971640	26973631	+	phosphoglycerate mutase putative expressed
Chr1	26971399	26973600	2.22262	6.1e-22	LOC_Os01g47190	26970640	26971639	+	phosphoglycerate mutase putative expressed
Chr1	26975999	26978200	3.27567	2.84e-54	LOC_Os01g47200	26975615	26978104	+	retrotransposon protein putative unclassified expressed
Chr1	27004399	27005400	3.63464	5.44e-22	LOC_Os01g47256	27004253	27008038	+	exosome complex exonuclease RRP40 putative expressed
Chr1	27008799	27011400	3.62211	4.63e-94	LOC_Os01g47262	27008803	27012114	+	AMSH-like protease putative expressed
Chr1	27008799	27011400	3.62211	4.63e-94	LOC_Os01g47262	27007803	27008802	+	AMSH-like protease putative expressed
Chr1	27013999	27015000	2.53005	4.32e-16	LOC_Os01g47270	27014072	27014866	-	DUF1645 domain containing protein putative expressed
Chr1	27013999	27015000	2.53005	4.32e-16	LOC_Os01g47270	27014868	27015867	-	DUF1645 domain containing protein putative expressed
Chr1	27041999	27043600	3.68007	4.53e-54	LOC_Os01g47330	27041791	27042669	+	ribosomal protein L7%2FL12 C-terminal domain containing protein expressed
Chr1	27047799	27050400	4.45875	7.38e-133	LOC_Os01g47340	27047365	27050486	-	iron-sulfur cluster assembly enzyme ISCU mitochondrial precursor putative expressed
Chr1	27052599	27054600	3.62431	6.41e-82	LOC_Os01g47350	27050849	27054604	-	enoyl-CoA hydratase%2Fisomerase family protein putative expressed
Chr1	27088399	27092000	2.09953	1.81e-27	LOC_Os01g47410	27085745	27092240	-	aspartic proteinase oryzasin-1 precursor putative expressed
Chr1	27101799	27106200	3.14183	3.07e-103	LOC_Os01g47430	27102119	27110016	-	protein of unknown function DUF1296 domain containing protein expressed
Chr1	27106999	27110000	5.15386	1.38e-213	LOC_Os01g47430	27102119	27110016	-	protein of unknown function DUF1296 domain containing protein expressed
Chr1	27115799	27120600	3.83409	3.66e-185	LOC_Os01g47450	27115662	27121178	+	OsCttP1 - Putative C-terminal processing peptidase homologue expressed
Chr1	27123399	27128600	3.34354	1.34e-137	LOC_Os01g47460	27123486	27129401	+	expressed protein
Chr1	27123399	27128600	3.34354	1.34e-137	LOC_Os01g47460	27122486	27123485	+	expressed protein
Chr1	27130999	27134200	2.37563	1.96e-36	LOC_Os01g47470	27130541	27134194	-	serine%2Fthreonine-protein kinase putative expressed
Chr1	27130999	27134200	2.37563	1.96e-36	LOC_Os01g47470	27134196	27135195	-	serine%2Fthreonine-protein kinase putative expressed
Chr1	27144999	27149000	2.94405	1.87e-98	LOC_Os01g47490	27144907	27149034	+	Lg106 putative expressed
Chr1	27171799	27177000	4.14127	1.59e-252	LOC_Os01g47530	27171287	27178431	+	CGMC_MAPKCMGC_2.6 - CGMC includes CDA MAPK GSK3 and CLKC kinases expressed
Chr1	27178999	27184000	4.69561	6.21900466756002e-310	LOC_Os01g47540	27178681	27183842	-	NLI interacting factor-like phosphatase putative expressed
Chr1	27178999	27184000	4.69561	6.21900466756002e-310	LOC_Os01g47540	27183844	27184843	-	NLI interacting factor-like phosphatase putative expressed
Chr1	27185599	27189800	3.8465	1.08e-166	LOC_Os01g47550	27185633	27191256	+	kinase pfkB family putative expressed
Chr1	27185599	27189800	3.8465	1.08e-166	LOC_Os01g47550	27184633	27185632	+	kinase pfkB family putative expressed
Chr1	27236399	27239800	3.03401	3.85e-73	LOC_Os01g47600	27236509	27239919	+	HMG1%2F2 putative expressed
Chr1	27236399	27239800	3.03401	3.85e-73	LOC_Os01g47600	27235509	27236508	+	HMG1%2F2 putative expressed
Chr1	27243799	27247800	3.14508	1.83e-119	LOC_Os01g47620	27243443	27246045	-	expressed protein
Chr1	27243799	27247800	3.14508	1.83e-119	LOC_Os01g47630	27246229	27248016	+	expressed protein
Chr1	27243799	27247800	3.14508	1.83e-119	LOC_Os01g47620	27246047	27247046	-	expressed protein
Chr1	27243799	27247800	3.14508	1.83e-119	LOC_Os01g47630	27245229	27246228	+	expressed protein
[truncated: 24,433 more rows]
