# Supplementary material for: The transcription factor OsSUF4 interacts with SDG725 in promoting H3K36me3 establishment
Source: Nat Commun. 2019 Jul 5;10:2999. doi: 10.1038/s41467-019-10850-5 (PMC6611904; doi:10.1038/s41467-019-10850-5)
Supplement: Supplementary file 9 — Source Data [file 41467_2019_10850_MOESM9_ESM.xlsx]

## Sheet: Fig.3
Source Data Figure 3b							Source Data Figure 3e
		Relative transcript of OsSUF4							Relative transcript of OsSUF4					Relative transcript of SDG725
		WT	suf4Ri-1	suf4Ri-2	sufCS				WT	suf4Ri-1	725Ri	suf4Ri-1725Ri-1		WT	suf4Ri-1	725Ri	suf4Ri-1725Ri-1
	Rep.1	1	0.108718	0.192967	0.197392			Rep.1	1	0.108718	1.03754	0.115762		1	0.896192	0.260988	0.271763
	Rep.2	1	0.110523	0.180068	0.233926			Rep.2	1	0.110523	1.13697	0.159081		1	0.933138	0.233446	0.249987
	Rep.3	1	0.133904	0.210958	0.181024			Rep.3	1	0.133904	1.19254	0.157922		1	0.976114	0.291948	0.182703
	AVG	1	0.117715	0.194664	0.204114			AVG	1	0.117715	1.12235	0.144255		1	0.935148	0.262127	0.234818
	SD	0	0.0140491	0.0155148	0.027084			SD	0	0.0140491	0.0785272	0.0246825		0	0.0399989	0.0292676	0.0464274
Source Data Figure 3c													Source Data Figure 3f
		Heading date(SD)					Heading date(SD)							Heading date(SD)						Heading date(LD)
		WT	suf4Ri-1	suf4Ri-2	suf4cs		WT	suf4Ri-1	suf4Ri-2	suf4cs				WT	suf4Ri-1	suf4cs	725Ri-1	suf4Ri-1725Ri-1		WT	suf4Ri-1	suf4cs	725Ri-1	suf4Ri 725Ri
		75	82	82	81		90	97	96	97				75	82	81	86	86		90	97	97	95	93
		73	83	82	81		90	97	96	97				73	83	81	84	82		90	97	97	99	100
		75	83	81	83		89	92	99	98				75	83	83	83	86		89	92	98	97	99
		74	83	84	81		89	97	96	94				74	83	81	88	87		89	97	94	96	99
		75	82	83	84		88	96	95	95				75	82	84	86	89		88	96	95	96	103
		73	84	85	80		88	96	95	94				73	84	80	89	86		88	96	94	99	99
		76	85	83	81		89	95	92	97				76	85	81	87	88		89	95	97	96	98
		75	81	82	81		90	98	96	97				75	81	81	86	87		90	98	97	97	92
		75	83	83	81		97	95	97	98				75	83	81	82	88		97	95	98	96	98
		75	82	83	84		90	98	96	96				75	82	84	86	86		90	98	96	96	97
		76	82	83	80		90	97	95	97				76	82	80	87	88		90	97	97	97	99
		77	82	85	79		89	96	99	97				77	82	79	83	92		89	96	97	99	96
		76	82	80	81		89	96	95	96				76	82	81	88	87		89	96	96	98	97
		75	82	85	81		88	97	96	98				75	82	81	89	85		88	97	98	98	98
		75	84	84	81		87	99	95	97				75	84	81	88	86		87	99	97	99	99
		75	82	85	83		90	95	95	96				75	82	83	84	86		90	95	96	96	97
		77	83	83	80		91	95	97	99				77	83	80	87	90		91	95	99	97	98
		83	83	82	82		91	98	92	98				83	83	82	84	89		91	98	98	95	97
		73	85	81	82		90	96	93	96				73	85	82	87	88		90	96	96	99	99
		74	82	83	81		87	96	94	95				74	82	81	83	87		87	96	95	94	96
		75	83	84	85		89	97	91	97				75	83	85	88	86		89	97	97	95	100
		76	84	82	84		89	96	95	98				76	84	84	85	87		89	96	98	96	101
		74	82	83	85		88	96	97	98				74	82	85	87	85		88	96	98	99	95
		75	85	82	81		89	93	98	97				75	85	81	89	86		89	93	97	99	99
		75	82	80	83		89	99	95	97				75	82	83	87	89		89	99	97	96	96
		75	83	80	89		90	99	99	98				75	83	89	88	86		90	99	98	97	99
		75	84	85	81		90	99	92	95				75	84	81	88	86		90	99	95	95	98
		77	86	84	80		89	95	98	96				77	86	80	87	88		89	95	96	99	98
		74	83	80	88		87	97	95	97				74	83	88	85	84		87	97	97	95	98
		75	82	79	81		88	99	96	96				75	82	81	87	82		88	99	96	96	99
	AVG	75.2667	82.9667	82.6	82.1333		89.3333	96.5333	95.5	96.7			AVG	75.2667	82.9667	82.1333	86.2667	86.7333		89.3333	96.5333	96.7	96.8667	97.9
	SD	1.79911	1.18855	1.71404	2.31537		1.80676	1.71672	2.08029	1.23596			SD	1.79911	1.18855	2.31537	1.98152	2.08332		1.80676	1.71672	1.23596	1.56983	2.17113
Source Data Figure 3g
			Ghd7								Hd1
			0	4	8	12	16	20	24		0	4	8	12	16	20	24
	WT	Rep.1	0.000234926	0.00750048	0.0015386	4.31109e-05	5.7747e-05	1.60946e-05	0.000234926		0.216379	0.0864787	0.0350599	0.105757	0.139809	0.203646	0.216379
		Rep.2	0.000430056	0.0052902	0.00275203	5.70824e-05	6.93568e-05	7.7948e-05	0.000430056		0.198392	0.0878363	0.037261	0.0952737	0.109555	0.177741	0.198392
		Rep.3	0.000138957	0.00683812	0.0046871	7.1843e-05	8.20829e-05	7.59482e-05	0.000138957		0.237441	0.0836729	0.0402905	0.131293	0.150666	0.24158	0.237441
	suf4Ri-1	Rep.1	0.00431514	0.0149504	0.00595818	0.00264732	0.000814993	0.000806971	0.00431514		0.187419	0.0737985	0.0325091	0.130957	0.167252	0.247896	0.187419
		Rep.2	0.00315248	0.00979799	0.00831318	0.00373636	0.000512943	0.000755009	0.00315248		0.170137	0.0511855	0.0269	0.168634	0.176961	0.206712	0.170137
		Rep.3	0.00398461	0.0177519	0.00780189	0.00428131	0.000343535	0.000223216	0.00398461		0.199182	0.0941402	0.0420365	0.093548	0.155546	0.286056	0.199182
	725Ri-1	Rep.1	0.0147182	0.0766359	0.0357019	0.0189288	0.00918599	0.00451047	0.0147182		0.25272	0.0989972	0.0291676	0.132181	0.140572	0.223138	0.25272
		Rep.2	0.0152259	0.0531914	0.0366993	0.0199492	0.0103789	0.00752983	0.0152259		0.221437	0.0706574	0.0204912	0.104474	0.124888	0.209237	0.221437
		Rep.3	0.0174425	0.0754387	0.0320644	0.0217679	0.00987228	0.00532257	0.0174425		0.28166	0.120734	0.0359289	0.164802	0.167668	0.238186	0.28166
	suf4Ri-1725Ri-1	Rep.1	0.010413	0.0538782	0.0344095	0.00959873	0.00373378	0.00158647	0.010413		0.145146	0.0402644	0.0165341	0.143022	0.18155	0.208346	0.145146
		Rep.2	0.0153004	0.0630109	0.0474157	0.0129269	0.00513463	0.00154735	0.0153004		0.150563	0.0282138	0.0145473	0.109705	0.152851	0.195667	0.150563
		Rep.3	0.0151263	0.0532738	0.0349628	0.00915866	0.00468814	0.00164402	0.0151263		0.171848	0.0526123	0.0187954	0.195076	0.207455	0.225554	0.171848
	AVG	WT	0.00026798	0.00654294	0.00299258	5.73454e-05	6.97289e-05	5.66636e-05	0.00026798		0.217404	0.085996	0.0375371	0.110775	0.133344	0.207655	0.217404
		suf4Ri-1	0.00381741	0.0141668	0.00735775	0.003555	0.000557157	0.000595065	0.00381741		0.18558	0.0730414	0.0338152	0.131046	0.166586	0.246888	0.18558
		725Ri-1	0.0157955	0.068422	0.0348218	0.0202153	0.0098124	0.00578762	0.0157955		0.251939	0.0967961	0.0285292	0.133819	0.144376	0.22352	0.251939
		suf4Ri-1725Ri-1	0.0136132	0.056721	0.0389293	0.0105614	0.00451885	0.00159261	0.0136132		0.155852	0.0403635	0.0166256	0.149267	0.180619	0.209856	0.155852
	SD	WT	0.000148338	0.00113432	0.00158797	1.43679e-05	1.21722e-05	3.5148e-05	0.000148338		0.0195448	0.0021233	0.00262619	0.0185266	0.0213045	0.0321079	0.0195448
		suf4Ri-1	0.000599096	0.00403443	0.00123873	0.000831952	0.000238819	0.000323077	0.000599096		0.0146098	0.0214874	0.00765228	0.037543	0.0107231	0.0396816	0.0146098
		725Ri-1	0.00144877	0.0132036	0.00243956	0.00143816	0.000598712	0.00156248	0.00144877		0.0301189	0.0251106	0.0077386	0.0301973	0.0216423	0.0144785	0.0301189
		suf4Ri-1725Ri-1	0.00277284	0.00545565	0.00735461	0.00206034	0.000715606	4.86231e-05	0.00277284		0.0141147	0.0121995	0.00212553	0.0430271	0.0273143	0.0150007	0.0141147
			OsMADS51		OsMADS51						Ehd1		Ehd1
			0	4	8	12	16	20	24		0	4	8	12	16	20	24
	WT	Rep.1	4.1949	2.89435	1.70819	1.69546	1.74731	2.10223	4.1949		0.128732	0.321274	0.0799428	0.00954873	0.00923667	0.038391	0.128732
		Rep.2	4.37625	3.07437	2.42075	1.44299	1.9579	2.25568	4.37625		0.112118	0.294181	0.0760245	0.00829255	0.00838868	0.0318404	0.112118
		Rep.3	3.63085	2.70862	1.99167	1.62552	1.7994	1.882	3.63085		0.136129	0.357003	0.0828734	0.0110542	0.00996272	0.0431633	0.136129
	suf4Ri-1	Rep.1	4.39446	3.11991	2.13444	1.50081	1.91908	2.43266	4.39446		0.0638317	0.149141	0.0103916	0.00504359	0.00847879	0.0238351	0.0638317
		Rep.2	3.56625	2.79218	1.96314	1.65089	1.94168	2.62508	3.56625		0.048841	0.128821	0.00906303	0.00433616	0.0070999	0.018885	0.048841
		Rep.3	3.72793	2.58956	2.07019	1.33065	1.8441	2.29617	3.72793		0.0732479	0.169793	0.0121286	0.0061798	0.0095074	0.0251811	0.0732479
	725Ri-1	Rep.1	3.53279	2.74326	1.31117	1.36456	1.68163	2.47173	3.53279		0.0907706	0.242827	0.090089	0.00636954	0.00689285	0.0549301	0.0907706
		Rep.2	3.20576	2.4363	1.66194	1.42312	1.30356	2.5317	3.20576		0.0832799	0.218832	0.0757671	0.00529502	0.00738945	0.04934	0.0832799
		Rep.3	3.62455	2.75135	1.53832	1.33946	1.58662	2.42426	3.62455		0.100085	0.268111	0.110462	0.00765423	0.00576365	0.0571586	0.100085
	suf4Ri-1725Ri-1	Rep.1	3.66317	2.6792	1.60028	1.46321	1.48481	2.13008	3.66317		0.109164	0.227174	0.0453709	0.00422605	0.00197245	0.0568419	0.109164
		Rep.2	3.8054	2.50536	1.3313	1.24314	1.48268	2.28727	3.8054		0.0948979	0.184356	0.0299437	0.00393854	0.00166602	0.0477831	0.0948979
		Rep.3	3.4224	2.6569	1.92265	1.60401	1.22902	2.11715	3.4224		0.122034	0.271028	0.0599291	0.00466907	0.00230242	0.0648216	0.122034
	AVG	WT	4.06733	2.89244	2.0402	1.58799	1.83487	2.07997	4.06733		0.12566	0.324153	0.0796136	0.00963181	0.00919603	0.0377982	0.12566
		suf4Ri-1	3.89621	2.83389	2.05592	1.49412	1.90162	2.4513	3.89621		0.0619735	0.149252	0.0105277	0.00518651	0.00836203	0.0226337	0.0619735
		725Ri-1	3.45436	2.64364	1.50381	1.37572	1.52394	2.47589	3.45436		0.0913787	0.243257	0.092106	0.0064396	0.00668199	0.0538096	0.0913787
		suf4Ri-1725Ri-1	3.63032	2.61382	1.61808	1.43678	1.39884	2.17816	3.63032		0.108699	0.227519	0.0450812	0.00427789	0.0019803	0.0564822	0.108699
	SD	WT	0.38873	0.182881	0.358753	0.130349	0.109684	0.187831	0.38873		0.012297	0.0315098	0.0034363	0.00138268	0.000787807	0.00568468	0.012297
		suf4Ri-1	0.439003	0.267624	0.0865349	0.160222	0.0510775	0.165244	0.439003		0.0123091	0.0204865	0.00153731	0.000930093	0.00120799	0.00331554	0.0123091
		725Ri-1	0.220135	0.179606	0.177914	0.0429332	0.196678	0.0538412	0.220135		0.00841923	0.0246423	0.0174352	0.00118116	0.000833161	0.00402794	0.00841923
		suf4Ri-1725Ri-1	0.193602	0.0945879	0.296076	0.18188	0.147067	0.0947063	0.193602		0.0135741	0.0433373	0.0149948	0.000368014	0.00031827	0.00852491	0.0135741
			OsGI		OsGI						RFT1		OsMADS51
			0	4	8	12	16	20	24		0	4	8	12	16	20	24
	WT	Rep.1	1.5104	10.8939	18.8415	16.274	8.03443	2.47008	1.5104		0.0717998	0.175805	0.00974532	0.00376328	0.000824773	0.00544046	0.0717998
		Rep.2	1.39288	9.319	19.1367	14.2752	7.91809	2.84377	1.39288		0.0651866	0.158481	0.00894173	0.00294064	0.000686172	0.00424838	0.0651866
		Rep.3	1.88708	11.5187	17.3752	17.7985	8.86592	1.98549	1.88708		0.0843005	0.18819	0.0106779	0.00459964	0.000921761	0.00639138	0.0843005
	suf4Ri-1	Rep.1	0.531002	14.0763	20.7836	15.6164	7.98448	3.33955	0.531002		0.0164572	0.0636244	0.0032054	0.00180124	0.000778124	0.00753685	0.0164572
		Rep.2	0.638371	11.5247	21.2045	13.8711	6.92772	2.96543	0.638371		0.0153799	0.0405175	0.00293172	0.00243764	0.00064501	0.00665272	0.0153799
		Rep.3	0.413814	15.2341	18.3168	16.2348	7.87911	4.11839	0.413814		0.0182916	0.0755139	0.00338149	0.00124976	0.000783329	0.00977521	0.0182916
	725Ri-1	Rep.1	0.41448	8.75218	20.5058	17.5235	7.51206	2.62262	0.41448		0.0486168	0.127487	0.00100167	0.00293846	0.00018948	0.00902204	0.0486168
		Rep.2	0.646559	7.96899	18.596	15.6854	6.38406	2.20321	0.646559		0.0397381	0.0978325	0.000932639	0.00205035	0.000486587	0.0101474	0.0397381
		Rep.3	0.532997	10.0161	21.6696	19.3935	8.29302	2.66107	0.532997		0.0484503	0.141183	0.00123174	0.00355032	0.000167439	0.00866846	0.0484503
	suf4Ri-1725Ri-1	Rep.1	0.546592	9.08917	18.425	15.6651	7.8006	1.3862	0.546592		0.0110043	0.0168261	0.00642394	0.00548181	0.0006745	0.000751256	0.0110043
		Rep.2	0.322509	10.452	19.0037	14.4673	6.25552	0.914071	0.322509		0.00953674	0.0191539	0.00492458	0.00432554	0.000680552	0.000676047	0.00953674
		Rep.3	0.664047	11.5494	18.1405	16.9382	8.14878	1.23917	0.664047		0.0122315	0.0124446	0.00828432	0.00606298	0.000309193	0.000817983	0.0122315
	AVG	WT	1.59679	10.5772	18.4511	16.1159	8.27281	2.43311	1.59679		0.0737623	0.174158	0.00978832	0.00376786	0.000810902	0.00536007	0.0737623
		suf4Ri-1	0.527729	13.6117	20.1017	15.2408	7.5971	3.47446	0.527729		0.0167096	0.0598853	0.00317287	0.00182955	0.000735488	0.00798826	0.0167096
		725Ri-1	0.531345	8.91241	20.2571	17.5341	7.39638	2.49564	0.531345		0.0456017	0.122167	0.00105535	0.00284637	0.000281169	0.00927931	0.0456017
		suf4Ri-1725Ri-1	0.51105	10.3635	18.5231	15.6902	7.40163	1.17981	0.51105		0.0109242	0.0161415	0.00654428	0.00529011	0.000554748	0.000748428	0.0109242
	SD	WT	0.258178	1.13352	0.943366	1.76696	0.516931	0.430332	0.258178		0.00970692	0.0149226	0.000868886	0.00082951	0.000118405	0.00107376	0.00970692
		suf4Ri-1	0.112315	1.89786	1.55996	1.22582	0.58209	0.588199	0.112315		0.00147216	0.0177953	0.000226643	0.000594444	7.83994e-05	0.00160945	0.00147216
		725Ri-1	0.116048	1.03291	1.55177	1.85407	0.959725	0.253976	0.116048		0.0050787	0.0221594	0.00015661	0.000754213	0.000178239	0.000772329	0.0050787
		suf4Ri-1725Ri-1	0.173521	1.23249	0.439891	1.23563	1.00771	0.241595	0.173521		0.00134915	0.00340663	0.0016831	0.000884445	0.000212679	7.101e-05	0.00134915
			Ehd2								Hd3a		Hd3a
			0	4	8	12	16	20	24		0	4	8	12	16	20	24
	WT	Rep.1	0.0323497	0.0449834	0.0215574	0.00544158	0.0178904	0.0242468	0.0323497		0.200199	0.396353	0.0473059	0.0272512	0.00570018	0.0372002	0.200199
		Rep.2	0.0307133	0.0461051	0.0253181	0.00428546	0.0191853	0.0209755	0.0307133		0.240212	0.364779	0.0530879	0.016019	0.00449423	0.0405023	0.240212
		Rep.3	0.0335276	0.0406648	0.0205647	0.00662296	0.0159726	0.026037	0.0335276		0.191926	0.43395	0.0398706	0.0389743	0.00603178	0.0358602	0.191926
	suf4Ri-1	Rep.1	0.0307012	0.0409146	0.0288576	0.00758471	0.0205819	0.0263573	0.0307012		0.0822931	0.125872	0.0385581	0.0122018	0.00213785	0.00623601	0.0822931
		Rep.2	0.0296513	0.0389199	0.0224885	0.00702473	0.0195099	0.0202774	0.0296513		0.0568812	0.119467	0.0281898	0.0163534	0.00190419	0.00569042	0.0568812
		Rep.3	0.0301581	0.0411143	0.027261	0.00686073	0.0220874	0.0297647	0.0301581		0.0997485	0.138895	0.0424766	0.00979415	0.00250842	0.00709655	0.0997485
	725Ri-1	Rep.1	0.0255634	0.0327876	0.016939	0.00345395	0.018505	0.0244539	0.0255634		0.171309	0.255399	0.0290016	0.00976393	0.00223196	0.00998203	0.171309
		Rep.2	0.0294309	0.0284482	0.0177746	0.00251877	0.016458	0.0204413	0.0294309		0.110929	0.240431	0.0185184	0.00817016	0.0020589	0.00642061	0.110929
		Rep.3	0.0214658	0.0376542	0.0156533	0.00394062	0.0208392	0.0292334	0.0214658		0.197827	0.295456	0.0310715	0.0107866	0.00252909	0.0113541	0.197827
	suf4Ri-1725Ri-1	Rep.1	0.0300741	0.0388547	0.0243021	0.00464673	0.014678	0.0220065	0.0300741		0.0596214	0.147897	0.0220959	0.00586869	0.00584523	0.00109144	0.0596214
		Rep.2	0.0331545	0.0287803	0.0275884	0.00372304	0.0141054	0.0209118	0.0331545		0.097382	0.11458	0.0166648	0.0038707	0.00437357	0.000983979	0.097382
		Rep.3	0.0282989	0.0387976	0.02072	0.00528052	0.0159857	0.0234548	0.0282989		0.0306178	0.183587	0.0230348	0.00751033	0.00619728	0.00122917	0.0306178
	AVG	WT	0.0321968	0.0439177	0.02248	0.00545	0.0176827	0.0237531	0.0321968		0.210779	0.39836	0.0467548	0.0274148	0.00540873	0.0378542	0.210779
		suf4Ri-1	0.0301702	0.0403163	0.0262024	0.00715672	0.0207264	0.0254665	0.0301702		0.0796409	0.128078	0.0364082	0.0127831	0.00218349	0.00634099	0.0796409
		725Ri-1	0.0254867	0.0329633	0.016789	0.00330445	0.0186007	0.0247095	0.0254867		0.160021	0.263762	0.0261972	0.00957356	0.00227332	0.00925226	0.160021
		suf4Ri-1725Ri-1	0.0305091	0.0354776	0.0242035	0.0045501	0.0149231	0.0221244	0.0305091		0.0625404	0.148688	0.0205985	0.00574991	0.00547203	0.00110153	0.0625404
	SD	WT	0.00141333	0.00287242	0.00250742	0.00116877	0.00161634	0.00256658	0.00141333		0.0258235	0.0346292	0.00662587	0.0114785	0.000809148	0.00238918	0.0258235
		suf4Ri-1	0.000525061	0.00121343	0.00331388	0.000379612	0.0012948	0.00480597	0.000525061		0.0215564	0.00990007	0.00738206	0.00331802	0.000304687	0.000708919	0.0215564
		725Ri-1	0.00398306	0.00460554	0.00106862	0.000722618	0.00219218	0.00440162	0.00398306		0.0445349	0.0284502	0.00673002	0.00131856	0.000237809	0.00254643	0.0445349
		suf4Ri-1725Ri-1	0.00245685	0.00580003	0.00343525	0.000783223	0.000963798	0.00127557	0.00245685		0.0334777	0.0345101	0.00343887	0.00182272	0.000967438	0.000122909	0.0334777

## Sheet: Fig.4
Source Data Figure 4a
			antibody against OsSUF4								antibody against OsSUF4
			RFT1-1	RFT1-2	RFT1-3	RFT1-4	RFT1-5	RFT1-6	RFT1-7		Hd3a-8	Hd3a-9	Hd3a-10	Hd3a-11	Hd3a-12	Hd3a-13	Hd3a-14	Hd3a-15
	WT	Rep.1	0.736175	2.36342	2.60234	1.86766	0.915584	0.785064	0.976933		0.909656	1.25213	2.0883	2.69922	1.21351	0.683902	0.948739	0.980959
		Rep.2	1.05129	2.1674	2.29413	1.68956	0.744949	0.803291	1.14128		1.05159	1.37432	1.83925	2.40944	0.81728	0.804622	1.12815	0.963294
		Rep.3	1.26676	2.51602	3.02196	1.91955	1.26168	0.893727	0.881785		0.709633	1.14639	2.39094	2.92386	1.03095	0.914959	0.669322	0.728318
	suf4Ri-1	Rep.1	1.15909	1.64458	1.45435	1.50334	0.892852	0.781887	1.06497		0.842085	1.33471	1.41858	1.81606	1.45858	1.07829	0.903425	0.985252
		Rep.2	1.00367	1.60113	1.32211	1.46887	1.05317	0.731321	1.22035		0.880174	1.26173	1.27955	1.58999	1.0591	0.798939	0.981507	0.950718
		Rep.3	1.52763	1.2896	1.65226	1.31954	0.852381	1.1242	1.14187		1.00213	1.43336	1.34694	1.96606	1.29769	1.17047	1.28793	1.12068
	725Ri-1	Rep.1	1.30642	1.56683	0.649711	1.53562	0.621223	1.25381	0.798128		0.67419	0.987459	1.25928	1.37321	0.745813	1.01286	1.02968	0.852983
		Rep.2	0.911369	1.41791	0.539626	1.37231	1.07148	0.838524	1.08139		1.05975	0.82153	1.20693	1.18116	1.11499	0.95218	0.807216	1.06915
		Rep.3	1.36743	1.84391	0.726743	1.55632	1.13716	0.86176	0.944511		0.719179	1.12652	1.27266	1.47654	0.853718	1.21389	1.09351	0.586467
	suf4Ri-1725Ri-1	Rep.1	0.732811	1.00678	0.656674	1.00518	1.0126	0.976872	0.780291		0.920525	0.678049	1.10092	1.58193	0.965035	0.733464	0.856338	0.921986
		Rep.2	0.932739	0.85831	0.463013	1.24682	1.13741	1.10665	1.04316		0.90422	0.916809	0.764629	1.3873	1.27863	0.895242	1.15117	0.864369
		Rep.3	1.36164	0.712299	0.61703	0.969045	0.762352	0.761918	0.804671		0.61442	1.02224	0.994339	1.85494	0.98953	1.12482	1.09022	0.533714
	AVG	WT	1.01807	2.34895	2.63948	1.82559	0.974072	0.827361	0.999998		0.890292	1.25761	2.10616	2.67751	1.02058	0.801161	0.915405	0.890857
		suf4Ri-1	1.23013	1.51177	1.47624	1.43058	0.932801	0.879137	1.1424		0.908131	1.34327	1.34836	1.7907	1.27179	1.0159	1.05762	1.01888
		725Ri-1	1.19507	1.60955	0.638693	1.48808	0.943288	0.984697	0.941342		0.817707	0.978503	1.24629	1.34364	0.904842	1.05964	0.976803	0.836201
		suf4Ri-1725Ri-1	1.00906	0.85913	0.578906	1.07368	0.970788	0.948481	0.876039		0.813055	0.872365	0.953297	1.60805	1.07773	0.917843	1.03258	0.773356
	SD	WT	0.266847	0.174761	0.365336	0.120628	0.263284	0.0581929	0.131275		0.171798	0.114065	0.276281	0.257896	0.198317	0.115567	0.231225	0.14104
		suf4Ri-1	0.26911	0.193629	0.16616	0.0976962	0.106189	0.213734	0.0776947		0.0836066	0.086139	0.0695276	0.189316	0.200998	0.193466	0.20324	0.0898348
		725Ri-1	0.24758	0.216191	0.0940438	0.100796	0.280843	0.233345	0.141657		0.210821	0.152691	0.0347401	0.149894	0.189826	0.136985	0.150295	0.24178
		suf4Ri-1725Ri-1	0.321286	0.147243	0.102304	0.151025	0.190993	0.174113	0.14524		0.172216	0.176346	0.171862	0.234911	0.174411	0.196656	0.15564	0.209527
			antibody against SDG725								antibody against SDG725
			RFT1-1	RFT1-2	RFT1-3	RFT1-4	RFT1-5	RFT1-6	RFT1-7		Hd3a-8	Hd3a-9	Hd3a-10	Hd3a-11	Hd3a-12	Hd3a-13	Hd3a-14	Hd3a-15
	WT	Rep.1	0.967526	3.05169	2.3704	4.27132	2.90255	1.99202	0.931423		0.854554	3.77984	2.41179	2.77444	3.9847	3.34747	0.903546	0.937883
		Rep.2	1.09816	2.7092	2.00985	3.73892	2.347	2.26349	1.18831		0.880813	3.21609	2.23368	2.49951	4.14287	3.03152	1.16045	1.02103
		Rep.3	1.13788	3.29912	2.659	4.17311	2.39481	1.72414	1.27754		0.938833	4.15867	2.68026	3.03581	3.35643	2.57845	0.86443	0.83482
	suf4Ri-1	Rep.1	0.772413	1.45769	1.30163	1.87482	1.03935	1.05291	0.903243		0.98452	1.66779	1.28444	1.4341	2.13127	1.79047	0.850567	0.870448
		Rep.2	0.777826	1.94195	1.30664	1.92228	1.25967	1.14233	0.981971		0.875269	1.92665	1.57517	1.81821	1.7399	1.51899	1.05652	0.72522
		Rep.3	1.02767	1.63468	1.56591	2.28094	1.28163	1.2287	1.23255		0.995143	1.67051	1.58146	1.97479	2.44665	1.57571	1.13944	1.0744
	725Ri-1	Rep.1	0.783419	1.03709	1.12637	1.52431	1.15119	1.01556	1.22347		0.61953	1.42244	1.10919	0.978451	1.78993	1.39538	0.85031	1.03698
		Rep.2	0.537876	1.20939	1.27731	1.75728	0.876283	1.0357	1.15956		0.692697	1.64986	1.2642	1.19844	1.78261	1.46674	0.773542	0.756363
		Rep.3	1.1658	1.02394	0.999447	1.26964	1.33512	0.748987	1.54316		0.908673	1.19421	0.946414	0.735596	1.56227	1.85002	1.08965	1.15019
	suf4Ri-1725Ri-1	Rep.1	0.942955	1.32012	0.6845	1.03319	0.830195	0.80865	1.16138		0.657537	0.988364	0.65659	1.35906	1.35036	1.4149	0.724947	0.67973
		Rep.2	0.760779	1.37404	0.691744	1.16785	1.097	1.19391	1.26852		0.958189	1.22256	0.762115	1.49426	1.35521	1.68506	0.654076	0.667887
		Rep.3	0.773542	1.07672	0.671329	0.896139	0.841646	0.798858	1.37379		0.886243	0.760905	0.595024	1.17637	1.63673	1.19793	0.933651	0.91894
	AVG	WT	1.06786	3.02	2.34642	4.06111	2.54812	1.99322	1.13242		0.8914	3.7182	2.44191	2.76992	3.828	2.98581	0.976142	0.931245
		suf4Ri-1	0.859303	1.67811	1.39139	2.02601	1.19355	1.14131	1.03925		0.951644	1.75498	1.48036	1.74237	2.10594	1.62839	1.01551	0.890021
		725Ri-1	0.829032	1.09014	1.13438	1.51708	1.12087	0.933415	1.30873		0.7403	1.42217	1.1066	0.970829	1.7116	1.57071	0.904501	0.981177
		suf4Ri-1725Ri-1	0.825759	1.25696	0.682525	1.03239	0.922947	0.933807	1.2679		0.83399	0.990609	0.671243	1.34323	1.44743	1.43263	0.770891	0.755519
	SD	WT	0.0891288	0.296234	0.325241	0.283317	0.307876	0.269678	0.179697		0.0431256	0.474301	0.224812	0.268176	0.415975	0.386545	0.160808	0.0932834
		suf4Ri-1	0.145835	0.245035	0.15116	0.222046	0.133992	0.087901	0.171964		0.0663558	0.148677	0.169697	0.278208	0.354058	0.143202	0.148738	0.175409
		725Ri-1	0.316438	0.103483	0.139104	0.243904	0.230917	0.160036	0.205524		0.150334	0.227822	0.15891	0.231516	0.129383	0.244501	0.164874	0.202757
		suf4Ri-1725Ri-1	0.101695	0.158404	0.0103498	0.135856	0.150843	0.225311	0.106204		0.15699	0.230834	0.0845037	0.159533	0.163957	0.244051	0.14534	0.14165
			antibody against H3K36me3								antibody against H3K36me3
			RFT1-1	RFT1-2	RFT1-3	RFT1-4	RFT1-5	RFT1-6	RFT1-7		Hd3a-8	Hd3a-9	Hd3a-10	Hd3a-11	Hd3a-12	Hd3a-13	Hd3a-14	Hd3a-15
	WT	Rep.1	0.221996	0.252751	0.357486	0.556125	0.702965	0.442419	0.290355		0.17631	0.31307	0.398831	0.482626	0.634387	0.657722	0.174865	0.142032
		Rep.2	0.199984	0.240068	0.327621	0.488753	0.82066	0.528797	0.276916		0.231078	0.326428	0.299913	0.436517	0.737418	0.796254	0.235566	0.201743
		Rep.3	0.218245	0.288176	0.3764	0.644496	0.702569	0.508218	0.22134		0.176726	0.375344	0.414434	0.515951	0.599057	0.659619	0.178239	0.154153
	suf4Ri-1	Rep.1	0.214184	0.252007	0.202543	0.266123	0.450354	0.246726	0.244796		0.150533	0.161593	0.176044	0.341924	0.372591	0.337025	0.170517	0.151895
		Rep.2	0.211558	0.217199	0.239374	0.234383	0.433398	0.342815	0.271372		0.21976	0.131886	0.20957	0.296273	0.468874	0.423421	0.193608	0.221001
		Rep.3	0.164482	0.27999	0.183445	0.279853	0.378559	0.25564	0.205881		0.200562	0.113674	0.140805	0.354994	0.38725	0.409365	0.208813	0.188105
	725Ri-1	Rep.1	0.1686	0.173992	0.188862	0.305629	0.354428	0.266606	0.250675		0.20567	0.112374	0.143085	0.253383	0.353337	0.277273	0.20156	0.20811
		Rep.2	0.240806	0.18852	0.16498	0.340301	0.4185	0.359671	0.289708		0.202557	0.0981018	0.128341	0.223459	0.437901	0.388567	0.177469	0.228274
		Rep.3	0.180756	0.162019	0.211426	0.362043	0.332279	0.298473	0.273616		0.160088	0.121465	0.159164	0.288362	0.308283	0.277323	0.215647	0.195019
	suf4Ri-1725Ri-1	Rep.1	0.199717	0.178228	0.199596	0.291762	0.322684	0.253374	0.217959		0.156494	0.144559	0.214586	0.277426	0.282986	0.262975	0.16488	0.169856
		Rep.2	0.183447	0.158873	0.168564	0.256966	0.351094	0.317136	0.232128		0.201441	0.121824	0.176161	0.22504	0.318537	0.370203	0.21488	0.224128
		Rep.3	0.150845	0.18642	0.216719	0.338236	0.29042	0.234709	0.177624		0.178874	0.168984	0.194577	0.313782	0.257353	0.301222	0.158223	0.183358
	AVG	WT	0.213408	0.260332	0.353836	0.563125	0.742065	0.493145	0.26287		0.194704	0.338281	0.371059	0.478365	0.656954	0.704532	0.196223	0.165976
		suf4Ri-1	0.196741	0.249732	0.208454	0.26012	0.42077	0.281727	0.240683		0.190285	0.135718	0.175473	0.331064	0.409572	0.389937	0.190979	0.187
		725Ri-1	0.196721	0.174844	0.188423	0.335991	0.368402	0.30825	0.271333		0.189439	0.110647	0.14353	0.255068	0.366507	0.314388	0.198225	0.210468
		suf4Ri-1725Ri-1	0.178003	0.174507	0.19496	0.295655	0.321399	0.268406	0.209237		0.178936	0.145122	0.195108	0.272083	0.286292	0.311467	0.179328	0.192447
	SD	WT	0.0117764	0.0249338	0.0245935	0.0781071	0.0680655	0.0451184	0.0365888		0.0315012	0.0327857	0.0621064	0.0398884	0.071888	0.0794394	0.0341134	0.0315627
		suf4Ri-1	0.0279684	0.0314573	0.0284291	0.0233216	0.0375262	0.0530911	0.0329385		0.0357394	0.0241878	0.034386	0.0308301	0.0518775	0.0463593	0.0192829	0.0345662
		725Ri-1	0.0386597	0.013271	0.023226	0.0284526	0.0447769	0.0472965	0.0196162		0.0254655	0.0117769	0.0154162	0.0324844	0.0658048	0.0642414	0.0193063	0.0167526
		suf4Ri-1725Ri-1	0.024887	0.0141455	0.0244104	0.0407746	0.0303575	0.0432205	0.0282791		0.0224734	0.023585	0.0192179	0.0446117	0.0307257	0.0543431	0.0309685	0.0282548
Source Data Figure 4b										Source Data Figure 4c
		Heading date										Heading date
		WT	suf4Ri-1	rft1-1	suf4Ri-1 rft1-1							WT	suf4Ri-1	hd3a-1	suf4Ri-1 hd3a-1
		90	97	101	99							75	82	91	93
		90	97	100	99							73	83	92	90
		89	92	101	100							75	83	92	94
		89	97	100	102							74	83	91	91
		88	96	95	99							75	82	91	92
		88	96	105	98							73	84	94	88
		89	95	98	105							76	85	98	94
		90	98	99	99							75	81	91	93
		97	95	100	99							75	83	91	92
		90	98	99	98							75	82	91	92
		90	97	99	99							76	82	90	92
		89	96	103	104							77	82	88	94
		89	96	103	104							76	82	90	92
		88	97	100	100							75	82	92	92
		87	99	100	100							75	84	92	92
		90	95	99	99							75	82	93	95
		91	95	98	99							77	83	94	98
		91	98	100	101							83	83	94	92
		90	96	98	101							73	85	89	90
		87	96	98	99							74	82	92	91
		89	97	98	100							75	83	94	91
		89	96	105	99							76	84	95	90
		88	96	104	98							74	82	96	92
		89	93	105	97							75	85	92	92
		89	99	99	100							75	82	92	94
		90	99	99	101							75	83	91	93
		90	99	100	105							75	84	90	93
		89	95	104	99							77	86	92	94
		87	97	100	100							74	83	91	90
		88	99	105	99							75	82	93	92
	AVG	89.3333	96.5333	100.5	100.067						AVG	75.2667	82.9667	92.0667	92.2667
	SD	1.80676	1.71672	2.59642	2.04995						SD	1.79911	1.18855	2.0667	1.8742

## Sheet: Fig.6
Source Data Figure 6a
		relative luciferase activity
		Hd3a-WT	Hd3a-mu	RFT1-WT	RFT1-mu
	Rep.1	12.6977	5.85679	9.26113	3.18358
	Rep.2	10.681	6.81331	10.5737	3.53802
	Rep.3	14.6395	4.95726	8.11563	2.84739
	AVG	12.6727	5.87579	9.31682	3.18966
	SD	1.97939	0.928171	1.22998	0.345354
Source Data Figure 6b
		relative transcript of GUS
		Hd3a-WT	Hd3a-mu	RFT1-WT	RFT1-mu
	Rep.1	0.018241	0.010761	0.000423	0.000218
	Rep.2	0.015345	0.009687	0.0004	0.00022
	Rep.3	0.018912	0.011699	0.000366	0.000236
		Hd3a-WT	Hd3a-mu	RFT1-WT	RFT1-mu
	Rep.1	1	0.589935	1	0.515366
	Rep.2	1	0.631281	1	0.55
	Rep.3	1	0.618602	1	0.644809
	AVG	1	0.613272	1	0.570058
	SD	0	0.0211819	0	0.0670118

## Sheet: Fig.7
Source Data Figure 7e
		relative OsSUF4 enrichment
			Os02g08490	Os05g48810	Os04g49660	Os06g06490	Os09g31480	Os12g21784	Os12g01760
	WT	Rep.1	0.856456	1.99299	2.25583	3.01201	1.46505	1.07078	1.34378
		Rep.2	1.18236	1.73591	1.50646	1.24789	1.87444	1.93912	1.2754
		Rep.3	0.17467	1.60598	1.52966	1.9363	1.26479	1.02197	1.92287
	suf4Ri-1	Rep.1	0.507523	1.29124	1.48992	2.28072	0.919128	0.747144	0.927945
		Rep.2	0.639288	1.24788	0.817283	0.931487	0.988962	0.999081	0.999134
		Rep.3	0.115786	0.823133	0.919086	1.65245	0.933832	0.765322	1.30849
	HA-OsSUF4	Rep.1	1.47299	2.88458	3.2763	4.08983	2.56945	1.66692	1.64576
		Rep.2	1.92314	3.2621	1.87285	1.80405	3.03308	3.20921	1.44662
		Rep.3	0.335398	2.81738	2.04941	2.666	2.23182	1.49619	2.32775
			Os02g08490	Os05g48810	Os04g49660	Os06g06490	Os09g31480	Os12g21784	Os12g01760
	WT	Rep.1	1	1	1	1	1	1	1
		Rep.2	1	1	1	1	1	1	1
		Rep.3	1	1	1	1	1	1	1
	suf4Ri-1	Rep.1	0.592585	0.647892	0.660474	0.757209	0.627369	0.697759	0.690548
		Rep.2	0.540688	0.718859	0.542517	0.746452	0.527605	0.515224	0.783388
		Rep.3	0.662884	0.512542	0.600844	0.853405	0.738333	0.748868	0.680488
	HA-OsSUF4	Rep.1	1.71986	1.44736	1.45237	1.35784	1.75383	1.55674	1.22472
		Rep.2	1.62653	1.87919	1.24321	1.44569	1.61813	1.65498	1.13425
		Rep.3	1.92018	1.7543	1.33978	1.37685	1.76458	1.46403	1.21056
	AVG	WT	1	1	1	1	1	1	1
		suf4Ri-1	0.598719	0.626431	0.601278	0.785689	0.631102	0.65395	0.718141
		HA-OsSUF4	1.75552	1.69362	1.34512	1.39346	1.71218	1.55858	1.18984
	SD	WT	0	0	0	0	0	0	0
		suf4Ri-1	0.0613288	0.104819	0.0589795	0.0588905	0.105413	0.122828	0.0567284
		HA-OsSUF4	0.150041	0.222216	0.104683	0.0462174	0.0816258	0.0954919	0.0486641

## Sheet: Fig.8
Source Data Figure 8c
		relative luciferase activity
		vector	WT	R18A	K24A	K31A	K33A	K36A	K43A	K18A/K33A/K36A/K43A
	Rep.1	0.000808	0.010668	0.006974	0.007799	0.00527	0.006136	0.006916	0.005646	0.002438
	Rep.2	0.000797	0.010115	0.007281	0.007469	0.005594	0.006819	0.006926	0.005859	0.002917
	Rep.3	0.001136	0.012682	0.008041	0.010041	0.006753	0.007561	0.008813	0.008882	0.003829
	Rep.1	1	13.203	8.63119	9.65223	6.52228	7.59406	8.55941	6.98762	3.01733
	Rep.2	1	12.6913	9.13551	9.37139	7.01882	8.55583	8.69009	7.35132	3.65997
	Rep.3	1	11.1637	7.07835	8.83891	5.94454	6.65581	7.75792	7.81866	3.3706
	AVG	1	12.3527	8.28168	9.28751	6.49521	7.6019	8.33581	7.38587	3.3493
	SD	0	1.06096	1.07219	0.413097	0.53765	0.950037	0.504709	0.416595	0.321853

## Sheet: Supplementary Fig. 3
Source Data Supplementary Fig.3
		relative transcript of OsSUF4
		root	stem	flag leaf	young leaf	shoot	inflorescence
	Rep.1	7.27841	17.685	19.5523	6.39026	11.8926	13.355
	Rep.2	6.66022	14.1984	17.8157	5.97419	9.15126	12.5179
	Rep.3	5.39102	12.7967	15.1893	6.76839	7.33744	10.0864
	AVG	6.44321	14.8933	17.5191	6.37761	9.46043	11.9864
	SD	0.962225	2.51716	2.19658	0.39725	2.29327	1.69785

## Sheet: Supplementary Fig. 4
Source Data Supplementary Fig.4
		relative transcript of flowering genes
			Ghd7	MADS50	OsGI	Ehd2	Hd1	Ehd1	RFT1	Hd3a
	WT	Rep.1	0.02054	0.00324	2.16336	0.03659	0.10695	0.00976	0.00069	0.00085
		Rep.2	0.03665	0.00394	2.05924	0.05518	0.09042	0.00768	0.00082	0.00091
		Rep.3	0.0387	0.00514	2.53686	0.46109	0.11538	0.01054	0.00058	0.00075
	suf4Ri-1	Rep.1	0.02373	0.00343	2.41661	0.03927	0.12739	0.00469	0.00039	0.0003
		Rep.2	0.03624	0.00461	2.42459	0.05219	0.11936	0.00408	0.00037	0.00027
		Rep.3	0.05029	0.00485	2.69659	0.54658	0.12025	0.00421	0.00038	0.00033
	725Ri-1	Rep.1	0.02745	0.00224	2.40219	0.0179	0.13312	0.00664	0.00044	0.00053
		Rep.2	0.04307	0.00228	2.48543	0.03031	0.11933	0.00473	0.00058	0.00065
		Rep.3	0.05722	0.00408	2.58748	0.20971	0.12291	0.0077	0.00032	0.00038
	sufRi-1 725Ri-1	Rep.1	0.02545	0.00182	2.04365	0.01478	0.12251	0.00511	0.00029	0.00031
		Rep.2	0.03842	0.0021	2.20035	0.02054	0.11981	0.00445	0.00041	0.00036
		Rep.3	0.05615	0.00302	2.27783	0.20529	0.12203	0.0046	0.0002	0.00024
	WT	Rep.1	1	1	1	1	1	1	1	1
		Rep.2	1	1	1	1	1	1	1	1
		Rep.3	1	1	1	1	1	1	1	1
	suf4Ri-1	Rep.1	1.15531	1.05864	1.11706	1.07324	1.19112	0.480533	0.565217	0.352941
		Rep.2	0.988813	1.17005	1.17742	0.945814	1.32006	0.53125	0.45122	0.296703
		Rep.3	1.29948	0.94358	1.06296	1.18541	1.04221	0.399431	0.655172	0.44
	725Ri-1	Rep.1	1.33642	0.691358	1.1104	0.489205	1.24469	0.680328	0.637681	0.623529
		Rep.2	1.17517	0.57868	1.20696	0.549293	1.31973	0.615885	0.707317	0.714286
		Rep.3	1.47855	0.793774	1.01995	0.454814	1.06526	0.73055	0.551724	0.506667
	sufRi-1 725Ri-1	Rep.1	1.23905	0.561728	0.944665	0.403936	1.14549	0.523566	0.42029	0.364706
		Rep.2	1.04829	0.532995	1.06853	0.372236	1.32504	0.579427	0.5	0.395604
		Rep.3	1.4509	0.587549	0.897893	0.445228	1.05764	0.436433	0.344828	0.32
	AVG	WT	1	1	1	1	1	1	1	1
		suf4Ri-1	1.14787	1.05742	1.11915	1.06816	1.18446	0.470405	0.557203	0.363215
		725Ri-1	1.33005	0.687938	1.11244	0.497771	1.2099	0.675588	0.632241	0.614827
		sufRi-1 725Ri-1	1.24608	0.560757	0.970361	0.407133	1.17605	0.513142	0.421706	0.360103
	SD	WT	0	0	0	0	0	0	0	0
		suf4Ri-1	0.155469	0.11324	0.0572566	0.119878	0.139046	0.0664907	0.102212	0.0721987
		725Ri-1	0.151791	0.107588	0.0935222	0.0478187	0.130754	0.0574792	0.077939	0.104083
		sufRi-1 725Ri-1	0.201397	0.0272898	0.0881705	0.0366006	0.136297	0.0720649	0.0775959	0.0380117

## Sheet: Supplementary Fig.6
Source Data Supplementary Fig.6a
			antibody against OsSUF4			antibody against SDG725			antibody against H3K36me3
			OsMADS51-1	OsMADS51-2		OsMADS51-1	OsMADS51-2		OsMADS51-1	OsMADS51-2
	WT	Rep.1	2.03944	3.32692		1.26439	1.97781		0.177714	0.208546
		Rep.2	2.25249	3.58812		1.08191	1.85588		0.192376	0.17668
		Rep.3	1.87417	3.07003		1.44317	2.13538		0.160463	0.218078
	suf4Ri-1	Rep.1	2.22519	3.56503		1.15044	1.65575		0.176848	0.197691
		Rep.2	2.25308	2.85892		0.908501	1.45199		0.202887	0.21489
		Rep.3	1.82514	3.78578		1.36747	1.85201		0.146671	0.177133
	725Ri-1	Rep.1	3.00249	2.72499		1.25002	1.4399		0.147013	0.17937
		Rep.2	3.37569	2.91839		1.04309	1.74692		0.13784	0.147449
		Rep.3	2.63809	2.65965		1.47524	1.08114		0.15829	0.202377
	suf4Ri-1725Ri-1	Rep.1	2.88053	2.69865		1.0865	1.19924		0.143971	0.151057
		Rep.2	3.1748	2.71827		0.93797	0.890539		0.134753	0.141743
		Rep.3	2.57885	2.47504		1.31536	1.52534		0.155353	0.165335
	AVG	WT	2.05537	3.32836		1.26316	1.98969		0.176851	0.201101
		suf4Ri-1	2.10113	3.40324		1.14214	1.65325		0.175469	0.196571
		725Ri-1	3.00542	2.76767		1.25612	1.42265		0.147714	0.176399
		suf4Ri-1725Ri-1	2.87806	2.63065		1.11328	1.20504		0.144692	0.152712
	SD	WT	0.18966	0.259048		0.180632	0.140129		0.015974	0.02168
		suf4Ri-1	0.239427	0.484148		0.229598	0.200025		0.0281335	0.0189035
		725Ri-1	0.368809	0.134547		0.216141	0.333225		0.0102428	0.0275846
		suf4Ri-1725Ri-1	0.297984	0.135123		0.190114	0.317439		0.0103187	0.0118825
Source Data Supplementary Fig.6b
			antibody against OsSUF4			antibody against SDG725			antibody against H3K36me3
			Ehd-1	Ehd-2		Ehd-1	Ehd-2		Ehd-1	Ehd-2
	WT	Rep.1	1.28323	1.36827		1.86899	1.74088		0.350844	0.192911
		Rep.2	1.42244	1.51108		1.68984	1.58307		0.391133	0.176543
		Rep.3	1.15244	1.17312		2.03988	1.92086		0.323466	0.211379
	suf4Ri-1	Rep.1	1.36317	1.32967		1.77923	2.03162		0.303452	0.230825
		Rep.2	1.58432	1.50044		1.57848	1.8546		0.339795	0.216414
		Rep.3	1.1393	1.14807		1.94503	2.11753		0.278239	0.253731
	725Ri-1	Rep.1	1.41217	1.21062		0.988095	0.978299		0.203824	0.13781
		Rep.2	1.56356	1.39716		1.14532	1.03494		0.2156	0.144485
		Rep.3	1.2691	1.02505		0.880427	0.851828		0.182593	0.117331
	suf4Ri-1725Ri-1	Rep.1	1.5918	0.742055		1.16861	1.20222		0.220997	0.145266
		Rep.2	1.4829	0.646624		1.30108	1.21783		0.180724	0.146514
		Rep.3	1.71754	0.848014		1.04105	1.02526		0.23517	0.149118
	AVG	WT	1.28604	1.35082		1.86624	1.74827		0.355148	0.193611
		suf4Ri-1	1.36227	1.32606		1.76758	2.00125		0.307162	0.233657
		725Ri-1	1.41495	1.21094		1.00461	0.955023		0.200672	0.133209
		suf4Ri-1725Ri-1	1.59741	0.745565		1.17024	1.14844		0.212297	0.146966
	SD	WT	0.135019	0.169659		0.175036	0.169016		0.034038	0.0174285
		suf4Ri-1	0.222511	0.176209		0.183553	0.134071		0.0309453	0.0188189
		725Ri-1	0.147251	0.186053		0.133218	0.0937497		0.0167279	0.0141492
		suf4Ri-1725Ri-1	0.11742	0.100741		0.130022	0.106962		0.0282467	0.00196533

## Sheet: Supplementary Fig.7
Source Data Supplementary Fig.7
			antibody against H3								antibody against H3
			RFT1-1	RFT1-2	RFT1-3	RFT1-4	RFT1-5	RFT1-6	RFT1-7		Hd3a-8	Hd3a-9	Hd3a-10	Hd3a-11	Hd3a-12	Hd3a-13	Hd3a-14	Hd3a-15
	WT	Rep.1	0.521441	0.603355	0.603897	0.949754	0.656761	0.701462	1.70232		0.667661	0.651717	0.582442	0.816599	1.13846	1.82804	1.58086	1.9063
		Rep.2	0.474529	0.635426	0.562425	0.686569	0.574265	0.657097	1.45943		0.60372	0.620756	0.525613	0.610323	0.957512	1.38135	1.20459	1.60497
		Rep.3	0.482063	0.609236	0.5208	0.686921	0.566736	0.691346	1.56752		0.639266	0.533313	0.546254	0.610559	0.924906	1.48723	1.39858	2.05748
	suf4Ri-1	Rep.1	0.474532	0.522009	0.57489	0.586001	0.511445	0.586796	1.412		0.775767	0.441171	0.417074	0.856055	0.949733	1.56279	1.42132	1.64448
		Rep.2	0.417693	0.589483	0.528691	0.566853	0.470689	0.468963	1.46187		0.616923	0.296367	0.391827	0.705071	0.84176	1.36289	1.1541	1.45262
		Rep.3	0.686998	0.809964	0.689635	0.810017	0.694131	0.73989	1.57095		0.813539	0.574648	0.65855	0.837506	1.047	1.78721	1.70273	1.84625
	725Ri-1	Rep.1	0.515875	0.618447	0.621905	0.660406	0.624239	0.771751	1.34003		0.654723	0.306427	0.524271	0.60665	0.968649	1.57247	1.46174	1.90987
		Rep.2	0.515826	0.640076	0.583878	0.746092	0.547077	0.621132	1.397		0.528991	0.425725	0.482012	0.496885	0.754564	1.21696	1.06551	1.81258
		Rep.3	0.566857	0.600531	0.568804	0.774074	0.58486	0.623456	1.76586		0.615122	0.535002	0.551033	0.704196	0.916495	1.43663	1.2187	1.73077
	suf4Ri-1725Ri-1	Rep.1	0.597176	0.580375	0.619277	0.71481	0.739698	0.758261	1.68352		0.848389	0.548445	0.661777	0.826381	1.01251	1.64305	1.31783	1.83532
		Rep.2	0.581565	0.693228	0.675327	0.684325	0.607827	0.803118	1.51175		0.74131	0.50059	0.588002	0.65563	0.81586	1.31179	1.06693	1.56956
		Rep.3	0.659573	0.710371	0.779564	0.937186	0.770838	1.02361	1.79604		0.923311	0.514086	0.790367	0.725716	1.05618	1.69107	1.53774	2.00375
	AVG	WT	0.492678	0.616005	0.562374	0.774415	0.599254	0.683302	1.57642		0.636882	0.601929	0.551437	0.67916	1.00696	1.56554	1.39468	1.85625
		suf4Ri-1	0.526408	0.640485	0.597739	0.65429	0.558755	0.59855	1.48161		0.735409	0.437396	0.48915	0.799544	0.946164	1.57096	1.42605	1.64778
		725Ri-1	0.532853	0.619685	0.591529	0.726858	0.585392	0.672113	1.50096		0.599612	0.422385	0.519105	0.602577	0.879903	1.40869	1.24865	1.81774
		suf4Ri-1725Ri-1	0.612771	0.661325	0.691389	0.778774	0.706121	0.861662	1.66377		0.83767	0.52104	0.680048	0.735909	0.961516	1.54864	1.3075	1.80288
	SD	WT	0.0251931	0.0170738	0.0415484	0.151848	0.0499444	0.0232505	0.12169		0.0320375	0.0614066	0.0287668	0.119026	0.115043	0.233414	0.188165	0.230369
		suf4Ri-1	0.141949	0.1506	0.0828695	0.135202	0.118997	0.135846	0.0812899		0.104336	0.139179	0.147247	0.0823399	0.102666	0.212278	0.274346	0.196836
		725Ri-1	0.0294488	0.0198011	0.0273647	0.0592251	0.0385842	0.0862966	0.231172		0.064285	0.114324	0.0347993	0.103716	0.111635	0.179394	0.199806	0.0896625
		suf4Ri-1725Ri-1	0.0412761	0.0706261	0.0813421	0.138033	0.0865372	0.142031	0.143168		0.0914731	0.0246739	0.102412	0.0858308	0.128018	0.206515	0.235576	0.218908

## Sheet: Supplementary Fig.8
Source Data Supplementary Fig.8b
			relative transcript
			AtSUF4	OsSUF4
	WT	Rep.1	0.0219581	0
		Rep.2	0.0230526	0
		Rep.3	0.019453	0
	suf4-2	Rep.1	3.65756e-05	0
		Rep.2	3.01039e-05	0
		Rep.3	2.39725e-05	0
	AtSUF4/suf-2	Rep.1	0.0216596	0.0189987
		Rep.2	0.023331	0.0203763
		Rep.3	0.0231899	0.0225771
	OsSUF4-1/suf4-2	Rep.1	0	0.0235019
		Rep.2	0	0.0271074
		Rep.3	0	0.0305801
	OsSUF4-2/suf4-2	Rep.1	0	0
		Rep.2	0	0
		Rep.3	0	0
	AVG	WT	0.0214879	0
		suf4-2	3.02173e-05	0
		AtSUF4/suf-2	0.0227268	0.0206507
		OsSUF4-1/suf4-2	0	0.0270631
		OsSUF4-2/suf4-2	0	0
	SD	WT	0.0018453	0
		suf4-2	6.3023e-06	0
		AtSUF4/suf-2	0.000926933	0.00180493
		OsSUF4-1/suf4-2	0	0.00353928
		OsSUF4-2/suf4-2	0	0
Source Data Supplementary Fig.8c
			relative transcript
			FLC
	WT	Rep.1	0.012918
		Rep.2	0.0124529
		Rep.3	0.0119582
	suf4-2	Rep.1	1.363e-05
		Rep.2	2.96826e-05
		Rep.3	7.3311e-06
	AtSUF4/suf-2	Rep.1	0.0115342
		Rep.2	0.0137865
		Rep.3	0.0140252
	OsSUF4-1/suf4-2	Rep.1	9.22007e-06
		Rep.2	1.98389e-05
		Rep.3	2.16946e-05
	OsSUF4-2/suf4-2	Rep.1	9.6025e-06
		Rep.2	2.53413e-05
		Rep.3	1.42093e-05
	AVG	WT	0.012443
		suf4-2	1.68812e-05
		AtSUF4/suf-2	0.0131153
		OsSUF4-1/suf4-2	1.69178e-05
		OsSUF4-2/suf4-2	1.63844e-05
	SD	WT	0.00048
		suf4-2	1.1525e-05
		AtSUF4/suf-2	0.00137443
		OsSUF4-1/suf4-2	6.73074e-06
		OsSUF4-2/suf4-2	8.09172e-06

[truncated: 1 more sheets: Supplementary Fig.10]
